# Supplementary material for: A novel role for endothelial tetrahydrobiopterin in mitochondrial redox balance
Source: Free Radic Biol Med. 2017 Mar;104:214–25. doi: 10.1016/j.freeradbiomed.2017.01.012 (PMC5338462; doi:10.1016/j.freeradbiomed.2017.01.012)
Supplement: Supplementary file 2 — Supplementary material [file mmc2.xlsx]

## Sheet: Suppl. Table 1 Quntified Protei
									Normalized abundance				Raw abundance				Spectral counts
									C1/2		S1/2		C1/2		S1/2		C1/2		S1/2
Accession	Peptide count	Unique peptides	Confidence score	Anova (p)	Max fold change	Highest mean condition	Lowest mean condition	Description	QE0246_Jade_100714_Mito_1	QE0246_Jade_100714_Mito_2	QE0246_Jade_100714_Mito_5	QE0246_Jade_100714_Mito_6	QE0246_Jade_100714_Mito_1	QE0246_Jade_100714_Mito_2	QE0246_Jade_100714_Mito_5	QE0246_Jade_100714_Mito_6	QE0246_Jade_100714_Mito_1	QE0246_Jade_100714_Mito_2	QE0246_Jade_100714_Mito_5	QE0246_Jade_100714_Mito_6
Q60631	3	3	144.6	6.59655e-05	1.57711	S1/2	C1/2	RecName: Full=Growth factor receptor-bound protein 2; AltName: Full=Adapter protein GRB2; AltName: Full=SH2/SH3 adapter GRB2;	581376	577591	915501	912321	535928	209046	915501	803778	2	0	2	1
P15306	3	3	171.06	0.000128299	1.58521	C1/2	S1/2	RecName: Full=Thrombomodulin; Short=TM; AltName: Full=Fetomodulin; AltName: CD_antigen=CD141; Flags: Precursor;	3.74536e+06	3.73315e+06	2.37053e+06	2.34714e+06	3.45257e+06	1.35113e+06	2.37053e+06	2.06789e+06	2	2	1	1
P17710;Q3TRM8	52	36	4274.02	0.000163788	1.28557	C1/2	S1/2	RecName: Full=Hexokinase-1; EC=2.7.1.1; AltName: Full=Hexokinase type I; Short=HK I; AltName: Full=Hexokinase, tumor isozyme;	1.36915e+08	1.37635e+08	1.06583e+08	1.0698e+08	1.26212e+08	4.9814e+07	1.06583e+08	9.42521e+07	23	22	26	24
Q64695	2	2	172.59	0.000200914	6.80225	S1/2	C1/2	RecName: Full=Endothelial protein C receptor; AltName: Full=Activated protein C receptor; Short=APC receptor; AltName: Full=Centrocyclin; AltName: Full=Centrosomal protein CCD41; AltName: Full=Endothelial cell protein C receptor; AltName: CD_antigen=CD201; Flags: Precursor;	2.73183e+06	2.86475e+06	1.92862e+07	1.87831e+07	2.51827e+06	1.03683e+06	1.92862e+07	1.65484e+07	1	1	1	2
Q9D8X0	1	1	84.5	0.000203211	Infinity	S1/2	C1/2	RecName: Full=Protein MANBAL;	0	0	5975.35	4589.15	0	0	5975.35	4043.15	0	0	0	0
Q8K0Q5	1	1	45.83	0.000238353	2.92601	C1/2	S1/2	RecName: Full=Rho GTPase-activating protein 18; AltName: Full=Rho-type GTPase-activating protein 18;	50435.1	51966.5	17623.6	17373.4	46492.4	18808.1	17623.6	15306.4	0	0	0	0
Q920L1	4	2	161.37	0.000426274	1.62889	S1/2	C1/2	RecName: Full=Fatty acid desaturase 1; EC=1.14.19.-; AltName: Full=Delta(5) fatty acid desaturase; Short=D5D; Short=Delta(5) desaturase; Short=Delta-5 desaturase;	1.25665e+06	1.27402e+06	2.0763e+06	2.04589e+06	1.15842e+06	461104	2.0763e+06	1.80248e+06	1	0	1	2
E9Q9A9	12	11	1213.84	0.000527624	7.41326	S1/2	C1/2	RecName: Full=2'-5'-oligoadenylate synthase 2; Short=(2-5')oligo(A) synthase 2; Short=2-5A synthase 2; EC=2.7.7.84; AltName: Full=2',5'-oligoadenylate synthetase-like 11;	4.78114e+06	5.22384e+06	3.66149e+07	3.75546e+07	4.40738e+06	1.89065e+06	3.66149e+07	3.30865e+07	4	3	10	11
Q920A5	5	5	286.9	0.000936829	2.09529	S1/2	C1/2	RecName: Full=Retinoid-inducible serine carboxypeptidase; EC=3.4.16.-; AltName: Full=Serine carboxypeptidase 1; Flags: Precursor;	3.39258e+06	3.31067e+06	7.15657e+06	6.88869e+06	3.12737e+06	1.19822e+06	7.15657e+06	6.06911e+06	1	1	2	4
Q8R411	7	7	597.22	0.00112419	2.92611	S1/2	C1/2	RecName: Full=Myc target protein 1; AltName: Full=Myc target in myeloid cells protein 1;	1.7637e+07	1.895e+07	5.3353e+07	5.37047e+07	1.62583e+07	6.85852e+06	5.3353e+07	4.73152e+07	6	6	8	7
Q3UDE2	5	3	186.58	0.0011457	2.93079	C1/2	S1/2	RecName: Full=Tubulin--tyrosine ligase-like protein 12;	1.12095e+06	1.18921e+06	402506	385733	1.03333e+06	430408	402506	339840	2	1	1	1
A2A699	1	1	36.84	0.00125234	2.69028	S1/2	C1/2	RecName: Full=Protein FAM171A2; Flags: Precursor;	65276	67845.8	184303	173831	60173.1	24555.3	184303	153150	0	0	0	0
P11928	9	7	660.71	0.00134574	4.05694	S1/2	C1/2	RecName: Full=2'-5'-oligoadenylate synthase 1A; Short=(2-5')oligo(A) synthase 1A; Short=2-5A synthase 1A; EC=2.7.7.84; AltName: Full=p42 OAS;	8.93925e+06	9.35657e+06	3.54045e+07	3.88205e+07	8.24044e+06	3.3864e+06	3.54045e+07	3.42019e+07	4	3	7	8
B2RXS4;Q9QZC2	22	20	1870.69	0.00139205	1.64759	S1/2	C1/2	RecName: Full=Plexin-B2; Flags: Precursor;	1.86643e+07	1.92585e+07	3.09246e+07	3.15566e+07	1.72052e+07	6.97016e+06	3.09246e+07	2.78022e+07	11	9	15	18
Q80Z96	2	2	206.03	0.00140707	3.4513	S1/2	C1/2	RecName: Full=Vang-like protein 1; AltName: Full=Loop-tail protein 2; AltName: Full=Van Gogh-like protein 1;	425533	435856	1.41974e+06	1.55317e+06	392268	157748	1.41974e+06	1.36838e+06	1	0	2	2
Q8BMP6	9	8	737.23	0.00140778	2.52932	C1/2	S1/2	RecName: Full=Golgi resident protein GCP60; AltName: Full=Acyl-CoA-binding domain-containing protein 3; AltName: Full=Golgi complex-associated protein 1; Short=GOCAP1; AltName: Full=Golgi phosphoprotein 1; Short=GOLPH1; AltName: Full=PBR- and PKA-associated protein 7; AltName: Full=Peripheral benzodiazepine receptor-associated protein PAP7;	1.61779e+07	1.60063e+07	6.58142e+06	6.14304e+06	1.49133e+07	5.79313e+06	6.58142e+06	5.41217e+06	7	5	5	6
Q91XB0	1	1	74.84	0.00154575	7.29339	S1/2	C1/2	RecName: Full=Three prime repair exonuclease 1; EC=3.1.11.2; AltName: Full=3'-5' exonuclease TREX1;	19747.4	23095.9	156465	156008	18203.7	8359.05	156465	137447	0	0	1	1
P62827	9	6	940.45	0.00170224	1.24977	C1/2	S1/2	RecName: Full=GTP-binding nuclear protein Ran; AltName: Full=GTPase Ran; AltName: Full=Ras-like protein TC4; AltName: Full=Ras-related nuclear protein;	3.51118e+07	3.56058e+07	2.81224e+07	2.84621e+07	3.2367e+07	1.28867e+07	2.81224e+07	2.50758e+07	8	6	6	8
Q8CC88	8	8	441.99	0.00170823	1.17261	C1/2	S1/2	RecName: Full=von Willebrand factor A domain-containing protein 8; Flags: Precursor;	1.91942e+06	1.94487e+06	1.64796e+06	1.64751e+06	1.76937e+06	703902	1.64796e+06	1.4515e+06	3	1	1	2
P58281;P58682	38	37	3720.64	0.00176021	1.44302	S1/2	C1/2	RecName: Full=Dynamin-like 120 kDa protein, mitochondrial; EC=3.6.5.5; AltName: Full=Large GTP-binding protein; Short=LargeG; AltName: Full=Optic atrophy protein 1 homolog; Contains: RecName: Full=Dynamin-like 120 kDa protein, form S1; Flags: Precursor;	6.79271e+07	6.77694e+07	9.64029e+07	9.94099e+07	6.2617e+07	2.45276e+07	9.64029e+07	8.75827e+07	25	25	28	31
Q9JLL0	1	1	40.69	0.00181471	3.1003	S1/2	C1/2	RecName: Full=Cysteine-rich motor neuron 1 protein; Short=CRIM-1; Flags: Precursor;	65783.2	62373.8	206654	190671	60640.7	22574.8	206654	167986	0	0	0	0
Q8BSS9	1	1	88.39	0.00183479	Infinity	S1/2	C1/2	RecName: Full=Liprin-alpha-2; AltName: Full=Protein tyrosine phosphatase receptor type f polypeptide-interacting protein alpha-2; Short=PTPRF-interacting protein alpha-2;	0	0	944.812	507.966	0	0	944.812	447.531	0	0	0	0
P25444	7	6	492.78	0.00191262	1.22771	S1/2	C1/2	RecName: Full=40S ribosomal protein S2; AltName: Full=40S ribosomal protein S4; AltName: Full=Protein LLRep3;	1.70578e+07	1.71707e+07	2.1187e+07	2.08358e+07	1.57244e+07	6.21453e+06	2.1187e+07	1.83569e+07	4	5	5	5
O70172	5	2	386.47	0.00193714	2.97355	S1/2	C1/2	RecName: Full=Phosphatidylinositol 5-phosphate 4-kinase type-2 alpha; EC=2.7.1.149; AltName: Full=1-phosphatidylinositol 5-phosphate 4-kinase 2-alpha; AltName: Full=Diphosphoinositide kinase 2-alpha; AltName: Full=Phosphatidylinositol 5-phosphate 4-kinase type II alpha; Short=PI(5)P 4-kinase type II alpha; Short=PIP4KII-alpha; AltName: Full=PtdIns(5)P-4-kinase isoform 2-alpha;	241542	258749	718899	768741	222660	93648.4	718899	677280	1	1	1	0
Q8VI93	7	4	400.12	0.00208167	3.37481	S1/2	C1/2	RecName: Full=2'-5'-oligoadenylate synthase 3; Short=(2-5')oligo(A) synthase 3; Short=2-5A synthase 3; EC=2.7.7.84; AltName: Full=2',5'-oligoadenylate synthetase-like 10;	1.13251e+06	1.0221e+06	3.71406e+06	3.55736e+06	1.04398e+06	369928	3.71406e+06	3.13413e+06	0	0	1	3
Q8BYM8	1	1	96.61	0.00247029	1.64996	S1/2	C1/2	RecName: Full=Probable cysteine--tRNA ligase, mitochondrial; EC=6.1.1.16; AltName: Full=Cysteinyl-tRNA synthetase; Short=CysRS; Flags: Precursor;	221030	232144	375559	372158	203751	84019.3	375559	327880	0	0	1	1
P52825	12	11	845.96	0.00268513	1.14322	S1/2	C1/2	RecName: Full=Carnitine O-palmitoyltransferase 2, mitochondrial; EC=2.3.1.21; AltName: Full=Carnitine palmitoyltransferase II; Short=CPT II; Flags: Precursor;	1.12411e+07	1.13554e+07	1.2978e+07	1.28549e+07	1.03624e+07	4.10984e+06	1.2978e+07	1.13255e+07	8	6	7	7
Q8VEE4	6	6	510.93	0.00288534	1.72003	C1/2	S1/2	RecName: Full=Replication protein A 70 kDa DNA-binding subunit; Short=RP-A p70; AltName: Full=Replication factor A protein 1; Short=RF-A protein 1; Contains: RecName: Full=Replication protein A 70 kDa DNA-binding subunit, N-terminally processed;	5.17606e+06	5.13415e+06	3.0838e+06	2.91041e+06	4.77143e+06	1.85819e+06	3.0838e+06	2.56415e+06	4	1	1	0
Q61024	11	10	679.67	0.00300414	1.95114	C1/2	S1/2	RecName: Full=Asparagine synthetase [glutamine-hydrolyzing]; EC=6.3.5.4; AltName: Full=Glutamine-dependent asparagine synthetase;	6.32859e+06	6.20333e+06	3.32496e+06	3.09791e+06	5.83386e+06	2.24515e+06	3.32496e+06	2.72934e+06	4	2	3	0
Q0GNC1	11	11	774.21	0.00304933	1.57568	C1/2	S1/2	RecName: Full=Inverted formin-2;	1.27009e+07	1.32937e+07	8.33619e+06	8.16117e+06	1.1708e+07	4.81134e+06	8.33619e+06	7.1902e+06	9	9	6	7
P97807	35	33	3288.44	0.00345584	1.49346	C1/2	S1/2	RecName: Full=Fumarate hydratase, mitochondrial; Short=Fumarase; EC=4.2.1.2; AltName: Full=EF-3; Flags: Precursor;	3.27594e+08	3.12476e+08	2.143e+08	2.14283e+08	3.01985e+08	1.13094e+08	2.143e+08	1.88788e+08	27	27	24	23
P01897	12	3	1061.33	0.00346826	3.35405	S1/2	C1/2	RecName: Full=H-2 class I histocompatibility antigen, L-D alpha chain; Flags: Precursor;	9.44271e+06	1.08963e+07	3.41615e+07	3.40566e+07	8.70454e+06	3.94367e+06	3.41615e+07	3.00048e+07	2	2	3	2
Q61107	3	3	237.67	0.00356721	8.67878	S1/2	C1/2	RecName: Full=Guanylate-binding protein 4; AltName: Full=GTP-binding protein 3; Short=GBP-3; AltName: Full=GTP-binding protein 4; Short=GBP-4; AltName: Full=Guanine nucleotide-binding protein 4; AltName: Full=Guanylate-binding protein 3;	231759	279934	2.02437e+06	2.41651e+06	213642	101316	2.02437e+06	2.129e+06	0	0	2	1
Q07832	1	1	36.79	0.00357683	9.3226	S1/2	C1/2	RecName: Full=Serine/threonine-protein kinase PLK1; EC=2.7.11.21; AltName: Full=Polo-like kinase 1; Short=PLK-1; AltName: Full=Serine/threonine-protein kinase 13; Short=STPK13;	38272.5	31614.4	295305	356223	35280.6	11442.1	295305	313841	0	0	1	0
Q9Z1K5	1	1	32.67	0.00377215	1.90948	C1/2	S1/2	RecName: Full=E3 ubiquitin-protein ligase ARIH1; EC=6.3.2.-; AltName: Full=Protein ariadne-1 homolog; Short=ARI-1; AltName: Full=UbcH7-binding protein; AltName: Full=UbcM4-interacting protein 77; AltName: Full=Ubiquitin-conjugating enzyme E2-binding protein 1;	92812.7	100273	51037.7	50082.2	85557.2	36291.7	51037.7	44123.7	1	0	0	0
P59999	3	3	200.64	0.00385853	1.84868	S1/2	C1/2	RecName: Full=Actin-related protein 2/3 complex subunit 4; AltName: Full=Arp2/3 complex 20 kDa subunit; Short=p20-ARC;	1.42037e+06	1.34497e+06	2.48747e+06	2.62476e+06	1.30934e+06	486780	2.48747e+06	2.31248e+06	2	2	1	2
P70441	2	2	73.04	0.00387545	1.67745	S1/2	C1/2	RecName: Full=Na(+)/H(+) exchange regulatory cofactor NHE-RF1; Short=NHERF-1; AltName: Full=Ezrin-radixin-moesin-binding phosphoprotein 50; Short=EBP50; AltName: Full=Regulatory cofactor of Na(+)/H(+) exchanger; AltName: Full=Sodium-hydrogen exchanger regulatory factor 1; AltName: Full=Solute carrier family 9 isoform A3 regulatory factor 1;	864138	810048	1.40525e+06	1.40311e+06	796585	293178	1.40525e+06	1.23618e+06	0	0	2	0
P38060;Q8JZS7	8	7	770.83	0.00441185	2.64311	C1/2	S1/2	RecName: Full=Hydroxymethylglutaryl-CoA lyase, mitochondrial; Short=HL; Short=HMG-CoA lyase; EC=4.1.3.4; AltName: Full=3-hydroxy-3-methylglutarate-CoA lyase; Flags: Precursor;	2.68301e+07	3.05148e+07	1.07814e+07	1.09146e+07	2.47327e+07	1.10441e+07	1.07814e+07	9.61606e+06	3	3	3	2
P01899;P01895;P01896;P01898;P01900;P01902;P06339;P14427;P14429;P14431	15	4	1273.62	0.0045465	4.21311	S1/2	C1/2	RecName: Full=H-2 class I histocompatibility antigen, D-B alpha chain; Short=H-2D(B); Flags: Precursor;	9.25557e+06	1.11131e+07	4.43641e+07	4.14514e+07	8.53203e+06	4.02214e+06	4.43641e+07	3.65198e+07	1	0	6	4
Q80SU7	32	30	2087.03	0.00469072	1.35573	S1/2	C1/2	RecName: Full=Interferon-induced very large GTPase 1; AltName: Full=Very large-inducible GTPase-1; Short=VLIG-1;	2.25903e+07	2.21799e+07	2.9778e+07	3.09184e+07	2.08244e+07	8.0275e+06	2.9778e+07	2.72399e+07	9	9	20	20
Q9WVD4	2	2	138.81	0.00481156	2.01899	S1/2	C1/2	RecName: Full=H(+)/Cl(-) exchange transporter 5; AltName: Full=Chloride channel protein 5; Short=ClC-5; AltName: Full=Chloride transporter ClC-5;	1.23313e+06	1.13849e+06	2.3264e+06	2.46189e+06	1.13673e+06	412050	2.3264e+06	2.16898e+06	0	0	1	1
P56399	8	8	547.97	0.00485281	2.32051	C1/2	S1/2	RecName: Full=Ubiquitin carboxyl-terminal hydrolase 5; EC=3.4.19.12; AltName: Full=Deubiquitinating enzyme 5; AltName: Full=Isopeptidase T; AltName: Full=Ubiquitin thioesterase 5; AltName: Full=Ubiquitin-specific-processing protease 5;	4.60398e+06	4.69563e+06	2.12015e+06	1.88741e+06	4.24407e+06	1.69948e+06	2.12015e+06	1.66286e+06	4	5	5	1
Q9CY73	10	10	858.22	0.00493742	1.22599	S1/2	C1/2	RecName: Full=39S ribosomal protein L44, mitochondrial; Short=L44mt; Short=MRP-L44; EC=3.1.26.-; Flags: Precursor;	1.82558e+07	1.86117e+07	2.23591e+07	2.28402e+07	1.68286e+07	6.73608e+06	2.23591e+07	2.01228e+07	7	6	9	9
Q9EPC1	3	2	166.88	0.00498679	6.68082	S1/2	C1/2	RecName: Full=Alpha-parvin; AltName: Full=Actopaxin;	278045	214886	1.57941e+06	1.71377e+06	256309	77773	1.57941e+06	1.50988e+06	0	0	0	0
Q91WM2	1	1	105.76	0.00538134	1.42588	S1/2	C1/2	RecName: Full=Cat eye syndrome critical region protein 5 homolog; Flags: Precursor;	436571	430373	602560	633596	402443	155764	602560	558214	1	0	1	1
O35375	5	5	328.01	0.00540113	1.65949	S1/2	C1/2	RecName: Full=Neuropilin-2; AltName: Full=Vascular endothelial cell growth factor 165 receptor 2; Flags: Precursor;	2.28707e+06	2.45714e+06	3.97851e+06	3.89445e+06	2.10828e+06	889307	3.97851e+06	3.43111e+06	3	2	5	5
Q8R1F1	11	11	757.36	0.00546776	1.4588	C1/2	S1/2	RecName: Full=Niban-like protein 1; AltName: Full=Protein FAM129B;	1.50876e+07	1.5776e+07	1.03989e+07	1.07579e+07	1.39082e+07	5.70975e+06	1.03989e+07	9.47801e+06	8	3	4	4
Q99KI0	54	51	5920.09	0.0058269	1.10495	C1/2	S1/2	RecName: Full=Aconitate hydratase, mitochondrial; Short=Aconitase; EC=4.2.1.3; AltName: Full=Citrate hydro-lyase; Flags: Precursor;	4.56133e+08	4.59634e+08	4.11645e+08	4.17139e+08	4.20475e+08	1.66354e+08	4.11645e+08	3.6751e+08	48	45	47	42
Q9ERI6	2	2	123.83	0.00584537	1.13068	S1/2	C1/2	RecName: Full=Retinol dehydrogenase 14; EC=1.1.1.-; AltName: Full=Alcohol dehydrogenase PAN2;	915530	907177	1.02196e+06	1.03894e+06	843960	328332	1.02196e+06	915336	1	0	0	0
P62075	3	3	249.78	0.00585628	1.55553	S1/2	C1/2	RecName: Full=Mitochondrial import inner membrane translocase subunit Tim13;	4.24258e+07	4.24362e+07	6.37651e+07	6.82405e+07	3.91092e+07	1.53588e+07	6.37651e+07	6.01216e+07	2	3	2	3
Q60766	15	13	1140.26	0.00600284	2.20426	S1/2	C1/2	RecName: Full=Immunity-related GTPase family M protein 1; EC=3.6.5.-; AltName: Full=Interferon-inducible GTPase 3; AltName: Full=Interferon-inducible protein 1; AltName: Full=LPS-stimulated RAW 264.7 macrophage protein 47; Short=LRG-47;	3.1355e+07	2.84346e+07	6.34321e+07	6.83597e+07	2.89039e+07	1.02913e+07	6.34321e+07	6.02266e+07	8	5	7	10
Q9R233	7	7	449.64	0.00602286	3.12508	S1/2	C1/2	RecName: Full=Tapasin; Short=TPN; Short=TPSN; AltName: Full=TAP-associated protein; AltName: Full=TAP-binding protein; Flags: Precursor;	1.50774e+06	1.80182e+06	5.18635e+06	5.1563e+06	1.38988e+06	652129	5.18635e+06	4.54283e+06	2	2	7	7
O89051	2	2	197.34	0.0060621	6.12041	S1/2	C1/2	RecName: Full=Integral membrane protein 2B; AltName: Full=Immature BRI2; Short=imBRI2; AltName: Full=Protein E25B; AltName: Full=Transmembrane protein BRI; Short=Bri; Contains: RecName: Full=BRI2, membrane form; AltName: Full=Mature BRI2; Short=mBRI2; Contains: RecName: Full=BRI2 intracellular domain; Short=BRI2 ICD; Contains: RecName: Full=BRI2C, soluble form; Contains: RecName: Full=Bri23 pepti…	269193	327475	2.01208e+06	1.63978e+06	248149	118522	2.01208e+06	1.44468e+06	1	0	2	1
Q7TQI3	4	4	481.75	0.00616409	2.08375	C1/2	S1/2	RecName: Full=Ubiquitin thioesterase OTUB1; EC=3.4.19.12; AltName: Full=Deubiquitinating enzyme OTUB1; AltName: Full=OTU domain-containing ubiquitin aldehyde-binding protein 1; AltName: Full=Otubain-1; AltName: Full=Ubiquitin-specific-processing protease OTUB1;	3.39693e+06	3.80851e+06	1.74331e+06	1.71461e+06	3.13138e+06	1.3784e+06	1.74331e+06	1.51061e+06	3	3	1	0
Q9CR50	1	1	60.18	0.00635279	2.27893	S1/2	C1/2	RecName: Full=RING finger and CHY zinc finger domain-containing protein 1; EC=6.3.2.-; AltName: Full=Androgen receptor N-terminal-interacting protein; AltName: Full=CH-rich-interacting match with PLAG1; AltName: Full=E3 ubiquitin-protein ligase Pirh2; AltName: Full=Zinc finger protein 363;	705561	619647	1.49103e+06	1.52903e+06	650405	224267	1.49103e+06	1.34711e+06	0	0	1	1
Q9JKF1	49	43	4163.02	0.0065669	1.18762	C1/2	S1/2	RecName: Full=Ras GTPase-activating-like protein IQGAP1;	9.61646e+07	9.81753e+07	8.10475e+07	8.25913e+07	8.8647e+07	3.55323e+07	8.10475e+07	7.2765e+07	35	31	32	32
Q8BWG8	1	1	38.51	0.00667498	3.1758	C1/2	S1/2	RecName: Full=Beta-arrestin-1; AltName: Full=Arrestin beta-1;	100433	83135.9	28857.7	28944.7	92581.9	30089.1	28857.7	25501.1	1	0	0	0
Q99JY3	4	4	417.69	0.00680237	6.07076	C1/2	S1/2	RecName: Full=GTPase IMAP family member 4; AltName: Full=Immunity-associated nucleotide 1 protein; Short=IAN-1; AltName: Full=Immunity-associated protein 4;	4.35171e+06	4.16677e+06	805252	597945	4.01152e+06	1.50807e+06	805252	526805	4	2	0	0
P46735	5	3	330.81	0.00683336	1.36487	C1/2	S1/2	RecName: Full=Unconventional myosin-Ib; AltName: Full=MIH-L; AltName: Full=Myosin I alpha; Short=MMI-alpha; Short=MMIa;	2.73671e+06	2.81716e+06	2.07815e+06	1.99101e+06	2.52277e+06	1.01961e+06	2.07815e+06	1.75413e+06	3	1	0	0
Q62179	1	1	31.97	0.00685623	2.16102	S1/2	C1/2	RecName: Full=Semaphorin-4B; AltName: Full=Semaphorin-C; Short=Sema C; Flags: Precursor;	196440	219617	463871	435237	181083	79485.4	463871	383455	0	0	0	0
P13439	9	8	700.04	0.00688276	1.83724	C1/2	S1/2	RecName: Full=Uridine 5'-monophosphate synthase; Short=UMP synthase; Includes: RecName: Full=Orotate phosphoribosyltransferase; Short=OPRTase; EC=2.4.2.10; Includes: RecName: Full=Orotidine 5'-phosphate decarboxylase; EC=4.1.1.23; AltName: Full=OMPdecase;	1.911e+07	1.83965e+07	9.72682e+06	1.06877e+07	1.76161e+07	6.65819e+06	9.72682e+06	9.41617e+06	8	7	6	5
Q9R112	19	18	1377.1	0.00695829	1.69174	S1/2	C1/2	RecName: Full=Sulfide:quinone oxidoreductase, mitochondrial; EC=1.-.-.-; Flags: Precursor;	4.3929e+07	4.24361e+07	7.60102e+07	7.00968e+07	4.04949e+07	1.53588e+07	7.60102e+07	6.17571e+07	12	9	13	15
Q3UM18	4	4	247.7	0.00702892	1.45654	S1/2	C1/2	RecName: Full=Large subunit GTPase 1 homolog; EC=3.6.1.-;	757870	741422	1.12431e+06	1.05947e+06	698625	268341	1.12431e+06	933417	0	1	1	2
Q6P4T2	7	6	554.93	0.00706441	1.50614	S1/2	C1/2	RecName: Full=U5 small nuclear ribonucleoprotein 200 kDa helicase; EC=3.6.4.13; AltName: Full=BRR2 homolog; AltName: Full=U5 snRNP-specific 200 kDa protein; Short=U5-200KD;	1.80615e+06	1.71182e+06	2.70724e+06	2.5913e+06	1.66495e+06	619553	2.70724e+06	2.283e+06	2	3	3	3
Q3TW96	1	1	28.41	0.00712246	2.50197	C1/2	S1/2	RecName: Full=UDP-N-acetylhexosamine pyrophosphorylase-like protein 1; EC=2.7.7.-;	290185	250751	105261	110943	267500	90753.7	105261	97743.9	0	0	0	0
Q8BTC1	1	1	64.4	0.00717205	2.03374	S1/2	C1/2	RecName: Full=Uncharacterized protein C12orf73 homolog; Flags: Precursor;	557797	535739	1.04883e+06	1.17513e+06	514192	193899	1.04883e+06	1.03532e+06	1	0	1	1
Q3UJU9	6	6	510.53	0.00747105	1.5152	S1/2	C1/2	RecName: Full=Regulator of microtubule dynamics protein 3; Short=RMD-3; Short=mRMD-3; AltName: Full=Protein FAM82A2; AltName: Full=Protein FAM82C;	3.62333e+06	3.69574e+06	5.35266e+06	5.73721e+06	3.34009e+06	1.33759e+06	5.35266e+06	5.05463e+06	2	1	2	3
P01887	4	4	203.45	0.00749586	3.82242	S1/2	C1/2	RecName: Full=Beta-2-microglobulin; Flags: Precursor;	3.17237e+06	2.79745e+06	1.2525e+07	1.02942e+07	2.92437e+06	1.01247e+06	1.2525e+07	9.06942e+06	1	1	4	4
Q923X4	3	2	202.57	0.00762296	1.80432	S1/2	C1/2	RecName: Full=Glutaredoxin-2, mitochondrial; Flags: Precursor;	3.1355e+06	2.95297e+06	5.261e+06	5.72454e+06	2.89038e+06	1.06876e+06	5.261e+06	5.04346e+06	2	0	2	1
Q8VED8	3	3	209.76	0.00768853	2.57365	S1/2	C1/2	RecName: Full=Mitochondrial fission regulator 2; AltName: Full=DUF729 domain-containing protein 1;	409854	474694	1.09295e+06	1.18356e+06	377814	171805	1.09295e+06	1.04275e+06	0	0	2	3
P18155	18	17	1934.53	0.00769802	1.33802	C1/2	S1/2	RecName: Full=Bifunctional methylenetetrahydrofolate dehydrogenase/cyclohydrolase, mitochondrial; Includes: RecName: Full=NAD-dependent methylenetetrahydrofolate dehydrogenase; EC=1.5.1.15; Includes: RecName: Full=Methenyltetrahydrofolate cyclohydrolase; EC=3.5.4.9; Flags: Precursor;	7.34848e+07	7.43922e+07	5.66398e+07	5.38795e+07	6.77403e+07	2.69246e+07	5.66398e+07	4.74692e+07	11	12	9	10
P24452	9	7	729.21	0.0077211	2.16895	C1/2	S1/2	RecName: Full=Macrophage-capping protein; AltName: Full=Actin regulatory protein CAP-G; AltName: Full=Actin-capping protein GCAP39; AltName: Full=Myc basic motif homolog 1;	2.62161e+07	2.64612e+07	1.29737e+07	1.13132e+07	2.41667e+07	9.57704e+06	1.29737e+07	9.96724e+06	4	5	5	5
Q9WV96	4	4	415.87	0.00781998	1.57415	S1/2	C1/2	RecName: Full=Mitochondrial import inner membrane translocase subunit Tim10 B; AltName: Full=Mitochondrial import inner membrane translocase subunit Tim9 B; AltName: Full=TIMM10B; Short=Tim10b;	5.09768e+06	4.80377e+06	7.58012e+06	8.00623e+06	4.69918e+06	1.73862e+06	7.58012e+06	7.05369e+06	2	2	3	2
O88712	2	1	98.55	0.00782447	1.48489	C1/2	S1/2	RecName: Full=C-terminal-binding protein 1; Short=CtBP1; EC=1.1.1.-;	520643	492332	348367	333819	479942	178188	348367	294103	0	1	0	0
Q9CY16	6	5	411.17	0.00788365	2.65377	S1/2	C1/2	RecName: Full=28S ribosomal protein S28, mitochondrial; Short=MRP-S28; Short=S28mt; Flags: Precursor;	8.39751e+06	7.95477e+06	1.991e+07	2.34852e+07	7.74104e+06	2.87905e+06	1.991e+07	2.06911e+07	4	3	4	4
Q9QY73	4	4	321.86	0.0078948	4.15083	S1/2	C1/2	RecName: Full=Transmembrane protein 59; AltName: Full=Thymic dendritic cell-derived factor 1; Flags: Precursor;	457216	514732	2.24243e+06	1.79196e+06	421474	186296	2.24243e+06	1.57876e+06	0	0	1	0
Q91VS7	1	1	97.05	0.00794338	2.16791	S1/2	C1/2	RecName: Full=Microsomal glutathione S-transferase 1; Short=Microsomal GST-1; EC=2.5.1.18; AltName: Full=Microsomal GST-I;	1.07482e+06	939450	2.22176e+06	2.145e+06	990799	340013	2.22176e+06	1.8898e+06	1	1	1	1
Q61469	1	1	221.22	0.00802353	2.18249	S1/2	C1/2	RecName: Full=Lipid phosphate phosphohydrolase 1; EC=3.1.3.4; AltName: Full=35 kDa PAP; Short=mPAP; AltName: Full=Hydrogen peroxide-inducible protein 53; Short=Hic53; AltName: Full=PAP2-alpha; AltName: Full=Phosphatidate phosphohydrolase type 2a; AltName: Full=Phosphatidic acid phosphatase 2a; Short=PAP-2a; Short=PAP2a;	320991	363420	721975	771748	295898	131532	721975	679930	1	1	2	2
P84091	14	13	1014.72	0.00810252	1.54173	C1/2	S1/2	RecName: Full=AP-2 complex subunit mu; AltName: Full=AP-2 mu chain; AltName: Full=Adapter-related protein complex 2 subunit mu; AltName: Full=Adaptor protein complex AP-2 subunit mu; AltName: Full=Clathrin assembly protein complex 2 mu medium chain; AltName: Full=Clathrin coat assembly protein AP50; AltName: Full=Clathrin coat-associated protein AP50; AltName: Full=Mu2-adaptin; AltName: Full=Plas…	3.45727e+07	3.36732e+07	2.13147e+07	2.2951e+07	3.18701e+07	1.21873e+07	2.13147e+07	2.02204e+07	9	7	8	8
Q99JX4	1	1	71.5	0.00824194	2.17734	C1/2	S1/2	RecName: Full=Eukaryotic translation initiation factor 3 subunit M; Short=eIF3m; AltName: Full=PCI domain-containing protein 1;	1.81724e+06	1.64483e+06	754760	835283	1.67518e+06	595309	754760	735906	1	1	0	1
Q8K298	7	5	468.92	0.00846013	1.92872	S1/2	C1/2	RecName: Full=Actin-binding protein anillin;	1.237e+06	1.14275e+06	2.18925e+06	2.40062e+06	1.1403e+06	413592	2.18925e+06	2.11501e+06	0	0	1	2
Q3UTJ2	4	3	214.42	0.00849471	1.69866	S1/2	C1/2	RecName: Full=Sorbin and SH3 domain-containing protein 2; AltName: Full=Arg/Abl-interacting protein 2; Short=ArgBP2;	1.39961e+06	1.27889e+06	2.3198e+06	2.23006e+06	1.2902e+06	462867	2.3198e+06	1.96474e+06	1	1	1	0
Q9CZU3	5	4	194.6	0.00859002	1.69444	C1/2	S1/2	RecName: Full=Superkiller viralicidic activity 2-like 2; EC=3.6.4.13; AltName: Full=ATP-dependent helicase SKIV2L2;	1.42545e+06	1.48349e+06	819739	897023	1.31402e+06	536916	819739	790300	2	2	0	2
O08795	12	10	990.82	0.00887358	1.34194	S1/2	C1/2	RecName: Full=Glucosidase 2 subunit beta; AltName: Full=80K-H protein; AltName: Full=Glucosidase II subunit beta; AltName: Full=Protein kinase C substrate 60.1 kDa protein heavy chain; Short=PKCSH; Flags: Precursor;	2.92518e+07	3.0022e+07	4.07512e+07	3.87905e+07	2.69651e+07	1.08658e+07	4.07512e+07	3.41754e+07	9	8	9	10
Q9CQ65	4	3	318.69	0.00893291	2.60137	C1/2	S1/2	RecName: Full=S-methyl-5'-thioadenosine phosphorylase; EC=2.4.2.28; AltName: Full=5'-methylthioadenosine phosphorylase; Short=MTA phosphorylase; Short=MTAP; Short=MTAPase;	3.28497e+06	2.81509e+06	1.22849e+06	1.11645e+06	3.02818e+06	1.01886e+06	1.22849e+06	983619	2	1	1	1
Q9QXK3	4	3	227.56	0.00906107	1.54106	C1/2	S1/2	RecName: Full=Coatomer subunit gamma-2; AltName: Full=Gamma-2-coat protein; Short=Gamma-2-COP;	910168	988579	614828	617275	839017	357794	614828	543835	3	2	1	1
Q9R0L6	7	3	207.96	0.00919395	1.85164	S1/2	C1/2	RecName: Full=Pericentriolar material 1 protein; Short=PCM-1; Short=mPCM-1;	314473	301583	602004	538709	289889	109151	602004	474616	1	0	1	0
Q8BXQ2	4	2	115.17	0.00923	1.30526	S1/2	C1/2	RecName: Full=GPI transamidase component PIG-T; AltName: Full=Neuronal development-associated protein 7; AltName: Full=Phosphatidylinositol-glycan biosynthesis class T protein; Flags: Precursor;	184740	186213	248251	235939	170298	67395.5	248251	207868	0	0	2	0
Q99JT1	5	4	402.1	0.00929397	1.38242	S1/2	C1/2	RecName: Full=Glutamyl-tRNA(Gln) amidotransferase subunit B, mitochondrial; Short=Glu-AdT subunit B; EC=6.3.5.-; AltName: Full=Cytochrome c oxidase assembly factor PET112 homolog; Flags: Precursor;	4.46158e+06	4.19347e+06	5.9491e+06	6.01578e+06	4.1128e+06	1.51773e+06	5.9491e+06	5.30006e+06	2	2	2	3
P63276	6	5	680.47	0.00936927	1.60771	C1/2	S1/2	RecName: Full=40S ribosomal protein S17;	2.27123e+07	2.36766e+07	1.50242e+07	1.38297e+07	2.09368e+07	8.56921e+06	1.50242e+07	1.21843e+07	3	3	4	5
P60843;P10630	29	23	2399.93	0.00942598	1.5016	C1/2	S1/2	RecName: Full=Eukaryotic initiation factor 4A-I; Short=eIF-4A-I; Short=eIF4A-I; EC=3.6.4.13; AltName: Full=ATP-dependent RNA helicase eIF4A-1;	7.37111e+07	7.03453e+07	4.95109e+07	4.64242e+07	6.79488e+07	2.54599e+07	4.95109e+07	4.09009e+07	14	17	10	8
Q9QZ85	5	4	394	0.00945954	22.7757	S1/2	C1/2	RecName: Full=Interferon-inducible GTPase 1; EC=3.6.5.-;	182451	178371	5.31196e+06	2.90602e+06	168188	64557.3	5.31196e+06	2.56028e+06	0	0	4	1
Q9CQB5	2	2	156.8	0.00959499	1.53158	S1/2	C1/2	RecName: Full=CDGSH iron-sulfur domain-containing protein 2; AltName: Full=MitoNEET-related 1 protein; Short=Miner1; AltName: Full=Nervous system overexpressed protein 70;	3.47547e+06	3.72844e+06	5.6446e+06	5.38875e+06	3.20379e+06	1.34942e+06	5.6446e+06	4.74762e+06	2	2	2	2
Q9WTQ8	5	5	460.04	0.00965306	1.55346	S1/2	C1/2	RecName: Full=Mitochondrial import inner membrane translocase subunit Tim23;	1.43476e+07	1.44797e+07	2.1423e+07	2.3359e+07	1.3226e+07	5.24061e+06	2.1423e+07	2.05799e+07	4	3	3	4
Q9ER38	6	5	389.32	0.00989895	2.73053	S1/2	C1/2	RecName: Full=Torsin-3A; AltName: Full=ATP-dependent interferon-responsive protein; AltName: Full=Torsin family 3 member A; Flags: Precursor;	2.67374e+06	2.32119e+06	6.33138e+06	7.3074e+06	2.46472e+06	840102	6.33138e+06	6.438e+06	3	1	5	4
Q99JR1	16	15	1316.02	0.0100636	1.24452	C1/2	S1/2	RecName: Full=Sideroflexin-1;	8.4475e+07	8.26815e+07	6.5858e+07	6.84565e+07	7.78713e+07	2.99247e+07	6.5858e+07	6.03119e+07	10	8	10	8
O08600	1	1	33.97	0.0101708	8.46163	S1/2	C1/2	RecName: Full=Endonuclease G, mitochondrial; Short=Endo G; EC=3.1.30.-; Flags: Precursor;	22836.5	20334.1	219934	145359	21051.3	7359.46	219934	128065	0	0	1	0
P59326	1	1	33.15	0.0102466	1.28405	C1/2	S1/2	RecName: Full=YTH domain family protein 1; AltName: Full=Dermatomyositis associated with cancer putative autoantigen 1 homolog; Short=DACA-1 homolog;	459828	437356	347747	350969	423882	158291	347747	309212	1	1	0	0
Q8VEJ9	2	1	85.81	0.0102865	2.3138	S1/2	C1/2	RecName: Full=Vacuolar protein sorting-associated protein 4A; EC=3.6.4.6;	127091	146617	301575	331730	117156	53064.6	301575	292263	0	0	0	0
P22315	12	11	1075.78	0.0104303	1.90392	S1/2	C1/2	RecName: Full=Ferrochelatase, mitochondrial; EC=4.99.1.1; AltName: Full=Heme synthase; AltName: Full=Protoheme ferro-lyase; Flags: Precursor;	1.56569e+07	1.38378e+07	2.87663e+07	2.73893e+07	1.4433e+07	5.00828e+06	2.87663e+07	2.41307e+07	9	4	10	10
Q9ERE7	3	3	175.38	0.0106094	1.5438	S1/2	C1/2	RecName: Full=LDLR chaperone MESD; AltName: Full=Mesoderm development candidate 2; AltName: Full=Mesoderm development protein; Flags: Precursor;	3.28581e+06	3.54174e+06	5.40246e+06	5.13792e+06	3.02895e+06	1.28185e+06	5.40246e+06	4.52664e+06	3	0	4	3
Q8VI36	5	5	459	0.0108894	1.46278	C1/2	S1/2	RecName: Full=Paxillin;	3.78324e+06	4.09019e+06	2.66812e+06	2.71438e+06	3.48749e+06	1.48035e+06	2.66812e+06	2.39144e+06	3	2	2	2
P43247	10	10	564.93	0.0112098	1.73352	C1/2	S1/2	RecName: Full=DNA mismatch repair protein Msh2; AltName: Full=MutS protein homolog 2;	6.50645e+06	5.90906e+06	3.70105e+06	3.46096e+06	5.99782e+06	2.13865e+06	3.70105e+06	3.0492e+06	9	1	3	4
Q6DFX2;Q9CZ52	4	4	200.62	0.0113826	2.24664	S1/2	C1/2	RecName: Full=Anthrax toxin receptor 2; Flags: Precursor;	3.54458e+06	3.43035e+06	7.1694e+06	8.50077e+06	3.26749e+06	1.24154e+06	7.1694e+06	7.4894e+06	3	2	1	3
O88396	1	1	83.2	0.0114347	2.10318	S1/2	C1/2	RecName: Full=GrpE protein homolog 2, mitochondrial; AltName: Full=Mt-GrpE#2; Flags: Precursor;	453555	516241	971413	1.06824e+06	418099	186842	971413	941150	1	0	0	1
Q8K209	2	1	103.71	0.0117523	2.17501	S1/2	C1/2	RecName: Full=G-protein coupled receptor 56; AltName: Full=Serpentine receptor cyt28; Contains: RecName: Full=GPR56 N-terminal fragment; Short=GPR56 NT; Short=GPR56(N); AltName: Full=GPR56 extracellular subunit; AltName: Full=GPR56 subunit alpha; Contains: RecName: Full=GPR56 C-terminal fragment; Short=GPR56 CT; Short=GPR56(C); AltName: Full=GPR56 seven-transmembrane subunit; Short=GPR56 7TM; Alt…	137902	156450	338334	301884	127122	56623.6	338334	265967	0	0	0	1
Q9D2M8	3	1	213.05	0.0118018	1.43898	C1/2	S1/2	RecName: Full=Ubiquitin-conjugating enzyme E2 variant 2; AltName: Full=Ubc-like protein MMS2;	1.31512e+06	1.34872e+06	890520	960678	1.21231e+06	488137	890520	846382	1	1	1	1
P56391	3	2	241.66	0.0118558	1.19129	C1/2	S1/2	RecName: Full=Cytochrome c oxidase subunit 6B1; AltName: Full=Cytochrome c oxidase subunit VIb isoform 1; Short=COX VIb-1;	1.77735e+06	1.77943e+06	1.46411e+06	1.52155e+06	1.63841e+06	644025	1.46411e+06	1.34053e+06	1	1	1	1
P47226	4	4	220.31	0.0119032	1.96838	C1/2	S1/2	RecName: Full=Testin; AltName: Full=TES1/TES2;	2.13247e+06	2.41631e+06	1.10876e+06	1.20217e+06	1.96577e+06	874527	1.10876e+06	1.05914e+06	1	1	0	1
Q9CZJ2;Q8K0U4	3	3	132.14	0.0124901	1.30223	C1/2	S1/2	RecName: Full=Heat shock 70 kDa protein 12B;	489413	461337	363775	366321	451154	166970	363775	322738	3	0	0	3
Q921Q7	8	7	490.39	0.012547	1.35228	C1/2	S1/2	RecName: Full=Ras and Rab interactor 1; AltName: Full=Ras interaction/interference protein 1;	1.48853e+06	1.56517e+06	1.15518e+06	1.103e+06	1.37217e+06	566478	1.15518e+06	971774	1	1	2	0
P30285	4	3	243.85	0.0126791	1.59242	S1/2	C1/2	RecName: Full=Cyclin-dependent kinase 4; EC=2.7.11.22; AltName: Full=CRK3; AltName: Full=Cell division protein kinase 4; AltName: Full=PSK-J3;	1.22131e+06	1.30653e+06	2.09458e+06	1.9308e+06	1.12584e+06	472867	2.09458e+06	1.70108e+06	1	0	2	1
Q9EP89	2	1	121.32	0.0128062	4.51392	S1/2	C1/2	RecName: Full=Serine beta-lactamase-like protein LACTB, mitochondrial; EC=3.4.-.-; Flags: Precursor;	191247	168876	941159	684408	176297	61120.8	941159	602981	0	0	1	0
Q64339	3	3	387.01	0.0130327	2.33556	S1/2	C1/2	RecName: Full=Ubiquitin-like protein ISG15; AltName: Full=Interferon-induced 15 kDa protein; AltName: Full=Interferon-induced 17 kDa protein; Short=IP17; AltName: Full=Ubiquitin cross-reactive protein; Flags: Precursor;	3.39226e+06	3.81019e+06	7.7522e+06	9.06957e+06	3.12707e+06	1.37901e+06	7.7522e+06	7.99052e+06	2	2	4	4
Q61881	22	20	1644.2	0.0130713	1.5096	C1/2	S1/2	RecName: Full=DNA replication licensing factor MCM7; EC=3.6.4.12; AltName: Full=CDC47 homolog;	3.9631e+07	4.20063e+07	2.8057e+07	2.60219e+07	3.65329e+07	1.52032e+07	2.8057e+07	2.2926e+07	16	17	15	13
O08992	11	9	872.12	0.0131107	3.61034	S1/2	C1/2	RecName: Full=Syntenin-1; AltName: Full=Scaffold protein Pbp1; AltName: Full=Syndecan-binding protein 1;	1.54359e+07	1.21514e+07	5.4198e+07	4.54016e+07	1.42293e+07	4.39792e+06	5.4198e+07	3.99999e+07	3	2	6	5
Q62130	1	1	73.77	0.0131168	1.99395	S1/2	C1/2	RecName: Full=Tyrosine-protein phosphatase non-receptor type 14; EC=3.1.3.48; AltName: Full=Protein-tyrosine phosphatase PTP36;	239120	264572	471241	533098	220427	95756	471241	469672	0	0	0	1
Q6P5E4	47	42	3370.8	0.0131962	1.36996	S1/2	C1/2	RecName: Full=UDP-glucose:glycoprotein glucosyltransferase 1; Short=UGT1; EC=2.4.1.-; AltName: Full=UDP--Glc:glycoprotein glucosyltransferase; AltName: Full=UDP-glucose ceramide glucosyltransferase-like 1; Flags: Precursor;	1.11931e+08	1.07905e+08	1.55333e+08	1.45834e+08	1.03181e+08	3.90537e+07	1.55333e+08	1.28483e+08	36	27	36	35
P49717	14	11	1283.44	0.0132755	1.85812	C1/2	S1/2	RecName: Full=DNA replication licensing factor MCM4; EC=3.6.4.12; AltName: Full=CDC21 homolog; AltName: Full=P1-CDC21;	2.89683e+07	2.58719e+07	1.54155e+07	1.40984e+07	2.67038e+07	9.36373e+06	1.54155e+07	1.2421e+07	10	6	5	7
P52651	1	1	54.42	0.0132863	2.74401	S1/2	C1/2	RecName: Full=Homeobox protein Rhox5; AltName: Full=Homeobox protein Pem; AltName: Full=Placenta and embryonic expression protein; AltName: Full=Reproductive homeobox on chromosome X 5;	209554	166661	531368	500971	193173	60319.2	531368	441368	0	0	1	1
P85094	3	3	236.48	0.0133385	2.15182	C1/2	S1/2	RecName: Full=Isochorismatase domain-containing protein 2A, mitochondrial; Flags: Precursor;	1.54647e+07	1.83987e+07	8.02061e+06	7.71648e+06	1.42558e+07	6.65899e+06	8.02061e+06	6.79842e+06	3	2	1	2
P27661	8	1	815.26	0.013525	23.4789	C1/2	S1/2	RecName: Full=Histone H2AX; Short=H2a/x; AltName: Full=Histone H2A.X;	71317.3	125551	5170.98	3213.92	65742.2	45440.3	5170.98	2831.54	1	0	0	0
Q8CGK3	45	41	4339.48	0.0135946	1.50939	S1/2	C1/2	RecName: Full=Lon protease homolog, mitochondrial; EC=3.4.21.-; AltName: Full=Lon protease-like protein; Short=LONP; AltName: Full=Mitochondrial ATP-dependent protease Lon; AltName: Full=Serine protease 15; Flags: Precursor;	1.39432e+08	1.29101e+08	1.96672e+08	2.0865e+08	1.28532e+08	4.6725e+07	1.96672e+08	1.83826e+08	24	25	31	37
P14901	8	6	586.39	0.0137406	1.09104	C1/2	S1/2	RecName: Full=Heme oxygenase 1; Short=HO-1; EC=1.14.99.3; AltName: Full=P32 protein;	1.42555e+07	1.4547e+07	1.32258e+07	1.31734e+07	1.31411e+07	5.26494e+06	1.32258e+07	1.16061e+07	5	4	3	2
Q9Z2I0	23	20	2836.69	0.0137668	1.44126	C1/2	S1/2	RecName: Full=LETM1 and EF-hand domain-containing protein 1, mitochondrial; AltName: Full=Leucine zipper-EF-hand-containing transmembrane protein 1; Flags: Precursor;	8.84578e+07	9.64453e+07	6.41402e+07	6.41524e+07	8.15428e+07	3.49062e+07	6.41402e+07	5.65199e+07	14	14	14	15
Q64322	2	1	276.34	0.0138793	6.97751	S1/2	C1/2	RecName: Full=Neural proliferation differentiation and control protein 1; Short=NPDC-1; Flags: Precursor;	45875.2	32894.9	318645	230975	42289	11905.6	318645	203495	0	0	2	1
Q08943	6	6	290.62	0.0140237	1.4665	C1/2	S1/2	RecName: Full=FACT complex subunit SSRP1; AltName: Full=Facilitates chromatin transcription complex subunit SSRP1; AltName: Full=Recombination signal sequence recognition protein 1; AltName: Full=Structure-specific recognition protein 1; AltName: Full=T160;	2.75386e+06	3.00362e+06	1.93479e+06	1.99121e+06	2.53858e+06	1.08709e+06	1.93479e+06	1.7543e+06	3	6	3	3
Q91YE6	6	6	315.89	0.014152	2.70964	C1/2	S1/2	RecName: Full=Importin-9; Short=Imp9; AltName: Full=Importin-9a; Short=Imp9a; AltName: Full=Importin-9b; Short=Imp9b; AltName: Full=Ran-binding protein 9; Short=RanBP9;	2.55505e+06	3.23975e+06	1.07842e+06	1.06017e+06	2.35531e+06	1.17255e+06	1.07842e+06	934034	2	0	1	2
P53690	3	3	212.78	0.0146036	3.44321	S1/2	C1/2	RecName: Full=Matrix metalloproteinase-14; Short=MMP-14; EC=3.4.24.80; AltName: Full=MMP-X1; AltName: Full=MT-MMP; AltName: Full=Membrane-type matrix metalloproteinase 1; Short=MT-MMP 1; Short=MTMMP1; AltName: Full=Membrane-type-1 matrix metalloproteinase; Short=MT1-MMP; Short=MT1MMP; Flags: Precursor;	1.00125e+06	820547	3.49065e+06	2.78219e+06	922981	296978	3.49065e+06	2.45118e+06	0	0	1	2
P97432	1	1	52.68	0.0146745	16.2346	C1/2	S1/2	RecName: Full=Next to BRCA1 gene 1 protein; AltName: Full=Membrane component chromosome 17 surface marker 2 homolog; AltName: Full=Neighbor of BRCA1 gene 1 protein;	91932.2	179498	8286.45	8432.87	84745.6	64965.4	8286.45	7429.57	0	0	0	0
Q9D6J6	9	8	966.05	0.0149097	1.5404	S1/2	C1/2	RecName: Full=NADH dehydrogenase [ubiquinone] flavoprotein 2, mitochondrial; EC=1.6.5.3; EC=1.6.99.3; AltName: Full=NADH-ubiquinone oxidoreductase 24 kDa subunit; Flags: Precursor;	4.47241e+07	4.9263e+07	7.40435e+07	7.07341e+07	4.12279e+07	1.78296e+07	7.40435e+07	6.23186e+07	8	5	8	9
Q05186	5	5	266.51	0.0151358	2.02269	S1/2	C1/2	RecName: Full=Reticulocalbin-1; Flags: Precursor;	2.31872e+06	2.7503e+06	5.23826e+06	5.01481e+06	2.13746e+06	995408	5.23826e+06	4.41817e+06	2	1	3	4
P61205;Q8BSL7;Q99PE9	13	6	1273.21	0.0151675	1.24504	C1/2	S1/2	RecName: Full=ADP-ribosylation factor 3;	3.20047e+07	3.03442e+07	2.48939e+07	2.5184e+07	2.95028e+07	1.09824e+07	2.48939e+07	2.21878e+07	5	5	5	4
Q8C1B7;O35732;Q9R1T4	13	10	1268.13	0.0152736	1.32255	C1/2	S1/2	RecName: Full=Septin-11;	1.75855e+07	1.79053e+07	1.29637e+07	1.38714e+07	1.62108e+07	6.48042e+06	1.29637e+07	1.22211e+07	9	8	9	9
Q63961	9	9	725.63	0.0153675	3.51859	S1/2	C1/2	RecName: Full=Endoglin; AltName: Full=Cell surface MJ7/18 antigen; AltName: CD_antigen=CD105; Flags: Precursor;	1.11844e+07	1.51883e+07	4.84243e+07	4.43707e+07	1.03101e+07	5.49707e+06	4.84243e+07	3.90917e+07	1	1	9	8
Q9CWJ9	8	8	592.19	0.0154326	1.39089	C1/2	S1/2	RecName: Full=Bifunctional purine biosynthesis protein PURH; Includes: RecName: Full=Phosphoribosylaminoimidazolecarboxamide formyltransferase; EC=2.1.2.3; AltName: Full=5-aminoimidazole-4-carboxamide ribonucleotide formyltransferase; AltName: Full=AICAR transformylase; Includes: RecName: Full=IMP cyclohydrolase; EC=3.5.4.10; AltName: Full=ATIC; AltName: Full=IMP synthase; AltName: Full=Inosinica…	2.13905e+06	2.28933e+06	1.62973e+06	1.55412e+06	1.97183e+06	828572	1.62973e+06	1.36922e+06	1	2	0	0
Q61072	1	1	57.27	0.0155823	1.68234	S1/2	C1/2	RecName: Full=Disintegrin and metalloproteinase domain-containing protein 9; Short=ADAM 9; EC=3.4.24.-; AltName: Full=Meltrin-gamma; AltName: Full=Metalloprotease/disintegrin/cysteine-rich protein 9; AltName: Full=Myeloma cell metalloproteinase; Flags: Precursor;	3.5037e+06	3.34199e+06	5.40701e+06	6.10976e+06	3.2298e+06	1.20956e+06	5.40701e+06	5.38285e+06	1	1	1	1
P61979	18	16	1505.15	0.0156425	1.5744	C1/2	S1/2	RecName: Full=Heterogeneous nuclear ribonucleoprotein K; Short=hnRNP K;	7.4309e+07	6.63616e+07	4.50697e+07	4.42792e+07	6.85e+07	2.40181e+07	4.50697e+07	3.90111e+07	8	9	8	8
P29391;P49945	14	14	1620.87	0.0159322	3.15537	S1/2	C1/2	RecName: Full=Ferritin light chain 1; AltName: Full=Ferritin L subunit 1;	2.91786e+07	2.76255e+07	1.02344e+08	7.68938e+07	2.68976e+07	9.99844e+06	1.02344e+08	6.77454e+07	9	8	13	15
Q06335	2	2	78.75	0.0159391	6.51345	S1/2	C1/2	RecName: Full=Amyloid-like protein 2; Short=APLP-2; AltName: Full=CDEI box-binding protein; Short=CDEBP; Flags: Precursor;	36555.3	26141.9	238743	169633	33697.7	9461.48	238743	149451	0	0	1	0
Q9DCC8	3	3	149.67	0.0159683	7.96537	S1/2	C1/2	RecName: Full=Mitochondrial import receptor subunit TOM20 homolog; AltName: Full=Mitochondrial 20 kDa outer membrane protein; AltName: Full=Outer mitochondrial membrane receptor Tom20;	1.51037e+06	924629	8.64526e+06	1.07504e+07	1.3923e+06	334649	8.64526e+06	9.47136e+06	1	1	2	3
P55772	12	12	1244.74	0.0160514	1.67475	C1/2	S1/2	RecName: Full=Ectonucleoside triphosphate diphosphohydrolase 1; Short=NTPDase 1; EC=3.6.1.5; AltName: Full=Ecto-ATP diphosphohydrolase 1; Short=Ecto-ATPDase 1; Short=Ecto-ATPase 1; AltName: Full=Ecto-apyrase; AltName: Full=Lymphoid cell activation antigen; AltName: CD_antigen=CD39;	1.51227e+08	1.7085e+08	9.85614e+07	9.37521e+07	1.39405e+08	6.18353e+07	9.85614e+07	8.2598e+07	11	12	9	13
Q62167;P16381;Q62095	27	24	1712.06	0.0161306	1.39633	S1/2	C1/2	RecName: Full=ATP-dependent RNA helicase DDX3X; EC=3.6.4.13; AltName: Full=D1Pas1-related sequence 2; AltName: Full=DEAD box RNA helicase DEAD3; Short=mDEAD3; AltName: Full=DEAD box protein 3, X-chromosomal; AltName: Full=Embryonic RNA helicase;	1.41443e+07	1.30277e+07	1.92105e+07	1.87305e+07	1.30386e+07	4.71509e+06	1.92105e+07	1.65021e+07	8	9	8	6
Q8BY71	5	5	286.16	0.0161487	1.44296	C1/2	S1/2	RecName: Full=Histone acetyltransferase type B catalytic subunit; EC=2.3.1.48; AltName: Full=Histone acetyltransferase 1;	6.03556e+06	5.80392e+06	4.2789e+06	3.92609e+06	5.56374e+06	2.1006e+06	4.2789e+06	3.45899e+06	2	4	2	1
P03921	3	3	155.72	0.0161721	35.4576	S1/2	C1/2	RecName: Full=NADH-ubiquinone oxidoreductase chain 5; EC=1.6.5.3; AltName: Full=NADH dehydrogenase subunit 5;	290509	113606	6.75876e+06	7.57018e+06	267799	41117	6.75876e+06	6.66952e+06	1	1	2	2
P24668	2	2	253.96	0.0164138	1.1772	S1/2	C1/2	RecName: Full=Cation-dependent mannose-6-phosphate receptor; Short=CD Man-6-P receptor; Short=CD-MPR; AltName: Full=46 kDa mannose 6-phosphate receptor; Short=MPR 46; Flags: Precursor;	1.18074e+07	1.13577e+07	1.35195e+07	1.37505e+07	1.08844e+07	4.11067e+06	1.35195e+07	1.21145e+07	1	2	2	2
Q9R0Y5	3	3	210.44	0.0165998	3.63451	S1/2	C1/2	RecName: Full=Adenylate kinase isoenzyme 1; Short=AK 1; EC=2.7.4.3; EC=2.7.4.6; AltName: Full=ATP-AMP transphosphorylase 1; AltName: Full=ATP:AMP phosphotransferase; AltName: Full=Adenylate monophosphate kinase; AltName: Full=Myokinase;	931709	1.29986e+06	3.91431e+06	4.19635e+06	858874	470454	3.91431e+06	3.69709e+06	0	0	2	2
Q69Z37	3	1	93.01	0.0168131	12.938	S1/2	C1/2	RecName: Full=Sterile alpha motif domain-containing protein 9-like; Short=SAM domain-containing protein 9-like;	16692.2	10362.5	215763	134270	15387.3	3750.49	215763	118295	0	0	1	0
Q8BG60	4	3	282.18	0.0171276	3.09848	C1/2	S1/2	RecName: Full=Thioredoxin-interacting protein; AltName: Full=Vitamin D3 up-regulated protein 1;	4.89455e+06	3.88437e+06	1.55091e+06	1.28238e+06	4.51192e+06	1.40586e+06	1.55091e+06	1.12981e+06	3	1	1	1
Q9CQD4	1	1	45.34	0.0173147	3.06246	S1/2	C1/2	RecName: Full=Charged multivesicular body protein 1b-2; AltName: Full=Chromatin-modifying protein 1b-2; Short=CHMP1b-2;	65464.7	49070.2	182956	167803	60347.1	17759.8	182956	147838	0	0	0	1
Q8K009	48	42	4226.66	0.0176004	1.30625	C1/2	S1/2	RecName: Full=Mitochondrial 10-formyltetrahydrofolate dehydrogenase; Short=Mitochondrial 10-FTHFDH; Short=mtFDH; EC=1.5.1.6; AltName: Full=Aldehyde dehydrogenase family 1 member L2;	1.46806e+08	1.51464e+08	1.17868e+08	1.10472e+08	1.35329e+08	5.48189e+07	1.17868e+08	9.73282e+07	27	26	26	24
Q2EMV9	3	2	125.18	0.0176182	2.10097	S1/2	C1/2	RecName: Full=Poly [ADP-ribose] polymerase 14; Short=PARP-14; EC=2.4.2.30; AltName: Full=ADP-ribosyltransferase diphtheria toxin-like 8; Short=ARTD8; AltName: Full=Collaborator of STAT6; Short=CoaSt6;	183123	151875	339122	364700	168807	54967.8	339122	321310	0	0	1	1
Q9QYA2	9	8	1136.07	0.0177946	1.39866	C1/2	S1/2	RecName: Full=Mitochondrial import receptor subunit TOM40 homolog; AltName: Full=Mitochondrial outer membrane protein of 35 kDa; Short=MOM35; AltName: Full=Protein Haymaker; AltName: Full=Translocase of outer membrane 40 kDa subunit homolog;	1.2303e+08	1.32086e+08	8.86315e+07	9.37688e+07	1.13412e+08	4.78056e+07	8.86315e+07	8.26127e+07	9	8	7	9
P29416	10	9	720.06	0.0178949	1.15062	C1/2	S1/2	RecName: Full=Beta-hexosaminidase subunit alpha; EC=3.2.1.52; AltName: Full=Beta-N-acetylhexosaminidase subunit alpha; Short=Hexosaminidase subunit A; AltName: Full=N-acetyl-beta-glucosaminidase subunit alpha; Flags: Precursor;	1.34705e+07	1.29684e+07	1.14845e+07	1.14936e+07	1.24175e+07	4.6936e+06	1.14845e+07	1.01261e+07	8	7	8	8
Q9CZ04	1	1	76.52	0.0179603	1.49689	C1/2	S1/2	RecName: Full=COP9 signalosome complex subunit 7a; Short=SGN7a; Short=Signalosome subunit 7a; AltName: Full=JAB1-containing signalosome subunit 7a;	697911	641248	462844	431783	643353	232085	462844	380412	0	0	0	0
P17742	9	8	769.88	0.018119	1.16768	S1/2	C1/2	RecName: Full=Peptidyl-prolyl cis-trans isomerase A; Short=PPIase A; EC=5.2.1.8; AltName: Full=Cyclophilin A; AltName: Full=Cyclosporin A-binding protein; AltName: Full=Rotamase A; AltName: Full=SP18; Contains: RecName: Full=Peptidyl-prolyl cis-trans isomerase A, N-terminally processed;	2.3108e+07	2.21546e+07	2.63672e+07	2.64851e+07	2.13016e+07	8.01836e+06	2.63672e+07	2.3334e+07	6	6	6	6
Q8QZY1	7	7	620.55	0.0181904	1.77212	C1/2	S1/2	RecName: Full=Eukaryotic translation initiation factor 3 subunit L; Short=eIF3l; AltName: Full=66 kDa tyrosine-rich heat shock protein; AltName: Full=67 kDa polymerase-associated factor; AltName: Full=Eukaryotic translation initiation factor 3 subunit 6-interacting protein; AltName: Full=Eukaryotic translation initiation factor 3 subunit E-interacting protein; AltName: Full=HSP-66Y; AltName: Full…	6.25484e+06	7.22783e+06	3.91492e+06	3.69329e+06	5.76588e+06	2.61595e+06	3.91492e+06	3.25388e+06	5	5	3	2
P55937	2	1	104.78	0.0185523	3.51827	S1/2	C1/2	RecName: Full=Golgin subfamily A member 3; AltName: Full=Golgin-160; AltName: Full=Male-enhanced antigen 2; Short=MEA-2;	3407.06	3370.97	13950.4	9896.49	3140.72	1220.05	13950.4	8719.06	0	0	0	0
P15864;Q07133	15	3	1379.61	0.0185999	2.80951	C1/2	S1/2	RecName: Full=Histone H1.2; AltName: Full=H1 VAR.1; AltName: Full=H1c;	617330	476466	205967	183352	569072	172446	205967	161538	3	0	3	3
Q8JZZ7	1	1	48.93	0.0186444	1.16717	S1/2	C1/2	RecName: Full=Latrophilin-2; AltName: Full=Calcium-independent alpha-latrotoxin receptor 2; Short=CIRL-2; Flags: Fragment;	330781	343798	390010	397342	304923	124430	390010	350068	1	1	1	0
Q61576	6	5	444.03	0.0186757	1.30437	S1/2	C1/2	RecName: Full=Peptidyl-prolyl cis-trans isomerase FKBP10; Short=PPIase FKBP10; EC=5.2.1.8; AltName: Full=65 kDa FK506-binding protein; Short=65 kDa FKBP; Short=FKBP-65; AltName: Full=FK506-binding protein 10; Short=FKBP-10; AltName: Full=Immunophilin FKBP65; AltName: Full=Rotamase; Flags: Precursor;	8.97566e+06	8.59179e+06	1.17964e+07	1.11181e+07	8.274e+06	3.1096e+06	1.17964e+07	9.79529e+06	3	3	3	5
Q8BK64	12	11	1004.77	0.0187152	1.60348	C1/2	S1/2	RecName: Full=Activator of 90 kDa heat shock protein ATPase homolog 1; Short=AHA1;	1.31856e+07	1.48632e+07	8.5181e+06	8.97434e+06	1.21548e+07	5.37939e+06	8.5181e+06	7.90662e+06	5	3	3	4
Q9Z2X1	11	9	977.38	0.0187904	1.95261	C1/2	S1/2	RecName: Full=Heterogeneous nuclear ribonucleoprotein F; Short=hnRNP F; Contains: RecName: Full=Heterogeneous nuclear ribonucleoprotein F, N-terminally processed;	4.93075e+07	4.1874e+07	2.43712e+07	2.23262e+07	4.54529e+07	1.51554e+07	2.43712e+07	1.96699e+07	9	7	7	7
Q99LE6	9	9	497.05	0.0189486	1.23025	S1/2	C1/2	RecName: Full=ATP-binding cassette sub-family F member 2;	4.41542e+06	4.16753e+06	5.26659e+06	5.29261e+06	4.07026e+06	1.50834e+06	5.26659e+06	4.66292e+06	4	2	5	3
Q9EQP2	18	11	1322.74	0.0189887	1.30046	S1/2	C1/2	RecName: Full=EH domain-containing protein 4; AltName: Full=PAST homolog 2; Short=mPAST2;	1.39622e+07	1.29836e+07	1.7625e+07	1.74167e+07	1.28707e+07	4.6991e+06	1.7625e+07	1.53445e+07	11	7	7	10
Q8VE98	1	1	54.23	0.0191463	1.71866	S1/2	C1/2	RecName: Full=CD276 antigen; AltName: Full=B7 homolog 3; Short=B7-H3; AltName: Full=Costimulatory molecule; AltName: CD_antigen=CD276; Flags: Precursor;	109004	108115	172514	200641	100483	39129.9	172514	176770	0	0	1	0
Q8VC70;Q8BWL5	7	5	435.13	0.01922	1.27532	C1/2	S1/2	RecName: Full=RNA-binding motif, single-stranded-interacting protein 2;	2.47738e+06	2.32972e+06	1.91279e+06	1.85654e+06	2.28372e+06	843188	1.91279e+06	1.63566e+06	2	1	2	1
Q9ER80	2	2	126.95	0.0192354	1.62695	S1/2	C1/2	RecName: Full=Receptor-transporting protein 4; AltName: Full=28 kDa interferon-responsive protein;	536247	522946	803963	919288	494326	189269	803963	809916	1	0	1	0
Q99MB1	4	3	215.95	0.0192573	3.59394	S1/2	C1/2	RecName: Full=Toll-like receptor 3; AltName: CD_antigen=CD283; Flags: Precursor;	427995	523197	1.9613e+06	1.45723e+06	394537	189359	1.9613e+06	1.28386e+06	0	0	2	1
Q91WD5	20	19	1889.25	0.0193226	1.38749	S1/2	C1/2	RecName: Full=NADH dehydrogenase [ubiquinone] iron-sulfur protein 2, mitochondrial; EC=1.6.5.3; EC=1.6.99.3; AltName: Full=Complex I-49kD; Short=CI-49kD; AltName: Full=NADH-ubiquinone oxidoreductase 49 kDa subunit; Flags: Precursor;	1.01566e+08	9.39766e+07	1.32247e+08	1.39066e+08	9.36261e+07	3.40127e+07	1.32247e+08	1.22521e+08	18	15	18	19
Q9ERS2	10	9	608.52	0.019486	1.24604	S1/2	C1/2	RecName: Full=NADH dehydrogenase [ubiquinone] 1 alpha subcomplex subunit 13; AltName: Full=Cell death regulatory protein GRIM-19; AltName: Full=Complex I-B16.6; Short=CI-B16.6; AltName: Full=Gene associated with retinoic and interferon-induced mortality 19 protein; Short=GRIM-19; Short=Gene associated with retinoic and IFN-induced mortality 19 protein; AltName: Full=NADH-ubiquinone oxidoreductase…	2.50145e+07	2.3944e+07	3.11791e+07	2.98251e+07	2.3059e+07	8.66597e+06	3.11791e+07	2.62767e+07	9	7	10	9
P61290	6	4	448.79	0.0195921	1.59604	C1/2	S1/2	RecName: Full=Proteasome activator complex subunit 3; AltName: Full=11S regulator complex subunit gamma; Short=REG-gamma; AltName: Full=Activator of multicatalytic protease subunit 3; AltName: Full=Ki nuclear autoantigen; AltName: Full=Proteasome activator 28 subunit gamma; Short=PA28g; Short=PA28gamma;	6.30747e+06	5.54192e+06	3.76307e+06	3.6612e+06	5.8144e+06	2.00577e+06	3.76307e+06	3.22561e+06	4	3	4	3
Q91XY4	2	2	254.89	0.0197475	1.91522	S1/2	C1/2	RecName: Full=Protocadherin gamma-A4; Short=PCDH-gamma-A4; Flags: Precursor;	3.78247e+06	4.46474e+06	7.56415e+06	8.23103e+06	3.48678e+06	1.61591e+06	7.56415e+06	7.25175e+06	1	1	2	2
Q6P5F9	10	9	666.29	0.0197631	2.38987	C1/2	S1/2	RecName: Full=Exportin-1; Short=Exp1; AltName: Full=Chromosome region maintenance 1 protein homolog;	7.32161e+06	9.19145e+06	3.62175e+06	3.28787e+06	6.74926e+06	3.32664e+06	3.62175e+06	2.8967e+06	7	5	4	3
O35166	3	2	155.2	0.0197642	1.43116	S1/2	C1/2	RecName: Full=Golgi SNAP receptor complex member 2; AltName: Full=27 kDa Golgi SNARE protein; AltName: Full=Membrin;	580865	643655	874846	877634	535457	232956	874846	773218	2	1	2	2
Q9D8W5	1	1	73.09	0.0198922	4.40938	C1/2	S1/2	RecName: Full=26S proteasome non-ATPase regulatory subunit 12; AltName: Full=26S proteasome regulatory subunit RPN5; AltName: Full=26S proteasome regulatory subunit p55;	1.01572e+06	1.47698e+06	255460	309858	936318	534560	255460	272992	0	0	1	1
P33609	4	4	197.63	0.0199102	2.1316	C1/2	S1/2	RecName: Full=DNA polymerase alpha catalytic subunit; EC=2.7.7.7; AltName: Full=DNA polymerase alpha catalytic subunit p180;	1.96648e+06	1.59151e+06	851252	817905	1.81275e+06	576009	851252	720595	1	1	1	0
Q8K201	1	1	62.71	0.0200231	2.55825	S1/2	C1/2	RecName: Full=Keratinocyte-associated transmembrane protein 2; Flags: Precursor;	1.20609e+06	1.11655e+06	3.34978e+06	2.59214e+06	1.11181e+06	404111	3.34978e+06	2.28374e+06	0	0	1	1
Q9DC69;Q8CJ70	22	21	1850.42	0.0201005	1.30807	S1/2	C1/2	RecName: Full=NADH dehydrogenase [ubiquinone] 1 alpha subcomplex subunit 9, mitochondrial; AltName: Full=Complex I-39kD; Short=CI-39kD; AltName: Full=NADH-ubiquinone oxidoreductase 39 kDa subunit; Flags: Precursor;	5.64288e+07	5.6071e+07	7.0753e+07	7.64044e+07	5.20175e+07	2.02936e+07	7.0753e+07	6.73142e+07	17	16	20	19
Q9JMA1	3	3	206.56	0.02019	1.80331	C1/2	S1/2	RecName: Full=Ubiquitin carboxyl-terminal hydrolase 14; EC=3.4.19.12; AltName: Full=Deubiquitinating enzyme 14; AltName: Full=Ubiquitin thioesterase 14; AltName: Full=Ubiquitin-specific-processing protease 14;	2.46636e+06	2.80347e+06	1.54272e+06	1.3796e+06	2.27356e+06	1.01465e+06	1.54272e+06	1.21546e+06	2	0	0	1
Q91ZW2	1	1	71.61	0.0205486	1.34809	S1/2	C1/2	RecName: Full=GDP-fucose protein O-fucosyltransferase 1; EC=2.4.1.221; AltName: Full=Peptide-O-fucosyltransferase 1; Short=O-FucT-1; Flags: Precursor;	599465	634508	804396	859113	552602	229646	804396	756900	0	1	0	1
P98083;Q8BMC3	9	8	696.79	0.0207657	1.73428	C1/2	S1/2	RecName: Full=SHC-transforming protein 1; AltName: Full=SHC-transforming protein A; AltName: Full=Src homology 2 domain-containing-transforming protein C1; Short=SH2 domain protein C1;	6.66329e+06	7.63228e+06	3.94404e+06	4.29891e+06	6.1424e+06	2.76233e+06	3.94404e+06	3.78745e+06	1	1	0	2
Q61210	2	1	82.93	0.0209294	Infinity	S1/2	C1/2	RecName: Full=Rho guanine nucleotide exchange factor 1; AltName: Full=Lbc's second cousin; AltName: Full=Lymphoid blast crisis-like 2;	0	0	15322.7	1085.1	0	0	15322.7	956.004	0	0	0	0
Q8CCJ3	7	6	295.53	0.0210896	1.97713	C1/2	S1/2	RecName: Full=E3 UFM1-protein ligase 1; EC=6.3.2.-;	2.13957e+06	1.75431e+06	995556	973902	1.97231e+06	634932	995556	858033	3	0	1	1
Q9CQV6;Q91VR7	2	2	74.85	0.0211516	3.44139	S1/2	C1/2	RecName: Full=Microtubule-associated proteins 1A/1B light chain 3B; AltName: Full=Autophagy-related protein LC3 B; AltName: Full=Autophagy-related ubiquitin-like modifier LC3 B; AltName: Full=MAP1 light chain 3-like protein 2; AltName: Full=MAP1A/MAP1B light chain 3 B; Short=MAP1A/MAP1B LC3 B; AltName: Full=Microtubule-associated protein 1 light chain 3 beta; Flags: Precursor;	113337	84444.3	377411	303230	104477	30562.7	377411	267154	0	0	1	1
Q499X9	8	8	659.67	0.021166	1.94151	S1/2	C1/2	RecName: Full=Methionine--tRNA ligase, mitochondrial; EC=6.1.1.10; AltName: Full=Methionyl-tRNA synthetase 2; AltName: Full=Mitochondrial methionyl-tRNA synthetase; Short=MtMetRS; Flags: Precursor;	6.68108e+06	5.48525e+06	1.18839e+07	1.17372e+07	6.1588e+06	1.98526e+06	1.18839e+07	1.03408e+07	6	6	7	7
Q9JIX8	4	2	149.62	0.021455	2.42435	S1/2	C1/2	RecName: Full=Apoptotic chromatin condensation inducer in the nucleus; Short=Acinus;	42292.5	50400.2	101355	123364	38986.3	18241.2	101355	108687	0	0	0	1
Q3U5Q7	3	3	138.21	0.0214816	3.29249	S1/2	C1/2	RecName: Full=UMP-CMP kinase 2, mitochondrial; EC=2.7.4.14; AltName: Full=Nucleoside-diphosphate kinase; EC=2.7.4.6; AltName: Full=Thymidylate kinase LPS-inducible member; Short=TYKi; Flags: Precursor;	204604	252566	858838	646390	188609	91410.5	858838	569486	0	0	1	2
Q61553	2	1	112.94	0.021738	1.32418	C1/2	S1/2	RecName: Full=Fascin; AltName: Full=Singed-like protein;	483806	446774	356058	346700	445985	161700	356058	305452	2	0	1	1
Q9QZL0	17	16	1467.36	0.0218846	1.39283	C1/2	S1/2	RecName: Full=Receptor-interacting serine/threonine-protein kinase 3; EC=2.7.11.1; AltName: Full=RIP-like protein kinase 3; AltName: Full=Receptor-interacting protein 3; Short=RIP-3; Short=mRIP3;	6.35404e+07	6.48661e+07	4.38418e+07	4.83494e+07	5.85732e+07	2.34768e+07	4.38418e+07	4.2597e+07	15	13	14	11
Q9D1C8	1	1	100.43	0.021887	1.51558	S1/2	C1/2	RecName: Full=Vacuolar protein sorting-associated protein 28 homolog; AltName: Full=Caspase-activated DNase inhibitor that interacts with ASK1; Short=CIIA; AltName: Full=ESCRT-I complex subunit VPS28;	333805	312217	463768	515333	307711	113000	463768	454021	1	1	0	1
P97461	5	4	363.09	0.021977	1.99131	C1/2	S1/2	RecName: Full=40S ribosomal protein S5; Contains: RecName: Full=40S ribosomal protein S5, N-terminally processed;	8.80586e+06	1.07465e+07	5.0412e+06	4.77769e+06	8.11747e+06	3.88947e+06	5.0412e+06	4.20926e+06	4	3	4	4
Q9WUM4	13	12	1100.45	0.0220283	1.14759	C1/2	S1/2	RecName: Full=Coronin-1C; AltName: Full=Coronin-3;	2.27202e+07	2.344e+07	2.03878e+07	1.98358e+07	2.09441e+07	8.48357e+06	2.03878e+07	1.74759e+07	8	7	9	7
Q61074	3	3	170.18	0.0222752	1.52572	C1/2	S1/2	RecName: Full=Protein phosphatase 1G; EC=3.1.3.16; AltName: Full=Fibroblast growth factor-inducible protein 13; Short=FIN13; AltName: Full=Protein phosphatase 1C; AltName: Full=Protein phosphatase 2C isoform gamma; Short=PP2C-gamma; AltName: Full=Protein phosphatase magnesium-dependent 1 gamma;	2.78201e+06	2.44939e+06	1.72201e+06	1.70679e+06	2.56453e+06	886500	1.72201e+06	1.50373e+06	2	0	2	1
Q3TZX3	2	2	101.17	0.0224615	1.26325	S1/2	C1/2	RecName: Full=Solute carrier family 25 member 33;	1.11008e+06	1.08298e+06	1.43135e+06	1.33904e+06	1.0233e+06	391959	1.43135e+06	1.17972e+06	1	1	1	1
Q3TJD7	7	7	425.25	0.0224839	1.39921	S1/2	C1/2	RecName: Full=PDZ and LIM domain protein 7; AltName: Full=LIM mineralization protein; Short=LMP; AltName: Full=Protein enigma;	5.31079e+06	5.86681e+06	7.92024e+06	7.71957e+06	4.89563e+06	2.12336e+06	7.92024e+06	6.80113e+06	3	3	4	4
A2AQ25	5	2	204.73	0.0226046	4.0642	S1/2	C1/2	RecName: Full=Sickle tail protein; AltName: Full=Enhancer trap locus 4;	21076.9	17302.2	63481.2	92499.4	19429.3	6262.14	63481.2	81494.3	1	0	0	0
Q9D958	1	1	151.06	0.0226157	1.24982	S1/2	C1/2	RecName: Full=Signal peptidase complex subunit 1; EC=3.4.-.-; AltName: Full=Microsomal signal peptidase 12 kDa subunit; Short=SPase 12 kDa subunit;	2.07545e+06	2.22226e+06	2.68172e+06	2.68964e+06	1.9132e+06	804298	2.68172e+06	2.36964e+06	1	1	2	2
Q9D0R2	3	1	95.43	0.0226748	1.92883	S1/2	C1/2	RecName: Full=Threonine--tRNA ligase, cytoplasmic; EC=6.1.1.3; AltName: Full=Threonyl-tRNA synthetase; Short=ThrRS;	392755	371889	808150	666717	362052	134597	808150	587395	0	0	0	1
Q9ESD7	60	54	4277.17	0.0227002	1.61938	C1/2	S1/2	RecName: Full=Dysferlin; AltName: Full=Dystrophy-associated fer-1-like protein; AltName: Full=Fer-1-like protein 1;	1.57706e+08	1.37386e+08	8.8778e+07	9.3447e+07	1.45377e+08	4.97236e+07	8.8778e+07	8.23292e+07	42	41	32	35
Q8BPB0	3	3	215.22	0.0227919	1.67952	C1/2	S1/2	RecName: Full=MOB kinase activator 1B; AltName: Full=Mob1 homolog 1A; AltName: Full=Mps one binder kinase activator-like 1A;	1.26271e+06	1.2459e+06	687311	806330	1.164e+06	450925	687311	710397	3	2	2	1
P62862	2	2	114.03	0.022811	1.1108	S1/2	C1/2	RecName: Full=40S ribosomal protein S30;	6.61234e+06	6.82896e+06	7.47484e+06	7.45575e+06	6.09543e+06	2.47159e+06	7.47484e+06	6.56871e+06	0	1	0	0
A6H6E2	3	2	299.53	0.0229404	4.17334	S1/2	C1/2	RecName: Full=Multimerin-2; Flags: Precursor;	425530	493220	1.53043e+06	2.30382e+06	392265	178510	1.53043e+06	2.02972e+06	0	0	1	1
Q61425	21	21	1802.62	0.0229655	1.419	C1/2	S1/2	RecName: Full=Hydroxyacyl-coenzyme A dehydrogenase, mitochondrial; Short=HCDH; EC=1.1.1.35; AltName: Full=Medium and short-chain L-3-hydroxyacyl-coenzyme A dehydrogenase; AltName: Full=Short-chain 3-hydroxyacyl-CoA dehydrogenase; Flags: Precursor;	1.51706e+08	1.45357e+08	9.94733e+07	1.09874e+08	1.39847e+08	5.26085e+07	9.94733e+07	9.68015e+07	11	16	10	11
Q8C1Q6	1	1	67.41	0.0231049	2.17011	S1/2	C1/2	RecName: Full=Small integral membrane protein 4; AltName: Full=Small nucleolar RNA host gene 8;	108232	109783	264474	208642	99771	39733.4	264474	183819	0	0	0	0
Q9DB34	2	2	67.44	0.0232457	3.39672	S1/2	C1/2	RecName: Full=Charged multivesicular body protein 2a; AltName: Full=Chromatin-modifying protein 2a; Short=CHMP2a; AltName: Full=Vacuolar protein sorting-associated protein 2; Short=mVps2;	40804.2	27940.9	112746	120761	37614.4	10112.6	112746	106394	0	0	2	2
Q9CSH3	2	2	58.28	0.0234758	1.36897	C1/2	S1/2	RecName: Full=Exosome complex exonuclease RRP44; EC=3.1.13.-; EC=3.1.26.-; AltName: Full=Protein DIS3 homolog; AltName: Full=Ribosomal RNA-processing protein 44;	477890	489936	370281	336691	440531	177321	370281	296634	0	0	1	1
P97310	19	17	1622.92	0.0236069	1.97919	C1/2	S1/2	RecName: Full=DNA replication licensing factor MCM2; EC=3.6.4.12; AltName: Full=Minichromosome maintenance protein 2 homolog; AltName: Full=Nuclear protein BM28;	3.35053e+07	4.11336e+07	1.93628e+07	1.8349e+07	3.08861e+07	1.48874e+07	1.93628e+07	1.61659e+07	18	14	10	10
O55131	16	15	1456.31	0.0236617	1.50815	C1/2	S1/2	RecName: Full=Septin-7; AltName: Full=CDC10 protein homolog;	2.60181e+07	2.73967e+07	1.87557e+07	1.66618e+07	2.39842e+07	9.91562e+06	1.87557e+07	1.46795e+07	8	5	8	8
Q9R0B9	11	11	781.51	0.0237745	2.22897	S1/2	C1/2	RecName: Full=Procollagen-lysine,2-oxoglutarate 5-dioxygenase 2; EC=1.14.11.4; AltName: Full=Lysyl hydroxylase 2; Short=LH2; Flags: Precursor;	7.36301e+06	7.36329e+06	1.84471e+07	1.43773e+07	6.78742e+06	2.66498e+06	1.84471e+07	1.26668e+07	2	2	9	8
Q3U0S6	6	6	521.68	0.023957	2.07473	C1/2	S1/2	RecName: Full=Ras-interacting protein 1; Short=Rain;	5.46711e+06	6.86724e+06	2.96727e+06	2.97777e+06	5.03973e+06	2.48544e+06	2.96727e+06	2.62349e+06	6	4	1	3
Q8R2Q8	4	4	437.79	0.0239962	2.15754	S1/2	C1/2	RecName: Full=Bone marrow stromal antigen 2; Short=BST-2; AltName: Full=HM1.24 antigen; AltName: CD_antigen=CD317; Flags: Precursor;	1.64047e+07	1.86755e+07	3.3998e+07	4.16888e+07	1.51223e+07	6.75917e+06	3.3998e+07	3.67289e+07	5	4	5	4
Q8R1K1	1	1	68.23	0.0240061	2.25681	S1/2	C1/2	RecName: Full=Ubiquitin-associated domain-containing protein 2; Short=UBA domain-containing protein 2; AltName: Full=Phosphoglycerate dehydrogenase-like protein 1; Flags: Precursor;	150213	144726	374476	291147	138470	52380.4	374476	256508	0	0	1	0
P97311	17	15	1401.66	0.0242046	1.60306	C1/2	S1/2	RecName: Full=DNA replication licensing factor MCM6; EC=3.6.4.12; AltName: Full=Mis5 homolog;	2.18409e+07	2.32678e+07	1.50259e+07	1.31132e+07	2.01335e+07	8.42125e+06	1.50259e+07	1.15531e+07	14	12	9	9
Q9CR63	2	2	71.72	0.0242438	2.02559	S1/2	C1/2	RecName: Full=Cytochrome c oxidase assembly protein COX16 homolog, mitochondrial; Flags: Precursor;	565970	461151	1.08894e+06	991581	521726	166903	1.08894e+06	873608	0	0	0	0
Q8BIG7	3	3	320.63	0.0244072	2.41962	S1/2	C1/2	RecName: Full=Catechol O-methyltransferase domain-containing protein 1; EC=2.1.1.-;	3.52579e+07	2.73017e+07	8.02893e+07	7.10811e+07	3.25016e+07	9.88122e+06	8.02893e+07	6.26243e+07	3	2	2	2
Q8BKX1	13	11	925.08	0.0244998	1.07199	S1/2	C1/2	RecName: Full=Brain-specific angiogenesis inhibitor 1-associated protein 2; Short=BAI-associated protein 2; Short=BAI1-associated protein 2; AltName: Full=Insulin receptor substrate protein of 53 kDa; Short=IRSp53; Short=Insulin receptor substrate p53; AltName: Full=Insulin receptor tyrosine kinase 53 kDa substrate;	8.7e+06	8.57073e+06	9.18134e+06	9.33273e+06	8.01989e+06	3.10198e+06	9.18134e+06	8.22237e+06	4	3	4	4
Q9CXI0	4	3	411.73	0.0246348	1.79404	S1/2	C1/2	RecName: Full=2-methoxy-6-polyprenyl-1,4-benzoquinol methylase, mitochondrial; EC=2.1.1.201; AltName: Full=Ubiquinone biosynthesis methyltransferase COQ5; Flags: Precursor;	1.52917e+06	1.27329e+06	2.45924e+06	2.5685e+06	1.40963e+06	460840	2.45924e+06	2.26292e+06	3	0	2	4
O54916	2	1	96.82	0.024676	3.28108	C1/2	S1/2	RecName: Full=RalBP1-associated Eps domain-containing protein 1; AltName: Full=RalBP1-interacting protein 1;	244828	187538	74776.7	56998.9	225689	67875.2	74776.7	50217.5	1	0	0	0
Q61753	12	12	998.98	0.0250578	1.7746	C1/2	S1/2	RecName: Full=D-3-phosphoglycerate dehydrogenase; Short=3-PGDH; EC=1.1.1.95; AltName: Full=A10;	1.62275e+07	1.88064e+07	9.32274e+06	1.04192e+07	1.4959e+07	6.80656e+06	9.32274e+06	9.17958e+06	6	7	5	5
Q8R404	8	8	499.61	0.0251202	3.74118	S1/2	C1/2	RecName: Full=Protein QIL1;	7.25826e+06	6.31443e+06	2.0414e+07	3.03639e+07	6.69086e+06	2.28536e+06	2.0414e+07	2.67514e+07	3	4	3	3
P17182;P17183	28	19	3002.7	0.0251727	1.52058	C1/2	S1/2	RecName: Full=Alpha-enolase; EC=4.2.1.11; AltName: Full=2-phospho-D-glycerate hydro-lyase; AltName: Full=Enolase 1; AltName: Full=Non-neural enolase; Short=NNE;	1.53343e+08	1.54742e+08	1.08183e+08	9.44269e+07	1.41356e+08	5.60054e+07	1.08183e+08	8.31925e+07	14	12	11	12
Q8C3X4	9	9	763.98	0.0252938	1.70857	C1/2	S1/2	RecName: Full=Translation factor Guf1, mitochondrial; EC=3.6.5.-; AltName: Full=Elongation factor 4 homolog; Short=EF-4; AltName: Full=GTPase Guf1; AltName: Full=Ribosomal back-translocase; Flags: Precursor;	1.00962e+07	9.83114e+06	5.32886e+06	6.33429e+06	9.30695e+06	3.55816e+06	5.32886e+06	5.58067e+06	7	5	2	4
Q64282	12	12	1013.26	0.0257499	4.16805	S1/2	C1/2	RecName: Full=Interferon-induced protein with tetratricopeptide repeats 1; Short=IFIT-1; AltName: Full=Glucocorticoid-attenuated response gene 16 protein; Short=GARG-16; AltName: Full=Interferon-induced 56 kDa protein; Short=IFI-56K; Short=P56;	5.41866e+06	7.75867e+06	3.15696e+07	2.33541e+07	4.99506e+06	2.80808e+06	3.15696e+07	2.05756e+07	0	0	11	11
Q8R4Y4	6	5	302.54	0.0258957	1.91668	C1/2	S1/2	RecName: Full=Stabilin-1; AltName: Full=Fasciclin, EGF-like, laminin-type EGF-like and link domain-containing scavenger receptor 1; Short=FEEL-1; Flags: Precursor;	3.28788e+06	4.04969e+06	1.87773e+06	1.95055e+06	3.03086e+06	1.46569e+06	1.87773e+06	1.71848e+06	2	4	1	0
Q8JZQ9	3	3	212.22	0.0261989	1.22016	C1/2	S1/2	RecName: Full=Eukaryotic translation initiation factor 3 subunit B; Short=eIF3b; AltName: Full=Eukaryotic translation initiation factor 3 subunit 9; AltName: Full=eIF-3-eta; AltName: Full=eIF3 p116;	1.48439e+06	1.42639e+06	1.1616e+06	1.22397e+06	1.36835e+06	516248	1.1616e+06	1.07835e+06	0	0	0	0
Q6A028	5	5	315.04	0.0263987	3.77874	C1/2	S1/2	RecName: Full=Switch-associated protein 70; Short=SWAP-70;	3.46277e+06	2.56333e+06	925031	669708	3.19207e+06	927740	925031	590029	1	1	0	0
P53810	3	3	226.8	0.0265365	2.35828	C1/2	S1/2	RecName: Full=Phosphatidylinositol transfer protein alpha isoform; Short=PI-TP-alpha; Short=PtdIns transfer protein alpha; Short=PtdInsTP alpha;	3.13448e+06	2.80175e+06	1.42427e+06	1.09292e+06	2.88945e+06	1.01403e+06	1.42427e+06	962886	3	2	2	2
Q9DAR7	3	3	182.27	0.026602	2.20936	C1/2	S1/2	RecName: Full=m7GpppX diphosphatase; EC=3.6.1.59; AltName: Full=DCS-1; AltName: Full=Decapping scavenger enzyme; AltName: Full=Hint-related 7meGMP-directed hydrolase; AltName: Full=Histidine triad nucleotide-binding protein 5; AltName: Full=Histidine triad protein member 5; Short=HINT-5; AltName: Full=Scavenger mRNA-decapping enzyme DcpS;	2.50669e+06	2.89869e+06	1.35832e+06	1.08826e+06	2.31074e+06	1.04911e+06	1.35832e+06	958786	3	1	1	0
Q64133	19	18	1456.53	0.0266645	1.44613	S1/2	C1/2	RecName: Full=Amine oxidase [flavin-containing] A; EC=1.4.3.4; AltName: Full=Monoamine oxidase type A; Short=MAO-A;	5.03086e+07	5.44912e+07	7.22429e+07	7.93115e+07	4.63758e+07	1.97218e+07	7.22429e+07	6.98755e+07	11	10	11	15
Q9CQE8	6	6	450.59	0.0267455	1.38881	S1/2	C1/2	RecName: Full=UPF0568 protein C14orf166 homolog;	4.58476e+06	4.12455e+06	6.13977e+06	5.9558e+06	4.22636e+06	1.49279e+06	6.13977e+06	5.24721e+06	5	3	5	4
Q9D1L0	1	1	208.54	0.0268063	3.53431	S1/2	C1/2	RecName: Full=Coiled-coil-helix-coiled-coil-helix domain-containing protein 2, mitochondrial; Flags: Precursor;	1.09124e+07	8.04794e+06	2.86398e+07	3.83721e+07	1.00594e+07	2.91277e+06	2.86398e+07	3.38067e+07	1	1	2	2
Q9D1K2	2	1	113.83	0.0269438	1.19734	S1/2	C1/2	RecName: Full=V-type proton ATPase subunit F; Short=V-ATPase subunit F; AltName: Full=V-ATPase 14 kDa subunit; AltName: Full=Vacuolar proton pump subunit F;	492674	515406	615613	591402	454160	186540	615613	521040	1	0	0	0
Q8VDS4	1	1	82.85	0.0269749	1.27822	C1/2	S1/2	RecName: Full=Regulation of nuclear pre-mRNA domain-containing protein 1A; AltName: Full=Cyclin-dependent kinase inhibitor 2B-related protein; AltName: Full=p15INK4B-related protein;	290184	313928	233538	239081	267499	113619	233538	210636	1	0	0	0
P23249	1	1	40.75	0.0270515	1.80571	S1/2	C1/2	RecName: Full=Putative helicase MOV-10; EC=3.6.4.13; AltName: Full=Moloney leukemia virus 10 protein;	34025.2	35446.5	56699.5	68746.2	31365.4	12829.1	56699.5	60567.2	0	0	1	0
O70161	4	3	242.02	0.0270641	1.36406	S1/2	C1/2	RecName: Full=Phosphatidylinositol 4-phosphate 5-kinase type-1 gamma; Short=PIP5K1-gamma; Short=PtdIns(4)P-5-kinase 1 gamma; EC=2.7.1.68; AltName: Full=Phosphatidylinositol 4-phosphate 5-kinase type I gamma; Short=PIP5KIgamma;	937831	1.03746e+06	1.36582e+06	1.32861e+06	864517	375486	1.36582e+06	1.17054e+06	1	0	1	0
Q9D2R6	4	4	223.35	0.0271877	1.51566	S1/2	C1/2	RecName: Full=Cytochrome c oxidase assembly protein 3 homolog, mitochondrial; AltName: Full=Coiled-coil domain-containing protein 56;	1.4382e+07	1.29142e+07	1.97582e+07	2.16137e+07	1.32577e+07	4.67401e+06	1.97582e+07	1.90422e+07	2	3	2	4
P60603	1	1	52.07	0.0274633	1.76627	S1/2	C1/2	RecName: Full=Reactive oxygen species modulator 1; Short=ROS modulator 1; AltName: Full=Protein MGR2 homolog;	226329	189926	382661	352558	208636	68739.5	382661	310612	1	1	1	1
Q8VDZ4	3	3	171.05	0.0276207	1.44132	S1/2	C1/2	RecName: Full=Palmitoyltransferase ZDHHC5; EC=2.3.1.225; AltName: Full=Zinc finger DHHC domain-containing protein 5; Short=DHHC-5;	600709	537482	797317	843179	553749	194529	797317	742862	1	0	2	2
P43406	24	22	1682.88	0.0277038	1.32291	C1/2	S1/2	RecName: Full=Integrin alpha-V; AltName: Full=Vitronectin receptor subunit alpha; AltName: CD_antigen=CD51; Contains: RecName: Full=Integrin alpha-V heavy chain; Contains: RecName: Full=Integrin alpha-V light chain; Flags: Precursor;	5.71149e+07	6.20831e+07	4.60725e+07	4.40305e+07	5.26501e+07	2.24696e+07	4.60725e+07	3.8792e+07	18	16	15	15
Q9R1Q9	2	1	88.3	0.0279059	1.48744	S1/2	C1/2	RecName: Full=V-type proton ATPase subunit S1; Short=V-ATPase subunit S1; AltName: Full=Protein C7-1; AltName: Full=V-ATPase Ac45 subunit; AltName: Full=V-ATPase S1 accessory protein; AltName: Full=Vacuolar proton pump subunit S1; Flags: Precursor;	417320	409762	656122	574114	384696	148304	656122	505809	0	1	1	0
Q8VDF2	2	2	111.95	0.0279413	9.35023	S1/2	C1/2	RecName: Full=E3 ubiquitin-protein ligase UHRF1; EC=6.3.2.-; AltName: Full=Nuclear protein 95; AltName: Full=Nuclear zinc finger protein Np95; AltName: Full=Ubiquitin-like PHD and RING finger domain-containing protein 1; Short=mUhrf1; AltName: Full=Ubiquitin-like-containing PHD and RING finger domains protein 1;	50632.3	58165.4	331048	686236	46674.2	21051.7	331048	604591	0	0	2	2
P11276	8	7	659.92	0.0281057	2.68071	S1/2	C1/2	RecName: Full=Fibronectin; Short=FN; Contains: RecName: Full=Anastellin; Flags: Precursor;	1.7646e+06	2.13188e+06	4.50191e+06	5.94342e+06	1.62666e+06	771585	4.50191e+06	5.23631e+06	1	1	4	6
Q99KE1	17	17	1575.55	0.0282228	1.17033	C1/2	S1/2	RecName: Full=NAD-dependent malic enzyme, mitochondrial; Short=NAD-ME; EC=1.1.1.38; AltName: Full=Malic enzyme 2; Flags: Precursor;	5.9914e+07	5.80961e+07	5.15364e+07	4.92984e+07	5.52303e+07	2.10266e+07	5.15364e+07	4.34331e+07	14	14	13	15
Q8BHL5	1	1	41.09	0.0285095	1.99038	C1/2	S1/2	RecName: Full=Engulfment and cell motility protein 2; AltName: Full=Protein ced-12 homolog A;	378253	400055	218204	172831	348684	144791	218204	152269	1	1	0	0
Q791V5	9	9	928.83	0.0287164	1.20471	S1/2	C1/2	RecName: Full=Mitochondrial carrier homolog 2;	3.58189e+07	3.76733e+07	4.33776e+07	4.5159e+07	3.30188e+07	1.3635e+07	4.33776e+07	3.97863e+07	6	8	9	7
P05064;P05063	20	18	2065.8	0.0287897	1.28665	S1/2	C1/2	RecName: Full=Fructose-bisphosphate aldolase A; EC=4.1.2.13; AltName: Full=Aldolase 1; AltName: Full=Muscle-type aldolase;	4.69126e+07	4.93821e+07	5.97609e+07	6.41371e+07	4.32453e+07	1.78727e+07	5.97609e+07	5.65064e+07	11	12	11	12
Q5SVD0	1	1	40.41	0.028845	3.86684	S1/2	C1/2	RecName: Full=Protein FAM101B;	24368.3	22246.7	70093.7	110159	22463.3	8051.69	70093.7	97052.7	0	0	0	1
Q6NZJ6	20	16	1660.89	0.0289537	1.4637	C1/2	S1/2	RecName: Full=Eukaryotic translation initiation factor 4 gamma 1; Short=eIF-4-gamma 1; Short=eIF-4G 1; Short=eIF-4G1;	1.32363e+07	1.22218e+07	9.15758e+06	8.23537e+06	1.22015e+07	4.4234e+06	9.15758e+06	7.25557e+06	7	5	4	3
O35639	4	3	341.83	0.0290171	1.38998	S1/2	C1/2	RecName: Full=Annexin A3; AltName: Full=35-alpha calcimedin; AltName: Full=Annexin III; AltName: Full=Annexin-3; AltName: Full=Lipocortin III; AltName: Full=Placental anticoagulant protein III; Short=PAP-III;	711263	765581	981338	1.07144e+06	655661	277085	981338	943966	1	1	1	1
P62821	12	3	1071.43	0.0291671	1.59677	C1/2	S1/2	RecName: Full=Ras-related protein Rab-1A; AltName: Full=YPT1-related protein;	2.19791e+07	2.56055e+07	1.53153e+07	1.44852e+07	2.0261e+07	9.26734e+06	1.53153e+07	1.27619e+07	3	2	2	3
E9Q555	35	30	2133.37	0.0292124	1.81273	S1/2	C1/2	RecName: Full=E3 ubiquitin-protein ligase RNF213; EC=6.3.2.-;	1.27715e+07	1.0612e+07	2.2219e+07	2.01688e+07	1.17731e+07	3.84076e+06	2.2219e+07	1.77692e+07	5	2	22	19
Q9D6S7	5	5	440.83	0.0293842	1.40516	S1/2	C1/2	RecName: Full=Ribosome-recycling factor, mitochondrial; Short=RRF; AltName: Full=Ribosome-releasing factor, mitochondrial; Flags: Precursor;	1.05155e+07	9.36261e+06	1.4172e+07	1.37601e+07	9.69348e+06	3.38859e+06	1.4172e+07	1.2123e+07	3	2	3	3
A2BFL2	1	1	50.05	0.0294298	3.94325	S1/2	C1/2	RecName: Full=Protein zyg-11 homolog A;	73456.4	45209.2	225000	242928	67714	16362.5	225000	214026	0	0	1	1
Q9CQW9;Q99J93	5	5	866.37	0.0294785	2.2817	S1/2	C1/2	RecName: Full=Interferon-induced transmembrane protein 3; AltName: Full=Dispanin subfamily A member 2b; Short=DSPA2b; AltName: Full=Fragilis protein; AltName: Full=Interferon-inducible protein 15; AltName: Full=Mouse ifitm-like protein 1; Short=Mil-1;	4.90724e+07	6.55356e+07	1.33895e+08	1.27606e+08	4.52363e+07	2.37191e+07	1.33895e+08	1.12424e+08	6	7	7	6
P52293	10	9	850.48	0.0296351	2.01837	S1/2	C1/2	RecName: Full=Importin subunit alpha-1; AltName: Full=Importin alpha P1; AltName: Full=Karyopherin subunit alpha-2; AltName: Full=Pendulin; AltName: Full=Pore targeting complex 58 kDa subunit; Short=PTAC58; AltName: Full=RAG cohort protein 1; AltName: Full=SRP1-alpha;	5.49788e+06	4.61605e+06	1.10974e+07	9.31625e+06	5.0681e+06	1.67067e+06	1.10974e+07	8.20786e+06	5	4	5	6
P97384	6	3	377.34	0.0297952	1.61995	C1/2	S1/2	RecName: Full=Annexin A11; AltName: Full=Annexin XI; AltName: Full=Annexin-11; AltName: Full=Calcyclin-associated annexin 50; Short=CAP-50;	2.10539e+06	2.22608e+06	1.22881e+06	1.44501e+06	1.94081e+06	805678	1.22881e+06	1.27309e+06	3	2	1	1
Q8BXK9	1	1	45.89	0.0297976	1.72706	C1/2	S1/2	RecName: Full=Chloride intracellular channel protein 5;	411130	386853	252281	209767	378991	140013	252281	184810	1	1	1	0
P23242	9	9	1281.76	0.0298136	1.38148	S1/2	C1/2	RecName: Full=Gap junction alpha-1 protein; AltName: Full=Connexin-43; Short=Cx43; AltName: Full=Gap junction 43 kDa heart protein;	2.11037e+07	2.32127e+07	2.96419e+07	3.15802e+07	1.94539e+07	8.40129e+06	2.96419e+07	2.78229e+07	5	5	8	7
P47791	9	9	749.5	0.0299279	1.13863	S1/2	C1/2	RecName: Full=Glutathione reductase, mitochondrial; Short=GR; Short=GRase; EC=1.8.1.7; Flags: Precursor;	1.10947e+07	1.13355e+07	1.30289e+07	1.25109e+07	1.02274e+07	4.10264e+06	1.30289e+07	1.10224e+07	7	4	5	7
Q14AI6	4	3	185.85	0.0299285	1.26014	C1/2	S1/2	RecName: Full=RNA pseudouridylate synthase domain-containing protein 3;	650657	643821	534533	492717	599793	233016	534533	434096	1	0	0	0
P03911	3	2	398.52	0.0300458	4.75299	S1/2	C1/2	RecName: Full=NADH-ubiquinone oxidoreductase chain 4; EC=1.6.5.3; AltName: Full=NADH dehydrogenase subunit 4;	2.74901e+06	1.74164e+06	8.97767e+06	1.23663e+07	2.53411e+06	630345	8.97767e+06	1.0895e+07	2	1	3	5
Q91VI7	3	3	335.13	0.0300874	1.87705	C1/2	S1/2	RecName: Full=Ribonuclease inhibitor; AltName: Full=Ribonuclease/angiogenin inhibitor 1;	1.0009e+06	1.24836e+06	603368	594929	922659	451815	603368	524148	1	1	1	1
Q2YDW2	7	7	473.13	0.0301992	1.64149	C1/2	S1/2	RecName: Full=Protein misato homolog 1;	2.23067e+06	2.28682e+06	1.49672e+06	1.25535e+06	2.05629e+06	827664	1.49672e+06	1.10599e+06	1	2	0	1
Q9R098	1	1	88.25	0.030567	1.97055	S1/2	C1/2	RecName: Full=Hepatocyte growth factor activator; Short=HGF activator; Short=HGFA; EC=3.4.21.-; Contains: RecName: Full=Hepatocyte growth factor activator short chain; Contains: RecName: Full=Hepatocyte growth factor activator long chain; Flags: Precursor;	464854	471556	1.03272e+06	812525	428515	170669	1.03272e+06	715855	0	0	0	0
Q6P6M7	1	1	40.23	0.0306133	1.24571	C1/2	S1/2	RecName: Full=O-phosphoseryl-tRNA(Sec) selenium transferase; EC=2.9.1.2; AltName: Full=Selenocysteine synthase; Short=Sec synthase; AltName: Full=Selenocysteinyl-tRNA(Sec) synthase; AltName: Full=Sep-tRNA:Sec-tRNA synthase; Short=SepSecS; AltName: Full=UGA suppressor tRNA-associated protein;	543944	509514	432051	413617	501422	184407	432051	364407	1	0	1	1
Q9CZY3	4	2	239.26	0.0310068	1.45479	C1/2	S1/2	RecName: Full=Ubiquitin-conjugating enzyme E2 variant 1; Short=UEV-1; AltName: Full=CROC-1;	2.65472e+06	2.34747e+06	1.67216e+06	1.76626e+06	2.44719e+06	849613	1.67216e+06	1.55612e+06	1	0	0	0
Q9D0Y8	4	4	458.2	0.0311553	1.11234	C1/2	S1/2	RecName: Full=39S ribosomal protein L52, mitochondrial; Short=L52mt; Short=MRP-L52; Flags: Precursor;	1.65494e+07	1.61091e+07	1.48816e+07	1.44785e+07	1.52557e+07	5.83031e+06	1.48816e+07	1.27559e+07	1	1	1	2
P50172	3	3	158.23	0.0312711	2.12796	S1/2	C1/2	RecName: Full=Corticosteroid 11-beta-dehydrogenase isozyme 1; EC=1.1.1.146; AltName: Full=11-beta-hydroxysteroid dehydrogenase 1; Short=11-DH; Short=11-beta-HSD1; AltName: Full=11beta-HSD1A;	896577	1.15772e+06	2.29937e+06	2.07211e+06	826489	419012	2.29937e+06	1.82558e+06	1	2	2	3
Q9CPU2	3	3	107.1	0.0315375	1.4081	C1/2	S1/2	RecName: Full=NADH dehydrogenase [ubiquinone] 1 beta subcomplex subunit 2, mitochondrial; AltName: Full=Complex I-AGGG; Short=CI-AGGG; AltName: Full=NADH-ubiquinone oxidoreductase AGGG subunit; Flags: Precursor;	2.57007e+06	2.83972e+06	1.84974e+06	1.99215e+06	2.36916e+06	1.02777e+06	1.84974e+06	1.75514e+06	1	1	1	2
P25206	19	16	1428	0.0316319	1.52343	C1/2	S1/2	RecName: Full=DNA replication licensing factor MCM3; EC=3.6.4.12; AltName: Full=DNA polymerase alpha holoenzyme-associated protein P1; AltName: Full=P1-MCM3;	1.87566e+07	2.15734e+07	1.3641e+07	1.28322e+07	1.72904e+07	7.808e+06	1.3641e+07	1.13055e+07	10	8	5	6
Q07813	5	5	415.36	0.0318023	1.15561	C1/2	S1/2	RecName: Full=Apoptosis regulator BAX;	2.80258e+07	2.67365e+07	2.34118e+07	2.39763e+07	2.58349e+07	9.67668e+06	2.34118e+07	2.11237e+07	3	3	3	3
Q9JIG7	1	1	87.41	0.0318251	2.29062	S1/2	C1/2	RecName: Full=Coiled-coil domain-containing protein 22;	152474	146610	392953	292133	140554	53062.2	392953	257376	1	0	0	0
Q8JZQ2	8	5	397.58	0.0318403	1.29831	S1/2	C1/2	RecName: Full=AFG3-like protein 2; EC=3.4.24.-;	997739	919767	1.21348e+06	1.27605e+06	919742	332889	1.21348e+06	1.12423e+06	1	0	3	3
Q61838	3	2	161.11	0.0319475	1.96878	S1/2	C1/2	RecName: Full=Alpha-2-macroglobulin; Short=Alpha-2-M; AltName: Full=Pregnancy zone protein; Contains: RecName: Full=Alpha-2-macroglobulin 165 kDa subunit; Contains: RecName: Full=Alpha-2-macroglobulin 35 kDa subunit; Flags: Precursor;	1.73592e+06	1.50764e+06	3.51593e+06	2.86993e+06	1.60022e+06	545657	3.51593e+06	2.52848e+06	1	1	1	2
A2ADY9	1	1	63.89	0.0321475	1.75916	C1/2	S1/2	RecName: Full=Protein DDI1 homolog 2;	304179	373608	193114	192177	280400	135219	193114	169313	0	1	0	0
Q61387	6	6	548.53	0.0322869	1.2429	C1/2	S1/2	RecName: Full=Cytochrome c oxidase subunit 7A-related protein, mitochondrial; AltName: Full=Cytochrome c oxidase subunit VIIa-related protein; AltName: Full=Silica-induced gene 81 protein; Short=SIG-81; Flags: Precursor;	2.34255e+07	2.28329e+07	1.93171e+07	1.7901e+07	2.15942e+07	8.26384e+06	1.93171e+07	1.57712e+07	2	2	3	3
Q9JIZ9	4	4	246.73	0.0323088	1.25729	C1/2	S1/2	RecName: Full=Phospholipid scramblase 3; Short=PL scramblase 3; AltName: Full=Ca(2+)-dependent phospholipid scramblase 3;	3.79111e+06	3.96447e+06	3.19479e+06	2.9737e+06	3.49475e+06	1.43485e+06	3.19479e+06	2.61991e+06	3	3	3	4
Q9CPV3	3	3	269.86	0.0323951	1.19817	S1/2	C1/2	RecName: Full=39S ribosomal protein L42, mitochondrial; Short=L42mt; Short=MRP-L42; AltName: Full=28S ribosomal protein S32, mitochondrial; Short=MRP-S32; Short=S32mt; AltName: Full=39S ribosomal protein L31, mitochondrial; Short=L31mt; Short=MRP-L31; Flags: Precursor;	5.87e+06	5.64235e+06	7.08184e+06	6.71192e+06	5.41112e+06	2.04212e+06	7.08184e+06	5.91337e+06	3	2	3	3
Q62448	9	8	710.99	0.032478	1.44781	C1/2	S1/2	RecName: Full=Eukaryotic translation initiation factor 4 gamma 2; Short=eIF-4-gamma 2; Short=eIF-4G 2; Short=eIF4G 2; AltName: Full=Novel APOBEC-1 target 1; AltName: Full=Translation repressor NAT1; AltName: Full=p97;	9.47472e+06	1.02466e+07	7.19325e+06	6.4282e+06	8.73405e+06	3.70852e+06	7.19325e+06	5.6634e+06	4	1	3	0
Q8CAS9	3	2	234.16	0.0324965	1.91545	S1/2	C1/2	RecName: Full=Poly [ADP-ribose] polymerase 9; Short=PARP-9; EC=2.4.2.30; AltName: Full=ADP-ribosyltransferase diphtheria toxin-like 9; Short=ARTD9; AltName: Full=B aggressive lymphoma protein homolog;	372962	334116	748658	605718	343806	120926	748658	533653	0	0	0	0
P30412	2	2	140.66	0.0326131	2.05924	C1/2	S1/2	RecName: Full=Peptidyl-prolyl cis-trans isomerase C; Short=PPIase C; EC=5.2.1.8; AltName: Full=Cyclophilin C; AltName: Full=Rotamase C;	652649	748468	379425	300980	601629	270891	379425	265171	1	1	1	1
P09528	9	8	1398.11	0.0326216	4.00921	S1/2	C1/2	RecName: Full=Ferritin heavy chain; Short=Ferritin H subunit; EC=1.16.3.1; Contains: RecName: Full=Ferritin heavy chain, N-terminally processed;	7.38481e+06	5.0496e+06	2.92197e+07	2.06325e+07	6.80751e+06	1.82759e+06	2.92197e+07	1.81777e+07	5	4	12	13
Q8C4A5	2	1	66.75	0.0327701	1.89395	C1/2	S1/2	RecName: Full=Putative Polycomb group protein ASXL3; AltName: Full=Additional sex combs-like protein 3;	163533	129829	79100.2	75793.9	150749	46988.6	79100.2	66776.3	0	0	0	0
Q9Z2F2	2	1	87.57	0.0327993	8.52906	S1/2	C1/2	RecName: Full=2'-5'-oligoadenylate synthase-like protein 2; EC=2.7.7.84; AltName: Full=54 kDa 2'-5'-oligoadenylate synthase-like protein; Short=p54 OASL; AltName: Full=M1204;	74417.6	169307	995688	1.08305e+06	68600.1	61276.7	995688	954196	0	0	1	1
P48036	2	2	117.72	0.0328246	1.30008	S1/2	C1/2	RecName: Full=Annexin A5; AltName: Full=Anchorin CII; AltName: Full=Annexin V; AltName: Full=Annexin-5; AltName: Full=Calphobindin I; Short=CBP-I; AltName: Full=Endonexin II; AltName: Full=Lipocortin V; AltName: Full=Placental anticoagulant protein 4; Short=PP4; AltName: Full=Placental anticoagulant protein I; Short=PAP-I; AltName: Full=Thromboplastin inhibitor; AltName: Full=Vascular anticoagula…	147284	133549	182854	182250	135770	48335	182854	160567	1	0	0	0
Q8CI33	1	1	95.17	0.0330339	1.55539	C1/2	S1/2	RecName: Full=CWF19-like protein 1;	357834	357980	211057	249158	329861	129563	211057	219514	1	0	0	0
Q9DC70	9	8	699.94	0.0330448	1.45835	S1/2	C1/2	RecName: Full=NADH dehydrogenase [ubiquinone] iron-sulfur protein 7, mitochondrial; EC=1.6.5.3; EC=1.6.99.3; AltName: Full=Complex I-20kD; Short=CI-20kD; AltName: Full=NADH-ubiquinone oxidoreductase 20 kDa subunit; Flags: Precursor;	1.42667e+07	1.38043e+07	1.90795e+07	2.18577e+07	1.31514e+07	4.99616e+06	1.90795e+07	1.92572e+07	7	6	7	7
Q9DCW2	4	2	220.52	0.0331914	2.1729	S1/2	C1/2	RecName: Full=Phospholipid scramblase 2; Short=PL scramblase 2; AltName: Full=Ca(2+)-dependent phospholipid scramblase 2;	6.33089e+06	7.79303e+06	1.37965e+07	1.68934e+07	5.83598e+06	2.82051e+06	1.37965e+07	1.48835e+07	1	0	1	3
Q9CR76	1	1	60.02	0.0332383	1.30543	S1/2	C1/2	RecName: Full=Transmembrane protein 186;	350079	327221	425893	458276	322712	118430	425893	403753	1	0	0	0
Q8K1N2	5	5	388.65	0.0334379	1.59407	S1/2	C1/2	RecName: Full=Pleckstrin homology-like domain family B member 2; AltName: Full=Protein LL5-beta;	1.54949e+06	1.78138e+06	2.51388e+06	2.79574e+06	1.42836e+06	644728	2.51388e+06	2.46312e+06	0	1	3	1
O35593	3	2	230.85	0.0335459	2.28906	C1/2	S1/2	RecName: Full=26S proteasome non-ATPase regulatory subunit 14; EC=3.4.19.-; AltName: Full=26S proteasome regulatory subunit RPN11; AltName: Full=MAD1;	1.49785e+06	2.03422e+06	762984	780038	1.38076e+06	736241	762984	687233	1	1	1	2
Q9JHI5	15	13	1567.67	0.0336838	2.15438	C1/2	S1/2	RecName: Full=Isovaleryl-CoA dehydrogenase, mitochondrial; Short=IVD; EC=1.3.8.4; Flags: Precursor;	5.26569e+07	6.986e+07	2.89915e+07	2.78772e+07	4.85405e+07	2.52842e+07	2.89915e+07	2.45605e+07	11	8	9	9
Q8BTX9	3	3	200.82	0.0338843	2.33582	S1/2	C1/2	RecName: Full=Inactive hydroxysteroid dehydrogenase-like protein 1;	2.13537e+06	1.83353e+06	5.27791e+06	3.99271e+06	1.96844e+06	663603	5.27791e+06	3.51768e+06	1	0	0	2
P16675	8	8	737.55	0.0340793	1.25645	S1/2	C1/2	RecName: Full=Lysosomal protective protein; EC=3.4.16.5; AltName: Full=Carboxypeptidase C; AltName: Full=Carboxypeptidase L; AltName: Full=Cathepsin A; AltName: Full=Protective protein cathepsin A; Short=PPCA; AltName: Full=Protective protein for beta-galactosidase; Contains: RecName: Full=Lysosomal protective protein 32 kDa chain; Contains: RecName: Full=Lysosomal protective protein 20 kDa chain…	1.66549e+07	1.54103e+07	2.0533e+07	1.97555e+07	1.53529e+07	5.57741e+06	2.0533e+07	1.74051e+07	8	9	7	8
Q9CX00	3	3	116.97	0.0344013	3.23873	C1/2	S1/2	RecName: Full=IST1 homolog;	2.71025e+06	4.14561e+06	1.11786e+06	998976	2.49838e+06	1.50041e+06	1.11786e+06	880123	0	0	1	3
Q64310	3	3	129.82	0.0344746	2.30064	S1/2	C1/2	RecName: Full=Surfeit locus protein 4;	5.25483e+06	3.81742e+06	1.02124e+07	1.06596e+07	4.84404e+06	1.38163e+06	1.02124e+07	9.39141e+06	2	2	3	2
Q9D855	9	9	714.34	0.0346006	1.07947	C1/2	S1/2	RecName: Full=Cytochrome b-c1 complex subunit 7; AltName: Full=Complex III subunit 7; AltName: Full=Complex III subunit VII; AltName: Full=Ubiquinol-cytochrome c reductase complex 14 kDa protein;	4.31849e+07	4.36127e+07	3.96506e+07	4.07574e+07	3.9809e+07	1.57846e+07	3.96506e+07	3.59083e+07	9	9	8	8
Q8VDN2;Q64436;Q9Z1W8	50	28	5026.69	0.0346024	1.4449	S1/2	C1/2	RecName: Full=Sodium/potassium-transporting ATPase subunit alpha-1; Short=Na(+)/K(+) ATPase alpha-1 subunit; EC=3.6.3.9; AltName: Full=Sodium pump subunit alpha-1; Flags: Precursor;	1.70284e+08	1.95491e+08	2.68339e+08	2.60172e+08	1.56973e+08	7.07536e+07	2.68339e+08	2.29218e+08	19	24	23	22
P19096	11	10	551.76	0.0346684	1.76867	C1/2	S1/2	RecName: Full=Fatty acid synthase; EC=2.3.1.85; Includes: RecName: Full=[Acyl-carrier-protein] S-acetyltransferase; EC=2.3.1.38; Includes: RecName: Full=[Acyl-carrier-protein] S-malonyltransferase; EC=2.3.1.39; Includes: RecName: Full=3-oxoacyl-[acyl-carrier-protein] synthase; EC=2.3.1.41; Includes: RecName: Full=3-oxoacyl-[acyl-carrier-protein] reductase; EC=1.1.1.100; Includes: RecName: Full=3-…	4.39938e+06	3.64684e+06	2.39845e+06	2.15086e+06	4.05547e+06	1.31989e+06	2.39845e+06	1.89497e+06	2	3	1	0
Q8VE99	1	1	80.73	0.0348844	1.61263	C1/2	S1/2	RecName: Full=Coiled-coil domain-containing protein 115; AltName: Full=Coiled-coil protein 1; Short=Ccp1;	703683	607107	428318	384509	648674	219729	428318	338762	0	0	0	1
Q64735	9	8	865.96	0.0350717	1.25352	C1/2	S1/2	RecName: Full=Complement component receptor 1-like protein; AltName: Full=Complement regulatory protein Crry; AltName: Full=Protein p65; Flags: Precursor;	2.05487e+07	2.23982e+07	1.72015e+07	1.70596e+07	1.89423e+07	8.1065e+06	1.72015e+07	1.50299e+07	5	6	4	4
P10493	14	13	1423.37	0.0355428	1.82991	S1/2	C1/2	RecName: Full=Nidogen-1; Short=NID-1; AltName: Full=Entactin; Flags: Precursor;	1.39019e+07	1.6705e+07	2.59612e+07	3.00466e+07	1.28152e+07	6.04598e+06	2.59612e+07	2.64719e+07	7	4	9	14
Q8R3R8	1	1	79.8	0.0356279	2.31498	S1/2	C1/2	RecName: Full=Gamma-aminobutyric acid receptor-associated protein-like 1; AltName: Full=GABA(A) receptor-associated protein-like 1; AltName: Full=Glandular epithelial cell protein 1; Short=GEC-1; Flags: Precursor;	219431	194636	550371	408185	202277	70444	550371	359621	0	0	0	0
Q8BTH8;Q8BVP5	5	5	268.41	0.0356285	1.5326	S1/2	C1/2	RecName: Full=Casein kinase I isoform gamma-1; Short=CKI-gamma 1; EC=2.7.11.1;	2.33989e+06	2.66196e+06	3.63303e+06	4.03283e+06	2.15697e+06	963437	3.63303e+06	3.55302e+06	2	2	3	4
Q6NSU3	1	1	40.41	0.0356596	2.33377	S1/2	C1/2	RecName: Full=Glycosyltransferase 8 domain-containing protein 1; EC=2.4.1.-;	64367.8	51029.9	150270	119042	59336	18469.1	150270	104879	0	0	1	0
Q3U1J4	3	3	218.35	0.0356919	1.4699	S1/2	C1/2	RecName: Full=DNA damage-binding protein 1; AltName: Full=DDB p127 subunit; AltName: Full=Damage-specific DNA-binding protein 1; AltName: Full=UV-damaged DNA-binding factor;	1.26388e+06	1.1503e+06	1.67157e+06	1.87704e+06	1.16508e+06	416327	1.67157e+06	1.65372e+06	0	0	1	1
P25976	4	3	197.88	0.0357512	1.35713	C1/2	S1/2	RecName: Full=Nucleolar transcription factor 1; AltName: Full=Upstream-binding factor 1; Short=UBF-1;	1.12931e+06	1.0232e+06	767083	818993	1.04102e+06	370323	767083	721553	0	0	0	1
Q9CRD0	16	15	1495.23	0.0359126	1.68603	S1/2	C1/2	RecName: Full=OCIA domain-containing protein 1;	3.8149e+07	4.6471e+07	6.93227e+07	7.33496e+07	3.51668e+07	1.68191e+07	6.93227e+07	6.46229e+07	7	4	10	11
O88685	9	7	418.83	0.0359338	1.71936	C1/2	S1/2	RecName: Full=26S protease regulatory subunit 6A; AltName: Full=26S proteasome AAA-ATPase subunit RPT5; AltName: Full=Proteasome 26S subunit ATPase 3; AltName: Full=Tat-binding protein 1; Short=TBP-1;	2.0597e+06	2.08862e+06	1.33432e+06	1.0784e+06	1.89869e+06	755928	1.33432e+06	950099	4	1	2	2
P84104	6	5	534.22	0.0360673	1.25908	S1/2	C1/2	RecName: Full=Serine/arginine-rich splicing factor 3; AltName: Full=Pre-mRNA-splicing factor SRP20; AltName: Full=Protein X16; AltName: Full=Splicing factor, arginine/serine-rich 3;	4.75145e+06	4.35488e+06	5.66505e+06	5.80052e+06	4.38001e+06	1.57615e+06	5.66505e+06	5.1104e+06	2	2	1	1
P06869	4	4	330.35	0.036144	1.11409	S1/2	C1/2	RecName: Full=Urokinase-type plasminogen activator; Short=U-plasminogen activator; Short=uPA; EC=3.4.21.73; Contains: RecName: Full=Urokinase-type plasminogen activator long chain A; Contains: RecName: Full=Urokinase-type plasminogen activator short chain A; Contains: RecName: Full=Urokinase-type plasminogen activator chain B; Flags: Precursor;	3.65005e+06	3.77757e+06	4.08657e+06	4.18848e+06	3.36471e+06	1.3672e+06	4.08657e+06	3.69016e+06	3	2	3	5
Q3TDN2	4	4	371.65	0.0362204	1.70805	S1/2	C1/2	RecName: Full=FAS-associated factor 2; AltName: Full=UBX domain-containing protein 8;	4.00504e+06	3.2577e+06	6.06142e+06	6.34373e+06	3.69195e+06	1.17905e+06	6.06142e+06	5.58899e+06	2	0	2	3
P70404	15	13	1711.36	0.0364421	1.11509	S1/2	C1/2	RecName: Full=Isocitrate dehydrogenase [NAD] subunit gamma 1, mitochondrial; EC=1.1.1.41; AltName: Full=Isocitric dehydrogenase subunit gamma; AltName: Full=NAD(+)-specific ICDH subunit gamma; Flags: Precursor;	7.60429e+07	7.79346e+07	8.43486e+07	8.73505e+07	7.00984e+07	2.82066e+07	8.43486e+07	7.6958e+07	12	15	12	14
Q9CQ40	8	8	684.99	0.0364848	1.26983	S1/2	C1/2	RecName: Full=39S ribosomal protein L49, mitochondrial; Short=L49mt; Short=MRP-L49;	2.36325e+07	2.53019e+07	3.00683e+07	3.20697e+07	2.1785e+07	9.15744e+06	3.00683e+07	2.82542e+07	7	6	5	6
Q9CXP8	1	1	34.49	0.0367068	1.67252	C1/2	S1/2	RecName: Full=Guanine nucleotide-binding protein G(I)/G(S)/G(O) subunit gamma-10; Flags: Precursor;	436988	514588	301355	267593	402827	186244	301355	235756	0	1	1	0
P47738	24	20	2028.33	0.0368682	1.17573	C1/2	S1/2	RecName: Full=Aldehyde dehydrogenase, mitochondrial; EC=1.2.1.3; AltName: Full=AHD-M1; AltName: Full=ALDH class 2; AltName: Full=ALDH-E2; AltName: Full=ALDHI; Flags: Precursor;	1.88978e+08	1.79792e+08	1.59963e+08	1.53689e+08	1.74205e+08	6.50716e+07	1.59963e+08	1.35404e+08	18	14	17	15
P30416	1	1	75.58	0.0369725	1.53182	C1/2	S1/2	RecName: Full=Peptidyl-prolyl cis-trans isomerase FKBP4; Short=PPIase FKBP4; EC=5.2.1.8; AltName: Full=52 kDa FK506-binding protein; Short=52 kDa FKBP; Short=FKBP-52; AltName: Full=59 kDa immunophilin; Short=p59; AltName: Full=FK506-binding protein 4; Short=FKBP-4; AltName: Full=FKBP59; AltName: Full=HSP-binding immunophilin; Short=HBI; AltName: Full=Immunophilin FKBP52; AltName: Full=Rotamase; C…	815678	911453	599582	527916	751913	329880	599582	465107	0	1	1	0
Q64433	19	19	1792.83	0.0370334	1.15161	S1/2	C1/2	RecName: Full=10 kDa heat shock protein, mitochondrial; Short=Hsp10; AltName: Full=10 kDa chaperonin; AltName: Full=Chaperonin 10; Short=CPN10;	5.51463e+08	5.31907e+08	6.10515e+08	6.37109e+08	5.08353e+08	1.92512e+08	6.10515e+08	5.61309e+08	16	14	15	16
Q61207	6	5	383.13	0.0371291	5.26166	S1/2	C1/2	RecName: Full=Sulfated glycoprotein 1; Short=SGP-1; AltName: Full=Prosaposin; Flags: Precursor;	1.55535e+07	1.04184e+07	8.55717e+07	5.10836e+07	1.43377e+07	3.7707e+06	8.55717e+07	4.50059e+07	3	2	5	3
P26039;Q71LX4	63	59	5882.59	0.0371296	1.18416	C1/2	S1/2	RecName: Full=Talin-1;	1.13556e+08	1.10074e+08	9.72335e+07	9.16178e+07	1.04679e+08	3.98387e+07	9.72335e+07	8.07176e+07	44	38	36	37
Q3U2A8	5	2	191.12	0.0377527	2.6441	S1/2	C1/2	RecName: Full=Valine--tRNA ligase, mitochondrial; EC=6.1.1.9; AltName: Full=Valyl-tRNA synthetase; Short=ValRS; Flags: Precursor;	995772	763331	1.99841e+06	2.65284e+06	917929	276270	1.99841e+06	2.33722e+06	0	0	1	1
Q6PGL7	5	4	301.31	0.0378547	1.86205	C1/2	S1/2	RecName: Full=WASH complex subunit FAM21;	2.09997e+06	2.59104e+06	1.3421e+06	1.17717e+06	1.9358e+06	937768	1.3421e+06	1.03711e+06	0	0	0	0
Q99K01	9	5	566.19	0.0379124	1.53157	C1/2	S1/2	RecName: Full=Pyridoxal-dependent decarboxylase domain-containing protein 1; EC=4.1.1.-;	6.30494e+06	7.42442e+06	4.58421e+06	4.38001e+06	5.81206e+06	2.6871e+06	4.58421e+06	3.8589e+06	3	4	3	2
Q9D8W7	1	1	93.17	0.0379625	1.79609	S1/2	C1/2	RecName: Full=OCIA domain-containing protein 2;	95127.8	107884	164410	200217	87691.3	39046.2	164410	176397	1	0	1	1
Q99J99	18	14	1602.52	0.0379907	1.4864	C1/2	S1/2	RecName: Full=3-mercaptopyruvate sulfurtransferase; Short=MST; EC=2.8.1.2;	5.90148e+07	6.73387e+07	4.06347e+07	4.43719e+07	5.44014e+07	2.43717e+07	4.06347e+07	3.90928e+07	13	13	11	12
Q9CWV0	2	2	82.07	0.0381903	3.92265	S1/2	C1/2	RecName: Full=Mitochondrial assembly of ribosomal large subunit protein 1;	208550	289149	1.18624e+06	766061	192247	104651	1.18624e+06	674920	1	1	0	1
Q8C310	4	4	261.93	0.0384743	4.66029	S1/2	C1/2	RecName: Full=Roundabout homolog 4; Flags: Precursor;	376985	199455	1.28923e+06	1.39715e+06	347515	72188.2	1.28923e+06	1.23093e+06	0	0	1	1
P07091	3	3	163.39	0.0385878	1.41285	C1/2	S1/2	RecName: Full=Protein S100-A4; AltName: Full=Metastasin; AltName: Full=Metastatic cell protein; AltName: Full=PEL98; AltName: Full=Placental calcium-binding protein; AltName: Full=Protein 18A2; AltName: Full=Protein Mts1; AltName: Full=S100 calcium-binding protein A4;	1.30417e+06	1.23041e+06	839695	954250	1.20222e+06	445317	839695	840718	2	1	1	1
P0C0A3	4	4	253.25	0.0386106	1.27467	C1/2	S1/2	RecName: Full=Charged multivesicular body protein 6; AltName: Full=Chromatin-modifying protein 6;	3.63843e+06	3.35958e+06	2.66664e+06	2.8234e+06	3.354e+06	1.21592e+06	2.66664e+06	2.48749e+06	2	2	2	2
Q99LS3	5	4	264.08	0.0386307	2.09396	C1/2	S1/2	RecName: Full=Phosphoserine phosphatase; Short=PSP; Short=PSPase; EC=3.1.3.3; AltName: Full=O-phosphoserine phosphohydrolase;	1.27253e+06	1.41754e+06	732570	552109	1.17305e+06	513047	732570	486422	1	2	0	0
Q8C351	1	1	68.39	0.0388273	5.77325	S1/2	C1/2	RecName: Full=Layilin; Flags: Precursor;	67987.8	141979	588703	623489	62672.9	51386.2	588703	549310	0	0	0	1
Q9JKZ2	1	1	77.06	0.038924	1.36721	C1/2	S1/2	RecName: Full=Sodium/myo-inositol cotransporter; Short=Na(+)/myo-inositol cotransporter; AltName: Full=Sodium/myo-inositol transporter 1; Short=SMIT1; AltName: Full=Solute carrier family 5 member 3;	1.89551e+06	2.12613e+06	1.43147e+06	1.51002e+06	1.74733e+06	769503	1.43147e+06	1.33037e+06	1	0	0	0
Q9D287	1	1	41.96	0.0390634	2.66504	S1/2	C1/2	RecName: Full=Pre-mRNA-splicing factor SPF27; AltName: Full=Breast carcinoma-amplified sequence 2 homolog; AltName: Full=DNA amplified in mammary carcinoma 1 protein;	89563.7	94049.1	197708	291627	82562.2	34038.9	197708	256930	0	0	0	1
Q8BK08	3	3	244.76	0.0390784	1.42916	S1/2	C1/2	RecName: Full=Transmembrane protein 11, mitochondrial; AltName: Full=Protein PM1;	5.17547e+06	4.64753e+06	6.67544e+06	7.36324e+06	4.77089e+06	1.68207e+06	6.67544e+06	6.4872e+06	2	2	2	3
Q8C079	2	1	51.93	0.0394751	1.62284	C1/2	S1/2	RecName: Full=Striatin-interacting protein 1; AltName: Full=Protein FAM40A;	178485	210754	126317	113534	164533	76277.8	126317	100027	0	0	0	0
O54890	11	8	894.61	0.0395577	1.36783	C1/2	S1/2	RecName: Full=Integrin beta-3; AltName: Full=Platelet membrane glycoprotein IIIa; Short=GPIIIa; AltName: CD_antigen=CD61; Flags: Precursor;	2.34097e+07	2.65369e+07	1.84766e+07	1.80385e+07	2.15797e+07	9.60443e+06	1.84766e+07	1.58924e+07	8	8	6	7
Q9WVM1	11	10	652.79	0.0396225	2.26417	S1/2	C1/2	RecName: Full=Rac GTPase-activating protein 1; AltName: Full=Male germ cell RacGap; Short=MgcRacGAP;	4.78043e+06	3.53873e+06	1.01506e+07	8.68538e+06	4.40673e+06	1.28076e+06	1.01506e+07	7.65204e+06	2	0	7	4
Q9DB73	14	13	1330.01	0.0396693	1.22649	C1/2	S1/2	RecName: Full=NADH-cytochrome b5 reductase 1; Short=b5R.1; EC=1.6.2.2; AltName: Full=NAD(P)H:quinone oxidoreductase type 3 polypeptide A2;	8.29235e+07	7.72503e+07	6.38447e+07	6.67504e+07	7.6441e+07	2.7959e+07	6.38447e+07	5.88088e+07	11	11	10	10
A2A432	3	2	167.77	0.0396881	1.49091	C1/2	S1/2	RecName: Full=Cullin-4B; Short=CUL-4B;	453919	396611	272071	298406	418435	143544	272071	262903	2	1	1	1
O08749	30	30	3506.41	0.0398678	1.12053	S1/2	C1/2	RecName: Full=Dihydrolipoyl dehydrogenase, mitochondrial; EC=1.8.1.4; AltName: Full=Dihydrolipoamide dehydrogenase; Flags: Precursor;	1.85661e+08	1.8127e+08	2.01445e+08	2.09712e+08	1.71147e+08	6.56066e+07	2.01445e+08	1.84762e+08	23	27	24	28
Q9CQL4	6	6	369.21	0.0399489	1.11426	S1/2	C1/2	RecName: Full=39S ribosomal protein L20, mitochondrial; Short=L20mt; Short=MRP-L20; Flags: Precursor;	1.12491e+07	1.13362e+07	1.23072e+07	1.28586e+07	1.03697e+07	4.10287e+06	1.23072e+07	1.13287e+07	3	3	2	5
Q99JY9	13	8	877	0.0400471	1.11053	C1/2	S1/2	RecName: Full=Actin-related protein 3; AltName: Full=Actin-like protein 3;	1.91877e+07	1.84182e+07	1.68147e+07	1.70484e+07	1.76877e+07	6.66607e+06	1.68147e+07	1.50201e+07	6	6	8	7
Q60759	6	6	520.46	0.0402872	1.38077	S1/2	C1/2	RecName: Full=Glutaryl-CoA dehydrogenase, mitochondrial; Short=GCD; EC=1.3.8.6; Flags: Precursor;	3.57132e+06	3.49681e+06	4.56046e+06	5.19898e+06	3.29214e+06	1.26559e+06	4.56046e+06	4.58044e+06	3	2	2	1
P97493	2	2	245.02	0.0403094	2.69596	C1/2	S1/2	RecName: Full=Thioredoxin, mitochondrial; Short=MTRX; Short=Mt-Trx; AltName: Full=Thioredoxin-2; Flags: Precursor;	3.18762e+07	4.68294e+07	1.36982e+07	1.54957e+07	2.93843e+07	1.69489e+07	1.36982e+07	1.36521e+07	3	3	2	4
Q3UVK0	10	10	801.94	0.0404604	1.24464	C1/2	S1/2	RecName: Full=Endoplasmic reticulum metallopeptidase 1; EC=3.4.-.-; AltName: Full=Felix-ina;	1.2401e+07	1.33344e+07	1.00573e+07	1.06196e+07	1.14315e+07	4.82608e+06	1.00573e+07	9.35616e+06	7	7	8	8
Q9CQQ7	22	18	1826.36	0.0405085	1.48969	S1/2	C1/2	RecName: Full=ATP synthase F(0) complex subunit B1, mitochondrial; AltName: Full=ATP synthase subunit b; Short=ATPase subunit b; Flags: Precursor;	8.66509e+07	7.33868e+07	1.18241e+08	1.20166e+08	7.98771e+07	2.65607e+07	1.18241e+08	1.05869e+08	10	11	9	12
P62259	7	5	372.01	0.0405651	1.63666	C1/2	S1/2	RecName: Full=14-3-3 protein epsilon; Short=14-3-3E;	3.59218e+06	4.02633e+06	2.52597e+06	2.12893e+06	3.31137e+06	1.45724e+06	2.52597e+06	1.87564e+06	3	1	2	1
Q922J9	8	8	519.93	0.0409804	1.22769	C1/2	S1/2	RecName: Full=Fatty acyl-CoA reductase 1; EC=1.2.1.n2; AltName: Full=Male sterility domain-containing protein 2;	8.66713e+06	9.06778e+06	6.95926e+06	7.48652e+06	7.98959e+06	3.28188e+06	6.95926e+06	6.59581e+06	5	5	6	3
Q566J8	2	2	89.2	0.0411632	2.75532	S1/2	C1/2	RecName: Full=Uncharacterized aarF domain-containing protein kinase 4; EC=2.7.11.-;	259961	261228	570968	865077	239639	94545.6	570968	762155	0	0	2	1
P02468;Q9R0B6	23	22	1969.31	0.0412236	1.66188	S1/2	C1/2	RecName: Full=Laminin subunit gamma-1; AltName: Full=Laminin B2 chain; AltName: Full=Laminin-1 subunit gamma; AltName: Full=Laminin-10 subunit gamma; AltName: Full=Laminin-11 subunit gamma; AltName: Full=Laminin-2 subunit gamma; AltName: Full=Laminin-3 subunit gamma; AltName: Full=Laminin-4 subunit gamma; AltName: Full=Laminin-6 subunit gamma; AltName: Full=Laminin-7 subunit gamma; AltName: Full=…	2.19697e+07	2.61542e+07	3.75207e+07	4.24557e+07	2.02522e+07	9.46592e+06	3.75207e+07	3.74045e+07	7	6	12	16
Q9QUJ7	15	14	1447.83	0.0412707	1.24445	C1/2	S1/2	RecName: Full=Long-chain-fatty-acid--CoA ligase 4; EC=6.2.1.3; AltName: Full=Long-chain acyl-CoA synthetase 4; Short=LACS 4; Short=mACS4;	1.88791e+07	2.06828e+07	1.59157e+07	1.5875e+07	1.74032e+07	7.48567e+06	1.59157e+07	1.39863e+07	11	11	9	7
P62897;P00015	18	16	1638.43	0.0413783	1.15739	C1/2	S1/2	RecName: Full=Cytochrome c, somatic;	1.82648e+08	1.92048e+08	1.5902e+08	1.64722e+08	1.68369e+08	6.95075e+07	1.5902e+08	1.45125e+08	12	14	11	15
Q9CR23	2	1	125.26	0.0417342	1.55537	S1/2	C1/2	RecName: Full=Transmembrane protein 9; Flags: Precursor;	404171	335472	582777	567639	372576	121416	582777	500104	0	0	1	0
Q8BP40	12	10	812.44	0.0417747	1.77521	S1/2	C1/2	RecName: Full=Lysophosphatidic acid phosphatase type 6; EC=3.1.3.2; AltName: Full=Acid phosphatase 6, lysophosphatidic; AltName: Full=Acid phosphatase-like protein 1; AltName: Full=PACPL1; Flags: Precursor;	1.67933e+07	1.33068e+07	2.77319e+07	2.5702e+07	1.54805e+07	4.81608e+06	2.77319e+07	2.26441e+07	6	6	4	6
Q60715	13	12	1316.51	0.0418505	1.98012	S1/2	C1/2	RecName: Full=Prolyl 4-hydroxylase subunit alpha-1; Short=4-PH alpha-1; EC=1.14.11.2; AltName: Full=Procollagen-proline,2-oxoglutarate-4-dioxygenase subunit alpha-1; Flags: Precursor;	2.29761e+07	2.90539e+07	5.58907e+07	4.71348e+07	2.118e+07	1.05154e+07	5.58907e+07	4.1527e+07	6	8	12	10
Q8BFY9;Q99LG2	5	3	339.39	0.0419819	1.58877	C1/2	S1/2	RecName: Full=Transportin-1; AltName: Full=Importin beta-2; AltName: Full=Karyopherin beta-2;	1.27795e+06	1.53183e+06	853066	915460	1.17805e+06	554410	853066	806544	1	2	1	1
Q80SY5	1	1	64.29	0.0420349	4.08828	S1/2	C1/2	RecName: Full=Pre-mRNA-splicing factor 38B;	57084.2	41826.1	152716	251656	52621.8	15138	152716	221715	1	0	0	1
Q9R1J0	5	4	401.78	0.0423557	1.12951	C1/2	S1/2	RecName: Full=Sterol-4-alpha-carboxylate 3-dehydrogenase, decarboxylating; EC=1.1.1.170;	2.55534e+06	2.68406e+06	2.33784e+06	2.30081e+06	2.35558e+06	971434	2.33784e+06	2.02707e+06	3	4	3	4
Q8K358	1	1	81.94	0.0426576	1.46166	S1/2	C1/2	RecName: Full=Phosphatidylinositol glycan anchor biosynthesis class U protein; AltName: Full=Cell division cycle protein 91-like 1; Short=Protein CDC91-like 1; AltName: Full=GPI transamidase component PIG-U;	265717	301621	435638	393618	244945	109165	435638	346788	0	0	1	1
Q78YY6	4	4	562.7	0.0427036	3.37265	S1/2	C1/2	RecName: Full=DnaJ homolog subfamily C member 15;	2.78569e+06	2.13346e+06	6.50704e+06	1.00835e+07	2.56792e+06	772159	6.50704e+06	8.88385e+06	2	1	4	5
Q9D379	30	27	2507.76	0.0428587	1.35536	S1/2	C1/2	RecName: Full=Epoxide hydrolase 1; EC=3.3.2.9; AltName: Full=Epoxide hydratase; AltName: Full=Microsomal epoxide hydrolase;	9.77682e+07	9.90356e+07	1.41933e+08	1.24806e+08	9.01253e+07	3.58437e+07	1.41933e+08	1.09957e+08	31	29	29	32
Q63739	3	1	216	0.0429076	1.86699	C1/2	S1/2	RecName: Full=Protein tyrosine phosphatase type IVA 1; EC=3.1.3.48; AltName: Full=Protein-tyrosine phosphatase 4a1; AltName: Full=Protein-tyrosine phosphatase of regenerating liver 1; Short=PRL-1; Flags: Precursor;	518909	452183	230123	290015	478344	163657	230123	255511	1	1	1	1
Q923Z3	1	1	22.32	0.0429398	1.78002	S1/2	C1/2	RecName: Full=Protein MTO1 homolog, mitochondrial; Flags: Precursor;	345346	281938	518480	598100	318349	102041	518480	526942	0	0	0	1
Q61704	4	3	278.67	0.0430914	1.76232	S1/2	C1/2	RecName: Full=Inter-alpha-trypsin inhibitor heavy chain H3; Short=ITI heavy chain H3; Short=ITI-HC3; Short=Inter-alpha-inhibitor heavy chain 3; Flags: Precursor;	7.45304e+06	6.91035e+06	1.40963e+07	1.12167e+07	6.87041e+06	2.50104e+06	1.40963e+07	9.88216e+06	4	3	5	4
Q9EST5;Q64G17	6	4	332.5	0.0431264	1.29212	S1/2	C1/2	RecName: Full=Acidic leucine-rich nuclear phosphoprotein 32 family member B; AltName: Full=Proliferation-related acidic leucine-rich protein PAL31;	4.07034e+06	3.65881e+06	5.06717e+06	4.91983e+06	3.75215e+06	1.32422e+06	5.06717e+06	4.3345e+06	3	3	4	2
P06797	4	4	350.21	0.0433501	1.82183	S1/2	C1/2	RecName: Full=Cathepsin L1; EC=3.4.22.15; AltName: Full=Cathepsin L; AltName: Full=Major excreted protein; Short=MEP; AltName: Full=p39 cysteine proteinase; Contains: RecName: Full=Cathepsin L1 heavy chain; Contains: RecName: Full=Cathepsin L1 light chain; Flags: Precursor;	5.688e+06	5.46204e+06	1.14283e+07	8.88523e+06	5.24335e+06	1.97686e+06	1.14283e+07	7.82811e+06	3	2	4	4
Q9ERK4	7	6	359.9	0.0436135	2.64062	C1/2	S1/2	RecName: Full=Exportin-2; Short=Exp2; AltName: Full=Chromosome segregation 1-like protein; AltName: Full=Importin-alpha re-exporter;	1.71492e+06	1.38009e+06	691570	480508	1.58086e+06	499491	691570	423340	2	4	0	0
Q8BM72	2	1	126.36	0.0436238	3.49766	S1/2	C1/2	RecName: Full=Heat shock 70 kDa protein 13; AltName: Full=Microsomal stress-70 protein ATPase core; AltName: Full=Stress-70 protein chaperone microsome-associated 60 kDa protein; Flags: Precursor;	91369.1	141041	472850	340044	84226.5	51046.7	472850	299587	0	1	1	1
Q91V92	6	5	327.9	0.0438154	1.89736	C1/2	S1/2	RecName: Full=ATP-citrate synthase; EC=2.3.3.8; AltName: Full=ATP-citrate (pro-S-)-lyase; AltName: Full=Citrate cleavage enzyme;	4.50335e+06	3.43486e+06	2.05261e+06	2.13121e+06	4.15131e+06	1.24317e+06	2.05261e+06	1.87765e+06	4	1	1	1
Q8BX10	13	12	1039.88	0.043964	1.42392	S1/2	C1/2	RecName: Full=Serine/threonine-protein phosphatase PGAM5, mitochondrial; EC=3.1.3.16; AltName: Full=Phosphoglycerate mutase family member 5;	1.18191e+07	1.11981e+07	1.52219e+07	1.75528e+07	1.08952e+07	4.0529e+06	1.52219e+07	1.54645e+07	5	6	10	7
P63087	5	1	306.4	0.0440017	2.15448	S1/2	C1/2	RecName: Full=Serine/threonine-protein phosphatase PP1-gamma catalytic subunit; Short=PP-1G; EC=3.1.3.16; AltName: Full=Protein phosphatase 1C catalytic subunit;	52948.2	39304.7	107140	91617.1	48809	14225.4	107140	80716.9	1	0	1	1
Q64378	1	1	39.33	0.0440407	2.45446	C1/2	S1/2	RecName: Full=Peptidyl-prolyl cis-trans isomerase FKBP5; Short=PPIase FKBP5; EC=5.2.1.8; AltName: Full=51 kDa FK506-binding protein; Short=51 kDa FKBP; Short=FKBP-51; AltName: Full=FK506-binding protein 5; Short=FKBP-5; AltName: Full=Rotamase;	725133	502699	264203	236041	668447	181940	264203	207959	1	1	1	1
Q5NCE8	1	1	56.86	0.0442238	1.18799	S1/2	C1/2	RecName: Full=Magnesium transporter MRS2 homolog, mitochondrial; AltName: Full=MRS2-like protein; Flags: Precursor;	755088	728467	852320	910128	696060	263652	852320	801846	0	0	0	0
Q78PY7	41	40	3694.98	0.0443364	1.21066	C1/2	S1/2	RecName: Full=Staphylococcal nuclease domain-containing protein 1; AltName: Full=100 kDa coactivator; AltName: Full=p100 co-activator;	1.19358e+08	1.29144e+08	1.03968e+08	1.01293e+08	1.10027e+08	4.67407e+07	1.03968e+08	8.92419e+07	26	24	28	30
Q8VHI3	2	2	96.31	0.0443613	1.58761	S1/2	C1/2	RecName: Full=GDP-fucose protein O-fucosyltransferase 2; EC=2.4.1.221; AltName: Full=Peptide-O-fucosyltransferase 2; Short=O-FucT-2; Flags: Precursor;	283073	269982	481438	396597	260944	97713.7	481438	349412	0	0	2	1
P55012	18	16	1179.16	0.0444335	1.10821	C1/2	S1/2	RecName: Full=Solute carrier family 12 member 2; AltName: Full=Basolateral Na-K-Cl symporter; AltName: Full=Bumetanide-sensitive sodium-(potassium)-chloride cotransporter 1;	1.59659e+07	1.63914e+07	1.43337e+07	1.48641e+07	1.47178e+07	5.93251e+06	1.43337e+07	1.30957e+07	10	9	7	7
Q9D172	10	10	1282.07	0.0449135	1.14364	S1/2	C1/2	RecName: Full=ES1 protein homolog, mitochondrial; Flags: Precursor;	5.16344e+07	5.28446e+07	5.81305e+07	6.13559e+07	4.75979e+07	1.91259e+07	5.81305e+07	5.40561e+07	11	6	9	6
Q8C5Q4	12	11	1133.69	0.0449267	1.39605	S1/2	C1/2	RecName: Full=G-rich sequence factor 1; Short=GRSF-1; Flags: Precursor;	2.21758e+07	2.02896e+07	3.13586e+07	2.79251e+07	2.04423e+07	7.34334e+06	3.13586e+07	2.46028e+07	6	2	7	9
Q9Z1Z0	7	6	427.23	0.0449918	1.9121	C1/2	S1/2	RecName: Full=General vesicular transport factor p115; AltName: Full=Protein USO1 homolog; AltName: Full=Transcytosis-associated protein; Short=TAP; AltName: Full=Vesicle-docking protein;	1.92956e+06	2.39148e+06	1.23475e+06	1.0251e+06	1.77872e+06	865541	1.23475e+06	903136	5	5	1	1
Q61187	1	1	89.05	0.0450267	2.30194	S1/2	C1/2	RecName: Full=Tumor susceptibility gene 101 protein; AltName: Full=ESCRT-I complex subunit TSG101;	412981	573496	1.03809e+06	1.23272e+06	380697	207564	1.03809e+06	1.08606e+06	1	0	1	0
O08573	8	7	538.67	0.0452813	2.06822	S1/2	C1/2	RecName: Full=Galectin-9; Short=Gal-9;	1.91026e+07	1.40359e+07	3.60279e+07	3.25097e+07	1.76092e+07	5.07998e+06	3.60279e+07	2.86419e+07	6	5	6	7
Q6X893	1	1	63.1	0.045349	1.36658	S1/2	C1/2	RecName: Full=Choline transporter-like protein 1; AltName: Full=Solute carrier family 44 member 1; AltName: CD_antigen=CD92;	156918	149812	223072	196100	144651	54221.2	223072	172769	0	0	1	0
Q9D1H8	3	3	259.61	0.0454894	1.3542	S1/2	C1/2	RecName: Full=39S ribosomal protein L53, mitochondrial; Short=L53mt; Short=MRP-L53; Flags: Precursor;	6.67567e+06	5.94587e+06	8.25416e+06	8.83788e+06	6.15381e+06	2.15197e+06	8.25416e+06	7.7864e+06	2	1	2	3
Q62188;O08553;P97427	9	9	611.92	0.0455977	2.28867	C1/2	S1/2	RecName: Full=Dihydropyrimidinase-related protein 3; Short=DRP-3; AltName: Full=Unc-33-like phosphoprotein 1; Short=ULIP-1;	4.23738e+06	3.21345e+06	1.82089e+06	1.43464e+06	3.90613e+06	1.16303e+06	1.82089e+06	1.26395e+06	4	1	0	0
Q9ER88	19	17	1945.72	0.0460965	1.45563	S1/2	C1/2	RecName: Full=28S ribosomal protein S29, mitochondrial; Short=MRP-S29; Short=S29mt; AltName: Full=Death-associated protein 3; Short=DAP-3; Flags: Precursor;	4.82938e+07	4.09055e+07	6.39836e+07	6.58575e+07	4.45186e+07	1.48048e+07	6.39836e+07	5.80222e+07	13	7	16	16
P23298	1	1	83.2	0.046294	2.48322	C1/2	S1/2	RecName: Full=Protein kinase C eta type; EC=2.7.11.13; AltName: Full=PKC-L; AltName: Full=nPKC-eta;	371399	296285	111723	157155	342365	107234	111723	138457	1	1	0	1
Q9R002	11	11	833.73	0.0464586	3.59703	S1/2	C1/2	RecName: Full=Interferon-activable protein 202; Short=Ifi-202; AltName: Full=Interferon-inducible protein p202; AltName: Full=Lupus susceptibility protein p202;	3.77554e+06	4.44747e+06	1.09374e+07	1.8641e+07	3.48039e+06	1.60966e+06	1.09374e+07	1.64232e+07	2	3	8	11
Q78J03	1	1	65.46	0.0465323	1.49211	C1/2	S1/2	RecName: Full=Methionine-R-sulfoxide reductase B2, mitochondrial; Short=MsrB2; EC=1.8.4.-; Flags: Precursor;	202486	241272	146713	150691	186657	87323.1	146713	132763	0	1	0	0
Q7TMF3	9	7	841.99	0.0465392	1.35977	S1/2	C1/2	RecName: Full=NADH dehydrogenase [ubiquinone] 1 alpha subcomplex subunit 12; AltName: Full=Complex I-B17.2; Short=CI-B17.2; Short=CIB17.2; AltName: Full=NADH-ubiquinone oxidoreductase subunit B17.2;	3.59614e+07	3.133e+07	4.54507e+07	4.60501e+07	3.31502e+07	1.13392e+07	4.54507e+07	4.05713e+07	11	10	11	11
O88456;Q9D7J7	5	5	410.81	0.0469263	6.08009	C1/2	S1/2	RecName: Full=Calpain small subunit 1; Short=CSS1; AltName: Full=Calcium-activated neutral proteinase small subunit; Short=CANP small subunit; AltName: Full=Calcium-dependent protease small subunit; Short=CDPS; AltName: Full=Calcium-dependent protease small subunit 1; AltName: Full=Calpain regulatory subunit;	7.85562e+06	7.24995e+06	1.73827e+06	746160	7.24152e+06	2.62395e+06	1.73827e+06	657386	4	0	2	1
Q505D7;Q8BWR2	5	4	315.11	0.0469318	3.66152	S1/2	C1/2	RecName: Full=Optic atrophy 3 protein homolog;	2.64661e+06	2.99022e+06	7.53394e+06	1.31054e+07	2.43971e+06	1.08224e+06	7.53394e+06	1.15462e+07	2	1	2	2
O88653	3	3	411.31	0.0469897	1.13169	S1/2	C1/2	RecName: Full=Ragulator complex protein LAMTOR3; AltName: Full=Late endosomal/lysosomal adaptor and MAPK and MTOR activator 3; AltName: Full=MEK-binding partner 1; Short=Mp1; AltName: Full=Mitogen-activated protein kinase kinase 1-interacting protein 1; AltName: Full=Mitogen-activated protein kinase scaffold protein 1;	1.01065e+07	1.06546e+07	1.18525e+07	1.16427e+07	9.31645e+06	3.8562e+06	1.18525e+07	1.02575e+07	2	2	4	2
Q62193	1	1	48.6	0.0477543	1.65616	C1/2	S1/2	RecName: Full=Replication protein A 32 kDa subunit; Short=RP-A p32; AltName: Full=Replication factor A protein 2; Short=RF-A protein 2; AltName: Full=Replication protein A 34 kDa subunit; Short=RP-A p34;	1.52365e+06	1.86644e+06	1.07554e+06	971430	1.40454e+06	675516	1.07554e+06	855854	0	0	0	0
Q9QYB5	3	2	168.32	0.0477805	1.53659	S1/2	C1/2	RecName: Full=Gamma-adducin; AltName: Full=Adducin-like protein 70;	27753.7	31757.9	48931.5	42513.6	25584.1	11494	48931.5	37455.5	0	0	0	0
Q8BXA5	1	1	89.51	0.0479116	1.25601	S1/2	C1/2	RecName: Full=Cleft lip and palate transmembrane protein 1-like protein; Short=CLPTM1-like protein;	296523	267848	358368	350490	273343	96941.6	358368	308791	1	0	1	1
Q8BTI8	2	2	172.77	0.0479921	2.29987	S1/2	C1/2	RecName: Full=Serine/arginine repetitive matrix protein 2;	503836	613256	1.08111e+06	1.48806e+06	464449	221954	1.08111e+06	1.31102e+06	0	0	0	1
Q6ZWN5	17	16	772.43	0.048266	1.23242	S1/2	C1/2	RecName: Full=40S ribosomal protein S9;	1.52144e+07	1.64162e+07	2.00533e+07	1.89287e+07	1.4025e+07	5.94145e+06	2.00533e+07	1.66767e+07	7	6	10	6
Q9DBG5	11	10	1110.51	0.0485843	1.56239	C1/2	S1/2	RecName: Full=Perilipin-3; AltName: Full=Cargo selection protein TIP47; AltName: Full=Mannose-6-phosphate receptor-binding protein 1;	1.52164e+07	1.3204e+07	9.76263e+06	8.42765e+06	1.40269e+07	4.77889e+06	9.76263e+06	7.42497e+06	6	4	3	2
Q8BHC4	10	10	909.75	0.0486048	1.82511	S1/2	C1/2	RecName: Full=Dephospho-CoA kinase domain-containing protein;	8.2154e+06	7.61915e+06	1.25733e+07	1.63264e+07	7.57317e+06	2.75758e+06	1.25733e+07	1.4384e+07	8	6	10	10
Q61292	9	8	600.72	0.0486823	2.32156	S1/2	C1/2	RecName: Full=Laminin subunit beta-2; AltName: Full=Laminin-11 subunit beta; AltName: Full=Laminin-14 subunit beta; AltName: Full=Laminin-15 subunit beta; AltName: Full=Laminin-3 subunit beta; AltName: Full=Laminin-4 subunit beta; AltName: Full=Laminin-7 subunit beta; AltName: Full=Laminin-9 subunit beta; AltName: Full=S-laminin subunit beta; Short=S-LAM beta; Flags: Precursor;	1.33337e+06	1.59598e+06	2.83396e+06	3.96671e+06	1.22914e+06	577630	2.83396e+06	3.49477e+06	1	2	6	5
P49718	20	19	1222.44	0.0487373	1.49712	C1/2	S1/2	RecName: Full=DNA replication licensing factor MCM5; EC=3.6.4.12; AltName: Full=CDC46 homolog; AltName: Full=P1-CDC46;	2.59772e+07	3.09916e+07	1.85532e+07	1.94991e+07	2.39465e+07	1.12167e+07	1.85532e+07	1.71792e+07	11	9	8	9
Q8VCW8	11	10	807.59	0.048781	1.62982	C1/2	S1/2	RecName: Full=Acyl-CoA synthetase family member 2, mitochondrial; EC=6.2.1.-; Flags: Precursor;	1.96027e+07	1.71782e+07	1.23084e+07	1.02589e+07	1.80703e+07	6.21725e+06	1.23084e+07	9.03839e+06	8	6	5	5
Q8VDR9	2	2	99.43	0.0489915	1.47058	C1/2	S1/2	RecName: Full=Dedicator of cytokinesis protein 6;	480805	435839	334757	288564	443219	157742	334757	254232	1	1	1	1
O09005	5	5	534.8	0.0491854	1.36112	S1/2	C1/2	RecName: Full=Sphingolipid delta(4)-desaturase DES1; EC=1.14.-.-; AltName: Full=Degenerative spermatocyte homolog 1;	2.17037e+07	2.49898e+07	3.21722e+07	3.13832e+07	2.0007e+07	9.04448e+06	3.21722e+07	2.76494e+07	5	6	5	6
Q8BM55	6	4	459.65	0.0493889	1.562	S1/2	C1/2	RecName: Full=Transmembrane protein 214;	4.11192e+06	5.05547e+06	7.25665e+06	7.06284e+06	3.79048e+06	1.82971e+06	7.25665e+06	6.22254e+06	2	1	4	2
Q4ACU6;D3YZU1	39	35	2989.83	0.0494531	1.33194	C1/2	S1/2	RecName: Full=SH3 and multiple ankyrin repeat domains protein 3; Short=Shank3; AltName: Full=Proline-rich synapse-associated protein 2; Short=ProSAP2; AltName: Full=SPANK-2;	5.18929e+07	4.64681e+07	3.82603e+07	3.55874e+07	4.78362e+07	1.68181e+07	3.82603e+07	3.13534e+07	29	16	18	21
Q9R257	7	7	821.92	0.0499471	1.31123	C1/2	S1/2	RecName: Full=Heme-binding protein 1; AltName: Full=p22HBP;	2.16947e+07	2.03273e+07	1.51575e+07	1.68903e+07	1.99988e+07	7.35701e+06	1.51575e+07	1.48808e+07	7	7	6	7
P06537	2	2	164.77	0.0501148	1.86633	C1/2	S1/2	RecName: Full=Glucocorticoid receptor; Short=GR; AltName: Full=Nuclear receptor subfamily 3 group C member 1;	1.26496e+06	1.15836e+06	558580	739863	1.16607e+06	419243	558580	651838	2	1	0	0
P51569	4	4	273.78	0.050151	1.44263	S1/2	C1/2	RecName: Full=Alpha-galactosidase A; EC=3.2.1.22; AltName: Full=Alpha-D-galactosidase A; AltName: Full=Alpha-D-galactoside galactohydrolase; AltName: Full=Melibiase; Flags: Precursor;	1.53541e+06	1.46558e+06	2.34035e+06	1.98897e+06	1.41538e+06	530435	2.34035e+06	1.75233e+06	2	1	2	2
Q91ZU6	16	9	968.29	0.0506013	1.32164	C1/2	S1/2	RecName: Full=Dystonin; AltName: Full=Bullous pemphigoid antigen 1; Short=BPA; AltName: Full=Dystonia musculorum protein; AltName: Full=Hemidesmosomal plaque protein; AltName: Full=Microtubule actin cross-linking factor 2;	2.88171e+06	3.27719e+06	2.31212e+06	2.34792e+06	2.65644e+06	1.18611e+06	2.31212e+06	2.06858e+06	6	4	3	3
O35658	10	10	1210.99	0.0506294	2.18773	S1/2	C1/2	RecName: Full=Complement component 1 Q subcomponent-binding protein, mitochondrial; AltName: Full=GC1q-R protein; AltName: Full=Glycoprotein gC1qBP; Short=C1qBP; Flags: Precursor;	1.02866e+08	1.24258e+08	2.10265e+08	2.86621e+08	9.48246e+07	4.49723e+07	2.10265e+08	2.5252e+08	7	7	11	9
Q3UIR3	3	3	283.65	0.0506824	6.17854	S1/2	C1/2	RecName: Full=E3 ubiquitin-protein ligase DTX3L; EC=6.3.2.-; AltName: Full=Protein deltex-3-like;	165956	407323	1.79657e+06	1.74546e+06	152983	147421	1.79657e+06	1.53779e+06	0	0	1	0
Q80VP5	2	2	89.2	0.0511895	1.42053	C1/2	S1/2	RecName: Full=Probable peptide chain release factor C12orf65 homolog, mitochondrial; Flags: Precursor;	472106	555909	363608	360076	435200	201199	363608	317236	1	0	0	1
Q64337	4	3	415.19	0.051251	1.60766	S1/2	C1/2	RecName: Full=Sequestosome-1; AltName: Full=STONE14; AltName: Full=Ubiquitin-binding protein p62;	2.30497e+06	2.81801e+06	4.32805e+06	3.90794e+06	2.12478e+06	1.01992e+06	4.32805e+06	3.44299e+06	2	2	2	3
Q9CZX9	1	1	46.27	0.0513376	1.12801	S1/2	C1/2	RecName: Full=ER membrane protein complex subunit 4; AltName: Full=Transmembrane protein 85;	2.32134e+06	2.44264e+06	2.721e+06	2.6528e+06	2.13987e+06	884057	2.721e+06	2.33719e+06	0	0	1	1
Q9DCU6	11	11	790.21	0.0514165	1.32794	S1/2	C1/2	RecName: Full=39S ribosomal protein L4, mitochondrial; Short=L4mt; Short=MRP-L4;	1.449e+07	1.26624e+07	1.79838e+07	1.8073e+07	1.33573e+07	4.58287e+06	1.79838e+07	1.59227e+07	6	4	7	6
Q3THK7	8	7	419.57	0.0514977	1.59797	C1/2	S1/2	RecName: Full=GMP synthase [glutamine-hydrolyzing]; EC=6.3.5.2; AltName: Full=GMP synthetase; AltName: Full=Glutamine amidotransferase;	9.34076e+06	8.3784e+06	6.08204e+06	5.00649e+06	8.61056e+06	3.03237e+06	6.08204e+06	4.41085e+06	4	7	2	3
P23116	16	13	882.57	0.0518674	1.58315	C1/2	S1/2	RecName: Full=Eukaryotic translation initiation factor 3 subunit A; Short=eIF3a; AltName: Full=Centrosomin; AltName: Full=Eukaryotic translation initiation factor 3 subunit 10; AltName: Full=eIF-3-theta; AltName: Full=eIF3 p167; AltName: Full=eIF3 p180; AltName: Full=eIF3 p185; AltName: Full=p162;	7.21174e+06	7.40443e+06	5.11972e+06	4.11262e+06	6.64798e+06	2.67986e+06	5.11972e+06	3.62332e+06	6	4	0	0
Q61081	4	4	304.41	0.0518847	2.39134	C1/2	S1/2	RecName: Full=Hsp90 co-chaperone Cdc37; AltName: Full=Hsp90 chaperone protein kinase-targeting subunit; AltName: Full=p50Cdc37; Contains: RecName: Full=Hsp90 co-chaperone Cdc37, N-terminally processed;	2.49318e+06	3.22606e+06	1.38922e+06	1.00242e+06	2.29828e+06	1.1676e+06	1.38922e+06	883157	1	2	1	1
O55106	1	1	30.62	0.0519122	1.61915	S1/2	C1/2	RecName: Full=Striatin;	112863	120125	209030	168211	104040	43476.4	209030	148198	0	0	0	0
P84089	4	3	177.6	0.0519705	1.45798	S1/2	C1/2	RecName: Full=Enhancer of rudimentary homolog; Short=Mer;	825894	690476	1.11927e+06	1.09157e+06	761331	249902	1.11927e+06	961700	3	1	3	4
O35857	17	16	1740.8	0.0519991	1.15405	S1/2	C1/2	RecName: Full=Mitochondrial import inner membrane translocase subunit TIM44; Flags: Precursor;	2.37775e+07	2.22155e+07	2.64477e+07	2.66306e+07	2.19187e+07	8.0404e+06	2.64477e+07	2.34622e+07	10	11	9	12
Q62417	6	6	416.68	0.0522692	1.26048	C1/2	S1/2	RecName: Full=Sorbin and SH3 domain-containing protein 1; AltName: Full=Ponsin; AltName: Full=SH3 domain protein 5; AltName: Full=SH3P12; AltName: Full=c-Cbl-associated protein; Short=CAP;	2.35862e+06	2.13268e+06	1.82042e+06	1.74276e+06	2.17424e+06	771876	1.82042e+06	1.53542e+06	1	1	2	0
P19324	34	32	3928.56	0.0522951	1.26668	S1/2	C1/2	RecName: Full=Serpin H1; AltName: Full=47 kDa heat shock protein; AltName: Full=Collagen-binding protein; Short=Colligin; AltName: Full=Serine protease inhibitor J6; Flags: Precursor;	6.21182e+08	6.95303e+08	8.28889e+08	8.38677e+08	5.72622e+08	2.51649e+08	8.28889e+08	7.38896e+08	32	36	34	37
Q8VCM8	10	9	833.23	0.0525052	2.24711	S1/2	C1/2	RecName: Full=Nicalin; AltName: Full=Nicastrin-like protein; Flags: Precursor;	1.02681e+07	9.39244e+06	2.61113e+07	1.8068e+07	9.46538e+06	3.39938e+06	2.61113e+07	1.59184e+07	4	4	9	10
Q9CQV8	12	2	950.22	0.0525144	1.39732	C1/2	S1/2	RecName: Full=14-3-3 protein beta/alpha; AltName: Full=Protein kinase C inhibitor protein 1; Short=KCIP-1; Contains: RecName: Full=14-3-3 protein beta/alpha, N-terminally processed;	3.51368e+06	3.04874e+06	2.43178e+06	2.26464e+06	3.239e+06	1.10342e+06	2.43178e+06	1.99521e+06	1	1	1	1
Q810A7	2	1	70.6	0.0528109	1.2352	C1/2	S1/2	RecName: Full=ATP-dependent RNA helicase DDX42; EC=3.6.4.13; AltName: Full=DEAD box protein 42;	569744	516194	443824	435334	525205	186825	443824	383540	1	0	0	0
Q9DCS1	1	1	78.62	0.053025	4.94489	S1/2	C1/2	RecName: Full=Transmembrane protein 176A; AltName: Full=Gene signature 188; AltName: Full=Kidney-expressed gene 2 protein;	90729.3	71650.5	536996	265954	83636.7	25932.3	536996	234312	0	0	1	1
Q8VE10	1	1	66.73	0.0530715	4.25115	S1/2	C1/2	RecName: Full=N-alpha-acetyltransferase 40; EC=2.3.1.-; AltName: Full=N-acetyltransferase 11; AltName: Full=NatD catalytic subunit;	40037	81360.3	239784	276294	36907.2	29446.5	239784	243422	0	0	1	1
Q9D8Z2	2	2	144.44	0.0531895	1.79283	S1/2	C1/2	RecName: Full=TP53-regulated inhibitor of apoptosis 1; AltName: Full=Protein 15E1.1; AltName: Full=WF-1; AltName: Full=p53-inducible cell-survival factor; Short=p53CSV;	894255	692560	1.33515e+06	1.50975e+06	824348	250656	1.33515e+06	1.33012e+06	0	0	1	1
Q07797	16	16	2053.52	0.0532908	1.90441	S1/2	C1/2	RecName: Full=Galectin-3-binding protein; AltName: Full=Cyp-C-associated protein; Short=CyCAP; AltName: Full=Lectin galactoside-binding soluble 3-binding protein; AltName: Full=Protein MAMA; Flags: Precursor;	1.06959e+08	9.02969e+07	2.11824e+08	1.63832e+08	9.85976e+07	3.26809e+07	2.11824e+08	1.4434e+08	12	12	14	15
P51410	9	7	842.15	0.0535587	1.25277	C1/2	S1/2	RecName: Full=60S ribosomal protein L9;	3.702e+07	3.82001e+07	3.15921e+07	2.84509e+07	3.4126e+07	1.38257e+07	3.15921e+07	2.5066e+07	6	6	7	6
Q33DR3	4	2	342.81	0.0535597	1.50337	S1/2	C1/2	RecName: Full=Decaprenyl-diphosphate synthase subunit 2; EC=2.5.1.91; AltName: Full=All-trans-decaprenyl-diphosphate synthase subunit 2; AltName: Full=Decaprenyl pyrophosphate synthase subunit 2; AltName: Full=Solanesyl-diphosphate synthase subunit 2;	2.44916e+06	2.04361e+06	3.24062e+06	3.51367e+06	2.2577e+06	739637	3.24062e+06	3.09563e+06	2	2	2	2
Q5XJY4	6	6	348.67	0.0535924	1.4813	C1/2	S1/2	RecName: Full=Presenilins-associated rhomboid-like protein, mitochondrial; EC=3.4.21.105; AltName: Full=Mitochondrial intramembrane-cleaving protease PARL; Contains: RecName: Full=P-beta; Short=Pbeta; Flags: Precursor;	1.1683e+07	1.04907e+07	6.89793e+06	8.07113e+06	1.07697e+07	3.79687e+06	6.89793e+06	7.11087e+06	3	5	3	5
Q9R1Q6	9	9	1105.92	0.0536661	5.42962	S1/2	C1/2	RecName: Full=Transmembrane protein 176B; AltName: Full=Protein LR8;	9.71919e+06	4.11216e+06	3.79812e+07	3.71177e+07	8.95941e+06	1.4883e+06	3.79812e+07	3.27016e+07	7	5	11	9
Q9R0P5	5	3	307.98	0.0540234	1.35748	S1/2	C1/2	RecName: Full=Destrin; AltName: Full=Actin-depolymerizing factor; Short=ADF; AltName: Full=Sid 23;	1.39894e+06	1.49874e+06	1.83882e+06	2.09474e+06	1.28958e+06	542436	1.83882e+06	1.84552e+06	1	1	3	2
Q9QXS1	283	246	26256.7	0.0541061	1.25749	C1/2	S1/2	RecName: Full=Plectin; Short=PCN; Short=PLTN; AltName: Full=Plectin-1; AltName: Full=Plectin-6;	6.14017e+08	6.83738e+08	5.22539e+08	5.09484e+08	5.66018e+08	2.47464e+08	5.22539e+08	4.48868e+08	161	150	149	140
Q8BSE0	4	4	260.1	0.054242	1.5306	S1/2	C1/2	RecName: Full=Regulator of microtubule dynamics protein 2; Short=RMD-2; Short=mRMD-2; AltName: Full=Protein FAM82A1;	1.95936e+06	1.59328e+06	2.6751e+06	2.76257e+06	1.80619e+06	576652	2.6751e+06	2.43389e+06	2	0	3	2
P55264	1	1	49.43	0.0543241	2.49942	C1/2	S1/2	RecName: Full=Adenosine kinase; Short=AK; EC=2.7.1.20; AltName: Full=Adenosine 5'-phosphotransferase;	101134	66634.1	31450.1	35672.7	93228.2	24116.7	31450.1	31428.6	1	0	0	0
Q4VBE8	2	2	156.25	0.0543867	1.34225	C1/2	S1/2	RecName: Full=WD repeat-containing protein 18;	485413	507806	344681	395283	447467	183789	344681	348254	1	0	0	2
P17427	22	14	1791.98	0.0546523	1.59048	C1/2	S1/2	RecName: Full=AP-2 complex subunit alpha-2; AltName: Full=100 kDa coated vesicle protein C; AltName: Full=Adapter-related protein complex 2 subunit alpha-2; AltName: Full=Adaptor protein complex AP-2 subunit alpha-2; AltName: Full=Alpha-adaptin C; AltName: Full=Alpha2-adaptin; AltName: Full=Clathrin assembly protein complex 2 alpha-C large chain; AltName: Full=Plasma membrane adaptor HA2/AP2 adap…	4.53611e+07	3.84939e+07	2.43147e+07	2.84083e+07	4.18151e+07	1.3932e+07	2.43147e+07	2.50284e+07	8	10	12	12
P61202	2	1	129.51	0.0546804	2.76207	C1/2	S1/2	RecName: Full=COP9 signalosome complex subunit 2; Short=SGN2; Short=Signalosome subunit 2; AltName: Full=Alien homolog; AltName: Full=JAB1-containing signalosome subunit 2; AltName: Full=Thyroid receptor-interacting protein 15; Short=TR-interacting protein 15; Short=TRIP-15;	72589.3	112201	37088.7	29814.2	66914.7	40608.8	37088.7	26267.1	0	0	0	0
Q9QXX4	32	25	2491	0.0548176	1.34449	S1/2	C1/2	RecName: Full=Calcium-binding mitochondrial carrier protein Aralar2; AltName: Full=Citrin; AltName: Full=Mitochondrial aspartate glutamate carrier 2; AltName: Full=Solute carrier family 25 member 13;	8.91802e+07	7.90293e+07	1.08537e+08	1.1762e+08	8.22087e+07	2.86028e+07	1.08537e+08	1.03626e+08	17	14	19	17
Q62470	18	18	1591.76	0.0551068	1.3893	S1/2	C1/2	RecName: Full=Integrin alpha-3; AltName: Full=CD49 antigen-like family member C; AltName: Full=Galactoprotein B3; Short=GAPB3; AltName: Full=VLA-3 subunit alpha; AltName: CD_antigen=CD49c; Contains: RecName: Full=Integrin alpha-3 heavy chain; Contains: RecName: Full=Integrin alpha-3 light chain; Flags: Precursor;	6.37889e+07	6.45729e+07	8.20885e+07	9.62451e+07	5.88023e+07	2.33707e+07	8.20885e+07	8.47944e+07	15	14	16	16
Q62443	2	2	119.12	0.0551774	2.52207	S1/2	C1/2	RecName: Full=Neuronal pentraxin-1; Short=NP1; AltName: Full=Neuronal pentraxin I; Short=NP-I; Flags: Precursor;	185656	176939	556109	358380	171143	64038.9	556109	315742	0	0	2	1
P18052	2	1	78.71	0.0551821	1.90404	S1/2	C1/2	RecName: Full=Receptor-type tyrosine-protein phosphatase alpha; Short=Protein-tyrosine phosphatase alpha; Short=R-PTP-alpha; EC=3.1.3.48; AltName: Full=LCA-related phosphatase; AltName: Full=PTPTY-28; Flags: Precursor;	346640	459815	824756	710768	319542	166419	824756	626205	0	0	0	0
Q05910	1	1	68.96	0.0552434	4.26318	C1/2	S1/2	RecName: Full=Disintegrin and metalloproteinase domain-containing protein 8; Short=ADAM 8; EC=3.4.24.-; AltName: Full=Cell surface antigen MS2; AltName: Full=Macrophage cysteine-rich glycoprotein; AltName: CD_antigen=CD156a; Flags: Precursor;	32548.2	56570.2	12699.5	8204.67	30003.8	20474.3	12699.5	7228.52	0	0	0	0
P70336	7	4	267.64	0.0559622	1.71048	C1/2	S1/2	RecName: Full=Rho-associated protein kinase 2; EC=2.7.11.1; AltName: Full=Rho-associated, coiled-coil-containing protein kinase 2; AltName: Full=Rho-associated, coiled-coil-containing protein kinase II; Short=ROCK-II; AltName: Full=p164 ROCK-2;	2.64193e+06	3.40452e+06	1.71103e+06	1.82391e+06	2.4354e+06	1.23219e+06	1.71103e+06	1.60691e+06	1	1	0	0
Q3TN34	15	15	1184.65	0.0561349	1.26309	C1/2	S1/2	RecName: Full=MICAL-like protein 2; AltName: Full=Junctional Rab13-binding protein; AltName: Full=Molecule interacting with CasL-like 2; Short=MICAL-L2;	1.0866e+07	1.05249e+07	7.99462e+06	8.94076e+06	1.00166e+07	3.80925e+06	7.99462e+06	7.87703e+06	9	9	4	8
Q64674	1	1	57.16	0.0561932	2.28794	C1/2	S1/2	RecName: Full=Spermidine synthase; Short=SPDSY; EC=2.5.1.16; AltName: Full=Putrescine aminopropyltransferase;	273053	228219	129902	89191.6	251708	82598.8	129902	78580.1	0	0	0	0
Q6P1F6	1	1	73.96	0.0563391	1.87325	C1/2	S1/2	RecName: Full=Serine/threonine-protein phosphatase 2A 55 kDa regulatory subunit B alpha isoform; AltName: Full=PP2A subunit B isoform B55-alpha; AltName: Full=PP2A subunit B isoform PR55-alpha; AltName: Full=PP2A subunit B isoform R2-alpha; AltName: Full=PP2A subunit B isoform alpha;	79472.8	73327.1	46981.9	34587.5	73260.1	26539.1	46981.9	30472.5	0	0	1	0
Q9EQC5	8	7	635.84	0.0563643	1.43284	C1/2	S1/2	RecName: Full=N-terminal kinase-like protein; AltName: Full=105 kDa kinase-like protein; AltName: Full=Mitosis-associated kinase-like protein NTKL; AltName: Full=SCY1-like protein 1;	4.13339e+06	4.92527e+06	3.12796e+06	3.19421e+06	3.81026e+06	1.78259e+06	3.12796e+06	2.81418e+06	2	1	1	0
O55022	5	5	351.42	0.0567967	1.38026	S1/2	C1/2	RecName: Full=Membrane-associated progesterone receptor component 1;	9.08404e+06	1.03227e+07	1.27387e+07	1.40476e+07	8.37391e+06	3.73606e+06	1.27387e+07	1.23763e+07	4	2	4	4
P55096	6	6	373.17	0.056949	1.44543	C1/2	S1/2	RecName: Full=ATP-binding cassette sub-family D member 3; AltName: Full=68 kDa peroxisomal membrane protein; Short=PMP68; AltName: Full=70 kDa peroxisomal membrane protein; Short=PMP70;	8.20129e+06	9.70776e+06	6.40954e+06	5.98062e+06	7.56017e+06	3.5135e+06	6.40954e+06	5.26908e+06	4	3	5	5
O88848	2	2	85.1	0.0573052	1.55851	S1/2	C1/2	RecName: Full=ADP-ribosylation factor-like protein 6;	538303	514374	732623	907984	496222	186166	732623	799957	0	0	1	1
Q60710	3	3	335.58	0.0573742	3.69758	S1/2	C1/2	RecName: Full=Deoxynucleoside triphosphate triphosphohydrolase SAMHD1; Short=dNTPase; EC=3.1.5.-; AltName: Full=Interferon-gamma-inducible protein Mg11; AltName: Full=SAM domain and HD domain-containing protein 1;	2.17099e+06	1.09965e+06	6.23886e+06	5.85459e+06	2.00128e+06	397994	6.23886e+06	5.15804e+06	1	0	3	1
Q5ND52	7	7	655.6	0.0575483	1.42219	C1/2	S1/2	RecName: Full=RNA methyltransferase-like protein 1; EC=2.1.1.-;	5.73206e+06	5.02375e+06	3.56003e+06	4.00284e+06	5.28396e+06	1.81823e+06	3.56003e+06	3.5266e+06	5	7	5	6
Q8C3X2	2	1	83.4	0.0576654	5.26405	S1/2	C1/2	RecName: Full=Coiled-coil domain-containing protein 90B, mitochondrial; Flags: Precursor;	11690.2	4935.39	47344.1	40174	10776.4	1786.25	47344.1	35394.3	0	0	0	0
Q9R0M4	3	3	216.85	0.0576677	2.43372	S1/2	C1/2	RecName: Full=Podocalyxin; AltName: Full=Podocalyxin-like protein 1; Short=PC; Short=PCLP-1; Flags: Precursor;	5.46073e+06	7.78279e+06	1.38975e+07	1.83335e+07	5.03385e+06	2.8168e+06	1.38975e+07	1.61523e+07	2	2	2	2
Q9DAU1	2	2	146.41	0.0578385	1.18755	S1/2	C1/2	RecName: Full=Protein canopy homolog 3; AltName: Full=Protein associated with Tlr4; AltName: Full=Trinucleotide repeat-containing gene 5 protein; Flags: Precursor;	824048	756926	930160	947320	759629	273952	930160	834613	1	1	1	1
Q9CRC8	2	2	206.89	0.0578732	4.1624	S1/2	C1/2	RecName: Full=Leucine-rich repeat-containing protein 40;	181921	108398	751824	456598	167699	39232.2	751824	402274	1	0	1	0
Q8BXL7	1	1	41.1	0.0579658	1.15962	C1/2	S1/2	RecName: Full=ADP-ribosylation factor-related protein 1; Short=ARF-related protein 1;	448205	429469	366835	390029	413167	155437	366835	343625	0	0	0	1
P56213	1	1	42.53	0.0580527	1.70903	S1/2	C1/2	RecName: Full=FAD-linked sulfhydryl oxidase ALR; EC=1.8.3.2; AltName: Full=Augmenter of liver regeneration;	258512	196540	384835	392859	238303	71133.1	384835	346119	0	0	1	0
Q3KNM2	3	3	229.54	0.0580749	1.42357	S1/2	C1/2	RecName: Full=E3 ubiquitin-protein ligase MARCH5; EC=6.3.2.-; AltName: Full=Membrane-associated RING finger protein 5; AltName: Full=Membrane-associated RING-CH protein V; Short=MARCH-V;	4.40647e+06	3.765e+06	5.56716e+06	6.06546e+06	4.062e+06	1.36266e+06	5.56716e+06	5.34382e+06	2	3	2	2
O08529	7	5	421.6	0.0581178	3.29288	C1/2	S1/2	RecName: Full=Calpain-2 catalytic subunit; EC=3.4.22.53; AltName: Full=80 kDa M-calpain subunit; Short=CALP80; AltName: Full=Calcium-activated neutral proteinase 2; Short=CANP 2; AltName: Full=Calpain M-type; AltName: Full=Calpain-2 large subunit; AltName: Full=Millimolar-calpain; Short=M-calpain; Flags: Precursor;	2.06305e+06	1.18425e+06	537736	448423	1.90177e+06	428614	537736	395072	0	1	0	1
Q9CWW6	2	2	132.25	0.0584182	1.94917	S1/2	C1/2	RecName: Full=Peptidyl-prolyl cis-trans isomerase NIMA-interacting 4; EC=5.2.1.8; AltName: Full=Parvulin-14; Short=Par14; AltName: Full=Peptidyl-prolyl cis-trans isomerase Pin4; Short=PPIase Pin4; AltName: Full=Rotamase Pin4;	140147	105876	262792	216748	129191	38319.3	262792	190961	0	0	0	1
P54071;O88844;Q3TZ89	25	21	2670.48	0.0586919	1.26892	C1/2	S1/2	RecName: Full=Isocitrate dehydrogenase [NADP], mitochondrial; Short=IDH; EC=1.1.1.42; AltName: Full=ICD-M; AltName: Full=IDP; AltName: Full=NADP(+)-specific ICDH; AltName: Full=Oxalosuccinate decarboxylase; Flags: Precursor;	1.92641e+08	1.76795e+08	1.39391e+08	1.51751e+08	1.77581e+08	6.3987e+07	1.39391e+08	1.33696e+08	22	20	20	22
Q6A4J8	3	3	176.56	0.0590171	4.0358	C1/2	S1/2	RecName: Full=Ubiquitin carboxyl-terminal hydrolase 7; EC=3.4.19.12; AltName: Full=Deubiquitinating enzyme 7; AltName: Full=Herpesvirus-associated ubiquitin-specific protease; Short=mHAUSP; AltName: Full=Ubiquitin thioesterase 7; AltName: Full=Ubiquitin-specific-processing protease 7;	2.1584e+06	1.40137e+06	564300	317748	1.98967e+06	507193	564300	279944	2	1	0	1
P21619	2	1	89.59	0.0594408	1.73538	S1/2	C1/2	RecName: Full=Lamin-B2; Flags: Precursor;	30999.3	27551.8	44433.5	57175.3	28576	9971.76	44433.5	50372.9	0	0	1	0
Q9CYH2	9	9	538.14	0.0595613	1.26499	C1/2	S1/2	RecName: Full=Redox-regulatory protein FAM213A; AltName: Full=Peroxiredoxin-like 2 activated in M-CSF stimulated monocytes; Short=Protein PAMM;	1.43816e+07	1.51154e+07	1.22999e+07	1.1018e+07	1.32574e+07	5.47066e+06	1.22999e+07	9.70711e+06	4	6	6	6
O09111	5	5	467.16	0.0596577	1.25828	S1/2	C1/2	RecName: Full=NADH dehydrogenase [ubiquinone] 1 beta subcomplex subunit 11, mitochondrial; AltName: Full=Complex I-ESSS; Short=CI-ESSS; AltName: Full=NADH-ubiquinone oxidoreductase ESSS subunit; AltName: Full=Neuronal protein 15.6; Short=Np15.6; Short=p15.6; Flags: Precursor;	2.51936e+07	2.76839e+07	3.20925e+07	3.44421e+07	2.32241e+07	1.00196e+07	3.20925e+07	3.03444e+07	4	4	6	4
Q5SVR0	2	1	87.54	0.0600665	2.38425	C1/2	S1/2	RecName: Full=TBC1 domain family member 9B;	4.20481e+07	3.04335e+07	1.75128e+07	1.28874e+07	3.87611e+07	1.10147e+07	1.75128e+07	1.13542e+07	0	1	0	0
Q61001	52	50	4254.3	0.0605047	1.89951	S1/2	C1/2	RecName: Full=Laminin subunit alpha-5; AltName: Full=Laminin-10 subunit alpha; AltName: Full=Laminin-11 subunit alpha; AltName: Full=Laminin-15 subunit alpha; Flags: Precursor;	5.5226e+07	6.48347e+07	9.78736e+07	1.30183e+08	5.09088e+07	2.34655e+07	9.78736e+07	1.14695e+08	22	19	34	41
O88384	6	5	515.59	0.0606531	1.11387	S1/2	C1/2	RecName: Full=Vesicle transport through interaction with t-SNAREs homolog 1B; AltName: Full=Vesicle transport v-SNARE protein Vti1-like 1; AltName: Full=Vti1-rp1;	1.66162e+06	1.57168e+06	1.79614e+06	1.80532e+06	1.53172e+06	568833	1.79614e+06	1.59054e+06	1	1	4	3
Q9D0L7	6	6	450.13	0.0607269	1.30716	C1/2	S1/2	RecName: Full=Armadillo repeat-containing protein 10;	2.731e+07	2.40517e+07	1.91289e+07	2.01638e+07	2.5175e+07	8.70498e+06	1.91289e+07	1.77648e+07	4	4	4	5
Q8BGX2	6	6	459.72	0.0608671	1.26125	S1/2	C1/2	RecName: Full=Uncharacterized protein C19orf52 homolog;	6.56281e+06	7.21803e+06	8.37081e+06	9.01032e+06	6.04977e+06	2.6124e+06	8.37081e+06	7.93832e+06	5	4	6	5
Q2KN98	4	4	182.69	0.061084	1.95551	S1/2	C1/2	RecName: Full=Cytospin-A; AltName: Full=SPECC1-like protein; AltName: Full=Sperm antigen with calponin homology and coiled-coil domains 1-like;	675363	617202	1.05772e+06	1.4699e+06	622568	223382	1.05772e+06	1.29502e+06	2	0	1	3
Q9DBG6	18	17	1878	0.0612194	1.30067	S1/2	C1/2	RecName: Full=Dolichyl-diphosphooligosaccharide--protein glycosyltransferase subunit 2; EC=2.4.99.18; AltName: Full=Dolichyl-diphosphooligosaccharide--protein glycosyltransferase 63 kDa subunit; AltName: Full=Ribophorin II; Short=RPN-II; AltName: Full=Ribophorin-2; Flags: Precursor;	1.16257e+08	1.32684e+08	1.64957e+08	1.58833e+08	1.07169e+08	4.80219e+07	1.64957e+08	1.39936e+08	14	14	14	16
Q9QYI4	3	3	188.7	0.0613249	1.80209	S1/2	C1/2	RecName: Full=DnaJ homolog subfamily B member 12; AltName: Full=mDj10;	1.52347e+06	1.82365e+06	2.64788e+06	3.38393e+06	1.40438e+06	660028	2.64788e+06	2.98132e+06	1	1	2	2
P03991;P01901;P14428	10	2	993.81	0.0616784	85.154	S1/2	C1/2	RecName: Full=H-2 class I histocompatibility antigen, K-W28 alpha chain; Flags: Precursor;	12511.9	849.35	563865	573896	11533.8	307.403	563865	505617	0	0	2	2
Q3UE37	2	2	152.04	0.0616941	1.69291	C1/2	S1/2	RecName: Full=Ubiquitin-conjugating enzyme E2 Z; EC=6.3.2.19; AltName: Full=Uba6-specific E2 conjugating enzyme 1; Short=Use1; AltName: Full=Ubiquitin carrier protein Z; AltName: Full=Ubiquitin-protein ligase Z;	1.97426e+06	1.5077e+06	1.03128e+06	1.02551e+06	1.81992e+06	545678	1.03128e+06	903499	1	0	1	2
Q9CWT6	12	12	583.52	0.06181	1.18237	C1/2	S1/2	RecName: Full=Probable ATP-dependent RNA helicase DDX28; EC=3.6.4.13; AltName: Full=Mitochondrial DEAD box protein 28;	1.01352e+07	9.53616e+06	8.57927e+06	8.05793e+06	9.34286e+06	3.4514e+06	8.57927e+06	7.09924e+06	5	4	3	3
P57759	8	8	417.92	0.0618732	1.35405	S1/2	C1/2	RecName: Full=Endoplasmic reticulum resident protein 29; Short=ERp29; Flags: Precursor;	1.45528e+07	1.65335e+07	2.20386e+07	2.00539e+07	1.34151e+07	5.98391e+06	2.20386e+07	1.7668e+07	7	8	7	6
Q60716	5	5	385.81	0.061905	1.89992	S1/2	C1/2	RecName: Full=Prolyl 4-hydroxylase subunit alpha-2; Short=4-PH alpha-2; EC=1.14.11.2; AltName: Full=Procollagen-proline,2-oxoglutarate-4-dioxygenase subunit alpha-2; Flags: Precursor;	869812	1.22192e+06	2.02912e+06	1.94501e+06	801816	442246	2.02912e+06	1.7136e+06	0	0	2	2
Q8BKE6	6	6	446.01	0.0619447	1.186	C1/2	S1/2	RecName: Full=Cytochrome P450 20A1; EC=1.14.-.-;	7.94602e+06	7.28494e+06	6.47781e+06	6.36446e+06	7.32485e+06	2.63662e+06	6.47781e+06	5.60725e+06	4	2	1	2
Q8BZI0	1	1	51.61	0.0620237	1.85237	C1/2	S1/2	RecName: Full=Actin filament-associated protein 1-like 1; Short=AFAP1-like protein 1;	203949	232389	100255	135302	188005	84108.1	100255	119205	0	1	0	0
Q99JB8	4	4	306.59	0.0620822	1.19208	S1/2	C1/2	RecName: Full=Protein kinase C and casein kinase II substrate protein 3;	3.31204e+06	3.02458e+06	3.74437e+06	3.80937e+06	3.05313e+06	1.09468e+06	3.74437e+06	3.35616e+06	1	2	3	3
Q5XJY5	18	18	1140.55	0.0621595	1.64518	C1/2	S1/2	RecName: Full=Coatomer subunit delta; AltName: Full=Archain; AltName: Full=Delta-coat protein; Short=Delta-COP;	1.61467e+07	1.51976e+07	1.07464e+07	8.30578e+06	1.48844e+07	5.50043e+06	1.07464e+07	7.31761e+06	11	10	8	5
Q9ES74	2	2	132.88	0.0621866	1.54048	C1/2	S1/2	RecName: Full=Serine/threonine-protein kinase Nek7; EC=2.7.11.1; AltName: Full=Never in mitosis A-related kinase 7; Short=NimA-related protein kinase 7;	443605	365611	277641	247660	408927	132325	277641	218195	0	0	0	0
P16627	10	2	727.28	0.0624503	1.22854	S1/2	C1/2	RecName: Full=Heat shock 70 kDa protein 1-like; Short=Heat shock 70 kDa protein 1L; AltName: Full=Heat shock 70 kDa-like protein 1; AltName: Full=Spermatid-specific heat shock protein 70;	4.75089e+06	4.27137e+06	5.60387e+06	5.48033e+06	4.3795e+06	1.54593e+06	5.60387e+06	4.82831e+06	1	1	1	1
Q8K1R3	28	27	2173.74	0.0626173	1.52477	S1/2	C1/2	RecName: Full=Polyribonucleotide nucleotidyltransferase 1, mitochondrial; EC=2.7.7.8; AltName: Full=3'-5' RNA exonuclease OLD35; AltName: Full=PNPase old-35; AltName: Full=Polynucleotide phosphorylase 1; Short=PNPase 1; AltName: Full=Polynucleotide phosphorylase-like protein; Flags: Precursor;	3.88322e+07	3.26941e+07	5.06986e+07	5.83627e+07	3.57966e+07	1.18329e+07	5.06986e+07	5.1419e+07	19	13	20	24
P70313;P29477;Q9Z0J4	28	28	2179.25	0.062785	1.58976	C1/2	S1/2	RecName: Full=Nitric oxide synthase, endothelial; EC=1.14.13.39; AltName: Full=Constitutive NOS; Short=cNOS; AltName: Full=EC-NOS; AltName: Full=Endothelial NOS; Short=eNOS; AltName: Full=NOS type III; Short=NOSIII;	6.64849e+07	8.45269e+07	4.73416e+07	4.76484e+07	6.12875e+07	3.05926e+07	4.73416e+07	4.19795e+07	24	22	14	13
Q9CQZ6	5	5	303.2	0.0631093	1.60426	S1/2	C1/2	RecName: Full=NADH dehydrogenase [ubiquinone] 1 beta subcomplex subunit 3; AltName: Full=Complex I-B12; Short=CI-B12; AltName: Full=NADH-ubiquinone oxidoreductase B12 subunit;	1.25669e+07	1.12179e+07	2.11639e+07	1.69931e+07	1.15845e+07	4.06006e+06	2.11639e+07	1.49713e+07	4	3	4	4
Q8C1A5	4	3	212.86	0.0631928	2.12274	C1/2	S1/2	RecName: Full=Thimet oligopeptidase; EC=3.4.24.15;	3.57953e+06	2.55442e+06	1.58949e+06	1.30014e+06	3.2997e+06	924514	1.58949e+06	1.14546e+06	2	2	0	0
P63001;P60764	6	6	459.58	0.0632973	1.03125	C1/2	S1/2	RecName: Full=Ras-related C3 botulinum toxin substrate 1; AltName: Full=p21-Rac1; Flags: Precursor;	5.51486e+07	5.5055e+07	5.38647e+07	5.29994e+07	5.08375e+07	1.99259e+07	5.38647e+07	4.66938e+07	4	5	4	4
Q9R0P6	5	4	285.4	0.0634708	1.35254	S1/2	C1/2	RecName: Full=Signal peptidase complex catalytic subunit SEC11A; EC=3.4.21.89; AltName: Full=Endopeptidase SP18; AltName: Full=Microsomal signal peptidase 18 kDa subunit; Short=SPase 18 kDa subunit; AltName: Full=SEC11 homolog A; AltName: Full=SEC11-like protein 1; AltName: Full=SPC18; AltName: Full=Sid 2895;	1.89542e+06	2.13794e+06	2.87142e+06	2.58387e+06	1.74725e+06	773778	2.87142e+06	2.27645e+06	3	3	4	3
Q9CQN3	3	3	161.81	0.0636333	3.51385	S1/2	C1/2	RecName: Full=Mitochondrial import receptor subunit TOM6 homolog; AltName: Full=Overexpressed breast tumor protein homolog; AltName: Full=Translocase of outer membrane 6 kDa subunit homolog;	636296	647413	1.55794e+06	2.95282e+06	586555	234317	1.55794e+06	2.60151e+06	0	1	0	0
O55029	7	5	301.86	0.0641002	1.96407	C1/2	S1/2	RecName: Full=Coatomer subunit beta'; AltName: Full=Beta'-coat protein; Short=Beta'-COP; AltName: Full=p102;	5.22774e+06	5.8721e+06	3.31179e+06	2.33966e+06	4.81907e+06	2.12527e+06	3.31179e+06	2.0613e+06	4	1	0	0
Q8BYU6	3	2	156.98	0.0642476	1.50925	S1/2	C1/2	RecName: Full=Torsin-1A-interacting protein 2;	1.81603e+06	2.11028e+06	3.19891e+06	2.72686e+06	1.67407e+06	763767	3.19891e+06	2.40243e+06	0	1	1	2
Q9EPL8	17	15	1225.53	0.0646275	2.29806	C1/2	S1/2	RecName: Full=Importin-7; Short=Imp7; AltName: Full=Ran-binding protein 7; Short=RanBP7;	3.03338e+07	2.10684e+07	1.25566e+07	9.81112e+06	2.79625e+07	7.62525e+06	1.25566e+07	8.64385e+06	8	9	9	6
Q3UQ28	1	1	85.07	0.0646561	4.82649	S1/2	C1/2	RecName: Full=Peroxidasin homolog; EC=1.11.1.7; Flags: Precursor;	33264.2	41788.1	247865	114374	30663.8	15124.3	247865	100767	0	0	1	1
Q8VD31	2	2	142.07	0.0646701	2.35584	S1/2	C1/2	RecName: Full=Tapasin-related protein; Short=TAPASIN-R; AltName: Full=TAP-binding protein-like; AltName: Full=TAP-binding protein-related protein; Short=TAPBP-R; AltName: Full=Tapasin-like; Flags: Precursor;	254837	345539	826464	587928	234916	125060	826464	517980	1	0	2	1
Q9CYW4	11	10	736.25	0.0647086	3.1105	S1/2	C1/2	RecName: Full=Haloacid dehalogenase-like hydrolase domain-containing protein 3;	8.10944e+06	4.82451e+06	1.67844e+07	2.34466e+07	7.4755e+06	1.74612e+06	1.67844e+07	2.06571e+07	8	4	7	7
O88630	4	3	170.11	0.0647279	1.43596	S1/2	C1/2	RecName: Full=Golgi SNAP receptor complex member 1; AltName: Full=28 kDa Golgi SNARE protein; AltName: Full=28 kDa cis-Golgi SNARE p28; Short=GOS-28;	1.26954e+06	1.12844e+06	1.85306e+06	1.59035e+06	1.1703e+06	408414	1.85306e+06	1.40114e+06	2	1	2	2
Q99JR5	8	8	607.72	0.0648847	1.84094	S1/2	C1/2	RecName: Full=Tubulointerstitial nephritis antigen-like; AltName: Full=Adrenocortical zonation factor 1; Short=AZ-1; AltName: Full=Androgen-regulated gene 1 protein; AltName: Full=Tubulointerstitial nephritis antigen-related protein; Short=TARP; Flags: Precursor;	6.61946e+06	9.00469e+06	1.34809e+07	1.52822e+07	6.10199e+06	3.25904e+06	1.34809e+07	1.3464e+07	5	6	6	7
P54818	3	3	184.59	0.0648875	1.69393	C1/2	S1/2	RecName: Full=Galactocerebrosidase; Short=GALCERase; EC=3.2.1.46; AltName: Full=Galactocerebroside beta-galactosidase; AltName: Full=Galactosylceramidase; AltName: Full=Galactosylceramide beta-galactosidase; Flags: Precursor;	1.46111e+06	1.57596e+06	1.01985e+06	773070	1.34689e+06	570385	1.01985e+06	681095	2	2	1	1
Q8VEH5	3	2	133.68	0.0654217	2.26015	C1/2	S1/2	RecName: Full=EPM2A-interacting protein 1; AltName: Full=Laforin-interacting protein;	2.03772e+06	1.33322e+06	727238	764232	1.87842e+06	482530	727238	673307	2	1	0	1
Q9DBJ1;O70250	10	10	1031.22	0.0657524	1.7324	C1/2	S1/2	RecName: Full=Phosphoglycerate mutase 1; EC=3.1.3.13; EC=5.4.2.11; EC=5.4.2.4; AltName: Full=BPG-dependent PGAM 1; AltName: Full=Phosphoglycerate mutase isozyme B; Short=PGAM-B;	3.65392e+07	2.80638e+07	1.98318e+07	1.74592e+07	3.36828e+07	1.01571e+07	1.98318e+07	1.5382e+07	9	9	9	8
Q9CYF5	6	5	391.78	0.065847	1.16101	S1/2	C1/2	RecName: Full=Williams-Beuren syndrome chromosomal region 16 protein homolog;	3.00904e+06	3.18615e+06	3.49408e+06	3.69857e+06	2.77381e+06	1.15315e+06	3.49408e+06	3.25853e+06	3	2	2	3
P26638	7	6	369.2	0.0659457	1.41208	C1/2	S1/2	RecName: Full=Serine--tRNA ligase, cytoplasmic; EC=6.1.1.11; AltName: Full=Seryl-tRNA synthetase; Short=SerRS; AltName: Full=Seryl-tRNA(Ser/Sec) synthetase;	2.52798e+06	2.88026e+06	1.78739e+06	2.04259e+06	2.33036e+06	1.04245e+06	1.78739e+06	1.79958e+06	3	3	4	3
P23336	2	2	72.75	0.065993	1.98132	S1/2	C1/2	RecName: Full=N-acetyllactosaminide alpha-1,3-galactosyltransferase; EC=2.4.1.87; AltName: Full=UDP-galactose:beta-D-galactosyl-1,4-N-acetyl-D-glucosaminide alpha-1,3-galactosyltransferase; Short=Galactosyltransferase;	208585	283036	539057	435003	192279	102438	539057	383248	0	0	1	1
Q9D8T0	1	1	29.61	0.0664524	1.74028	S1/2	C1/2	RecName: Full=Protein FAM3A; Flags: Precursor;	112730	114799	226921	169043	103918	41549	226921	148931	1	0	0	0
Q9QYJ0	7	5	499.95	0.0665847	2.51345	C1/2	S1/2	RecName: Full=DnaJ homolog subfamily A member 2; AltName: Full=mDj3; Flags: Precursor;	1.89499e+07	1.27193e+07	5.37611e+06	7.2238e+06	1.74686e+07	4.60346e+06	5.37611e+06	6.36435e+06	2	2	4	1
Q9CXF4	7	7	464.32	0.0668752	1.77702	C1/2	S1/2	RecName: Full=TBC1 domain family member 15; AltName: Full=GTPase-activating protein RAB7; Short=GAP for RAB7; Short=Rab7-GAP;	3.64558e+06	4.95332e+06	2.43837e+06	2.40057e+06	3.36059e+06	1.79274e+06	2.43837e+06	2.11497e+06	1	0	2	2
Q3TXS7	1	1	85.52	0.067005	2.56289	C1/2	S1/2	RecName: Full=26S proteasome non-ATPase regulatory subunit 1; AltName: Full=26S proteasome regulatory subunit RPN2; AltName: Full=26S proteasome regulatory subunit S1;	288689	180436	99378.5	83666.6	266122	65304.7	99378.5	73712.4	0	0	0	1
Q8CDG3	3	2	100.45	0.0683302	1.92719	C1/2	S1/2	RecName: Full=Deubiquitinating protein VCIP135; EC=3.4.19.12; AltName: Full=Valosin-containing protein p97/p47 complex-interacting protein 1; AltName: Full=Valosin-containing protein p97/p47 complex-interacting protein p135;	197781	148060	80229.4	99224.7	182320	53587.1	80229.4	87419.4	0	0	0	0
Q8K2P7	1	1	51.26	0.0686695	2.58304	C1/2	S1/2	RecName: Full=Sodium-coupled neutral amino acid transporter 1; AltName: Full=Amino acid transporter A1; AltName: Full=MNat2; AltName: Full=N-system amino acid transporter 2; AltName: Full=Solute carrier family 38 member 1; AltName: Full=System A amino acid transporter 1; AltName: Full=System N amino acid transporter 1;	143456	171214	76134.5	45687.4	132241	61967.2	76134.5	40251.7	0	1	1	0
Q9D0L8	2	1	117.06	0.068887	2.41573	C1/2	S1/2	RecName: Full=mRNA cap guanine-N7 methyltransferase; EC=2.1.1.56; AltName: Full=RG7MT1; AltName: Full=mRNA (guanine-N(7)-)-methyltransferase; AltName: Full=mRNA cap methyltransferase;	842031	974966	464846	287305	776207	352867	464846	253123	1	1	1	0
O88856	2	2	89.98	0.0690482	1.89246	S1/2	C1/2	RecName: Full=Protein-tyrosine sulfotransferase 2; EC=2.8.2.20; AltName: Full=Tyrosylprotein sulfotransferase 2; Short=TPST-2;	429059	335297	814417	632100	395518	121353	814417	556896	0	0	1	2
Q9EQI8	6	6	486.29	0.069165	2.05457	S1/2	C1/2	RecName: Full=39S ribosomal protein L46, mitochondrial; Short=L46mt; Short=MRP-L46; Flags: Precursor;	1.57659e+07	1.33762e+07	2.4652e+07	3.52227e+07	1.45335e+07	4.84122e+06	2.4652e+07	3.1032e+07	2	2	2	4
Q8BWM0	14	14	1214.6	0.0692937	1.65289	S1/2	C1/2	RecName: Full=Prostaglandin E synthase 2; EC=5.3.99.3; AltName: Full=GATE-binding factor 1; Short=GBF-1; AltName: Full=Microsomal prostaglandin E synthase 2; Short=mPGES-2; Contains: RecName: Full=Prostaglandin E synthase 2 truncated form;	3.40089e+07	3.17556e+07	6.1538e+07	4.71637e+07	3.13503e+07	1.14932e+07	6.1538e+07	4.15524e+07	10	8	12	14
Q7TNC4	6	3	342.61	0.069318	1.28968	C1/2	S1/2	RecName: Full=Putative RNA-binding protein Luc7-like 2; AltName: Full=CGI-74 homolog;	767317	820840	654206	577228	707333	297084	654206	508553	2	1	2	2
Q05769;P22437	2	2	79.55	0.0696369	2.35869	C1/2	S1/2	RecName: Full=Prostaglandin G/H synthase 2; EC=1.14.99.1; AltName: Full=Cyclooxygenase-2; Short=COX-2; AltName: Full=Glucocorticoid-regulated inflammatory cyclooxygenase; AltName: Full=Gripghs; AltName: Full=Macrophage activation-associated marker protein P71/73; AltName: Full=PES-2; AltName: Full=PHS II; AltName: Full=Prostaglandin H2 synthase 2; Short=PGH synthase 2; Short=PGHS-2; AltName: Full…	890023	1.12224e+06	516582	336545	820447	406169	516582	296505	0	1	1	0
Q5SXY1	6	4	278.8	0.0703443	1.64384	S1/2	C1/2	RecName: Full=Cytospin-B; AltName: Full=Sperm antigen with calponin homology and coiled-coil domains 1;	1.63978e+06	2.03804e+06	2.7576e+06	3.28814e+06	1.51159e+06	737622	2.7576e+06	2.89693e+06	1	0	1	0
O54988	9	5	449.59	0.0707985	1.28475	C1/2	S1/2	RecName: Full=STE20-like serine/threonine-protein kinase; Short=STE20-like kinase; Short=mSLK; EC=2.7.11.1; AltName: Full=Etk4; AltName: Full=STE20-related kinase SMAK; AltName: Full=STE20-related serine/threonine-protein kinase; Short=STE20-related kinase; AltName: Full=Serine/threonine-protein kinase 2;	1.72372e+06	1.6524e+06	1.40292e+06	1.22493e+06	1.58897e+06	598049	1.40292e+06	1.07919e+06	2	1	0	1
Q9R1T2	2	2	142.14	0.0708929	1.69854	C1/2	S1/2	RecName: Full=SUMO-activating enzyme subunit 1; AltName: Full=Ubiquitin-like 1-activating enzyme E1A; Contains: RecName: Full=SUMO-activating enzyme subunit 1, N-terminally processed;	2.76691e+06	3.1062e+06	1.96916e+06	1.48858e+06	2.55061e+06	1.12422e+06	1.96916e+06	1.31148e+06	2	0	2	1
P02469	26	22	1794.48	0.0709201	1.69125	S1/2	C1/2	RecName: Full=Laminin subunit beta-1; AltName: Full=Laminin B1 chain; AltName: Full=Laminin-1 subunit beta; AltName: Full=Laminin-10 subunit beta; AltName: Full=Laminin-12 subunit beta; AltName: Full=Laminin-2 subunit beta; AltName: Full=Laminin-6 subunit beta; AltName: Full=Laminin-8 subunit beta; Flags: Precursor;	1.48336e+07	1.84512e+07	2.53339e+07	3.09589e+07	1.3674e+07	6.678e+06	2.53339e+07	2.72756e+07	10	7	13	13
O89090	1	1	45.21	0.0709243	1.88942	C1/2	S1/2	RecName: Full=Transcription factor Sp1;	879234	651968	443662	366747	810502	235965	443662	323113	1	0	0	0
Q8BZ20	2	2	71.57	0.0709441	4.93288	S1/2	C1/2	RecName: Full=Poly [ADP-ribose] polymerase 12; Short=PARP-12; EC=2.4.2.30; AltName: Full=ADP-ribosyltransferase diphtheria toxin-like 12; Short=ARTD12; AltName: Full=Zinc finger CCCH domain-containing protein 1;	34723.5	71982.5	333981	192386	32009.1	26052.4	333981	169497	0	0	0	0
Q8CIE6	19	17	1287.31	0.0710602	1.50311	C1/2	S1/2	RecName: Full=Coatomer subunit alpha; AltName: Full=Alpha-coat protein; Short=Alpha-COP; Contains: RecName: Full=Xenin; AltName: Full=Xenopsin-related peptide; Contains: RecName: Full=Proxenin;	2.17196e+07	2.02027e+07	1.54814e+07	1.24088e+07	2.00217e+07	7.31189e+06	1.54814e+07	1.09325e+07	13	10	8	6
Q8CIS0	4	2	118.28	0.0715743	1.30364	S1/2	C1/2	RecName: Full=Caspase recruitment domain-containing protein 11;	324610	293612	380560	425377	299234	106266	380560	374768	2	0	1	1
P61750	9	3	749.18	0.0716107	1.28471	C1/2	S1/2	RecName: Full=ADP-ribosylation factor 4;	1.81694e+07	1.99939e+07	1.56308e+07	1.40749e+07	1.67491e+07	7.23635e+06	1.56308e+07	1.24003e+07	2	2	3	2
Q3TYS2	3	2	152.29	0.071623	1.45484	S1/2	C1/2	RecName: Full=Uncharacterized protein C17orf62 homolog;	193035	229326	326509	287960	177945	82999.4	326509	253700	1	0	2	2
Q99M04	9	9	854.36	0.0723215	1.32002	S1/2	C1/2	RecName: Full=Lipoyl synthase, mitochondrial; EC=2.8.1.8; AltName: Full=Lipoate synthase; Short=LS; Short=Lip-syn; Short=mLIP1; AltName: Full=Lipoic acid synthase; Flags: Precursor;	8.70836e+06	8.56652e+06	1.0517e+07	1.22861e+07	8.0276e+06	3.10046e+06	1.0517e+07	1.08244e+07	3	1	1	6
P70444	3	3	307	0.0723367	2.85437	C1/2	S1/2	RecName: Full=BH3-interacting domain death agonist; AltName: Full=p22 BID; Short=BID; Contains: RecName: Full=BH3-interacting domain death agonist p15; AltName: Full=p15 BID; Contains: RecName: Full=BH3-interacting domain death agonist p13; AltName: Full=p13 BID; Contains: RecName: Full=BH3-interacting domain death agonist p11; AltName: Full=p11 BID;	1.28367e+06	2.02503e+06	687999	471168	1.18332e+06	732913	687999	415111	0	0	0	0
O35344	2	2	84.03	0.0728588	2.07283	C1/2	S1/2	RecName: Full=Importin subunit alpha-4; AltName: Full=Importin alpha Q2; Short=Qip2; AltName: Full=Karyopherin subunit alpha-3;	755911	515405	285303	328022	696819	186539	285303	288996	0	1	0	0
Q80X71	4	4	447.69	0.0730364	1.49944	S1/2	C1/2	RecName: Full=Transmembrane protein 106B;	4.49726e+06	5.69308e+06	7.65547e+06	7.62427e+06	4.14569e+06	2.06048e+06	7.65547e+06	6.71718e+06	4	2	3	3
Q3U2S8	3	2	155.73	0.0731234	1.41743	C1/2	S1/2	RecName: Full=Voltage-gated hydrogen channel 1; AltName: Full=Hydrogen voltage-gated channel 1; Short=HV1; AltName: Full=Voltage sensor domain-only protein; Short=mVSOP;	3.67902e+06	4.0042e+06	2.46293e+06	2.9576e+06	3.39142e+06	1.44923e+06	2.46293e+06	2.60572e+06	0	0	0	0
P07607	2	1	125.77	0.0737705	4.55971	C1/2	S1/2	RecName: Full=Thymidylate synthase; Short=TS; Short=TSase; EC=2.1.1.45;	183489	194124	59412.6	23402.7	169145	70258.8	59412.6	20618.3	1	0	0	0
Q9JHU4	68	66	4328.92	0.0738136	1.23033	C1/2	S1/2	RecName: Full=Cytoplasmic dynein 1 heavy chain 1; AltName: Full=Cytoplasmic dynein heavy chain 1; AltName: Full=Dynein heavy chain, cytosolic;	5.62763e+07	6.27887e+07	4.94914e+07	4.72838e+07	5.1877e+07	2.27249e+07	4.94914e+07	4.16582e+07	34	16	24	30
Q9QZB1	1	1	45.91	0.0741342	2.21566	C1/2	S1/2	RecName: Full=Regulator of G-protein signaling 20; Short=RGS20; AltName: Full=Regulator of G-protein signaling Z1;	446344	300285	150389	186589	411452	108681	150389	164390	0	0	0	0
Q9CRA7	3	2	117.39	0.074679	1.32865	S1/2	C1/2	RecName: Full=ATP synthase subunit s, mitochondrial; AltName: Full=ATP synthase-coupling factor B; AltName: Full=Mitochondrial ATP synthase regulatory component factor B; Flags: Precursor;	411666	390177	491718	573647	379484	141216	491718	505397	0	0	1	2
Q8BJU2	2	2	149.01	0.075341	1.83398	S1/2	C1/2	RecName: Full=Tetraspanin-9; Short=Tspan-9; AltName: Full=Tetraspan NET-5;	1.079e+07	1.43241e+07	2.05627e+07	2.5496e+07	9.94651e+06	5.18427e+06	2.05627e+07	2.24626e+07	1	1	1	1
Q9CXZ1	10	10	762.13	0.0755088	1.37967	S1/2	C1/2	RecName: Full=NADH dehydrogenase [ubiquinone] iron-sulfur protein 4, mitochondrial; AltName: Full=Complex I-18 kDa; Short=CI-18 kDa; AltName: Full=Complex I-AQDQ; Short=CI-AQDQ; AltName: Full=NADH-ubiquinone oxidoreductase 18 kDa subunit; Flags: Precursor;	1.40274e+07	1.41964e+07	1.76757e+07	2.12638e+07	1.29308e+07	5.13806e+06	1.76757e+07	1.87339e+07	5	7	6	7
Q6ZQ38	20	20	1327.75	0.0755857	1.56897	C1/2	S1/2	RecName: Full=Cullin-associated NEDD8-dissociated protein 1; AltName: Full=Cullin-associated and neddylation-dissociated protein 1; AltName: Full=p120 CAND1;	3.04911e+07	2.37925e+07	1.66638e+07	1.79344e+07	2.81075e+07	8.61114e+06	1.66638e+07	1.58007e+07	18	14	11	11
Q62312	3	3	220.73	0.0758983	1.99309	S1/2	C1/2	RecName: Full=TGF-beta receptor type-2; Short=TGFR-2; EC=2.7.11.30; AltName: Full=TGF-beta type II receptor; AltName: Full=Transforming growth factor-beta receptor type II; Short=TGF-beta receptor type II; Short=TbetaR-II; Flags: Precursor;	901325	1.31702e+06	2.38795e+06	2.0334e+06	830865	476665	2.38795e+06	1.79148e+06	0	0	2	0
Q60943	4	2	182.39	0.0759326	1.38331	C1/2	S1/2	RecName: Full=Interleukin-17 receptor A; Short=IL-17 receptor A; Short=IL-17RA; AltName: CD_antigen=CD217; Flags: Precursor;	629922	751822	515183	483686	580678	272105	515183	426139	1	1	0	0
Q8R0X7	18	17	1358.6	0.0761513	1.30546	S1/2	C1/2	RecName: Full=Sphingosine-1-phosphate lyase 1; Short=S1PL; Short=SP-lyase 1; Short=SPL 1; Short=mSPL; EC=4.1.2.27; AltName: Full=Sphingosine-1-phosphate aldolase;	1.83381e+07	1.83476e+07	2.57912e+07	2.21005e+07	1.69046e+07	6.64051e+06	2.57912e+07	1.94711e+07	9	9	15	13
Q9D6Z0	1	1	32.11	0.0761748	1.74002	S1/2	C1/2	RecName: Full=Alpha-ketoglutarate-dependent dioxygenase alkB homolog 7, mitochondrial; EC=1.14.11.-; AltName: Full=Alkylated DNA repair protein alkB homolog 7; Flags: Precursor;	48192.9	34652.2	73557.8	70594.1	44425.5	12541.6	73557.8	62195.2	1	1	1	1
Q9D7S7	3	2	265.47	0.0763268	2.45042	C1/2	S1/2	RecName: Full=60S ribosomal protein L22-like 1;	2.104e+06	3.46353e+06	1.07885e+06	1.19321e+06	1.93952e+06	1.25354e+06	1.07885e+06	1.05125e+06	2	2	2	2
Q9CZ57	3	2	212.1	0.076525	1.63201	C1/2	S1/2	RecName: Full=5-methylcytosine rRNA methyltransferase NSUN4; EC=2.1.1.-; AltName: Full=NOL1/NOP2/Sun domain family member 4; AltName: Full=Sperm head and tail associated protein; Flags: Precursor;	794199	632277	474724	399335	732114	228838	474724	351824	1	0	1	1
P14576	16	13	1065.16	0.0767834	1.39812	C1/2	S1/2	RecName: Full=Signal recognition particle 54 kDa protein; Short=SRP54;	1.51167e+07	1.52262e+07	1.19333e+07	9.76933e+06	1.3935e+07	5.51079e+06	1.19333e+07	8.60703e+06	9	7	9	9
Q3UQU0	3	1	84.36	0.0769207	1.28165	S1/2	C1/2	RecName: Full=Bromodomain-containing protein 9;	437213	391621	505529	556747	403034	141738	505529	490508	0	0	0	0
P26883	2	2	161.27	0.0769323	1.56338	C1/2	S1/2	RecName: Full=Peptidyl-prolyl cis-trans isomerase FKBP1A; Short=PPIase FKBP1A; EC=5.2.1.8; AltName: Full=12 kDa FK506-binding protein; Short=12 kDa FKBP; Short=FKBP-12; AltName: Full=Calstabin-1; AltName: Full=FK506-binding protein 1A; Short=FKBP-1A; AltName: Full=Immunophilin FKBP12; AltName: Full=Rotamase;	2.68742e+06	3.29814e+06	2.07071e+06	1.75788e+06	2.47734e+06	1.19369e+06	2.07071e+06	1.54873e+06	2	2	1	2
Q8K2K6	9	8	886.48	0.0770255	1.84416	C1/2	S1/2	RecName: Full=Arf-GAP domain and FG repeat-containing protein 1; AltName: Full=HIV-1 Rev-binding protein homolog; AltName: Full=Nucleoporin-like protein RIP;	9.35608e+06	7.64022e+06	5.30137e+06	3.91491e+06	8.62469e+06	2.7652e+06	5.30137e+06	3.44914e+06	6	2	3	2
Q8CIB5	4	3	229.28	0.0771229	1.30627	C1/2	S1/2	RecName: Full=Fermitin family homolog 2; AltName: Full=Kindlin-2; AltName: Full=Pleckstrin homology domain-containing family C member 1;	1.42846e+06	1.38846e+06	1.16263e+06	993832	1.31679e+06	502522	1.16263e+06	875591	1	1	2	2
Q9DBP5	1	1	56.06	0.0772145	1.68763	C1/2	S1/2	RecName: Full=UMP-CMP kinase; EC=2.7.4.14; AltName: Full=Deoxycytidylate kinase; Short=CK; Short=dCMP kinase; AltName: Full=Nucleoside-diphosphate kinase; EC=2.7.4.6; AltName: Full=Uridine monophosphate/cytidine monophosphate kinase; Short=UMP/CMP kinase; Short=UMP/CMPK;	95358.1	121233	58023.6	70316.7	87903.6	43877.5	58023.6	61950.8	0	0	0	0
Q9Z1Q5	6	6	390.76	0.0773139	1.36452	C1/2	S1/2	RecName: Full=Chloride intracellular channel protein 1; AltName: Full=Nuclear chloride ion channel 27; Short=NCC27;	1.27558e+07	1.46475e+07	1.06449e+07	9.43791e+06	1.17586e+07	5.30134e+06	1.06449e+07	8.31504e+06	5	5	3	4
Q9Z1M0	2	2	110.64	0.0777515	1.11986	S1/2	C1/2	RecName: Full=P2X purinoceptor 7; Short=P2X7; AltName: Full=ATP receptor; AltName: Full=P2Z receptor; AltName: Full=Purinergic receptor;	586799	556799	653765	626907	540927	201521	653765	552321	0	0	0	2
P36552	13	11	1213.34	0.0781216	1.52547	S1/2	C1/2	RecName: Full=Coproporphyrinogen-III oxidase, mitochondrial; Short=COX; Short=Coprogen oxidase; Short=Coproporphyrinogenase; EC=1.3.3.3; Flags: Precursor;	2.42228e+07	1.87695e+07	3.24699e+07	3.31136e+07	2.23292e+07	6.79319e+06	3.24699e+07	2.91739e+07	11	9	11	10
P23475	5	3	231.51	0.0781376	2.65203	C1/2	S1/2	RecName: Full=X-ray repair cross-complementing protein 6; EC=3.6.4.-; EC=4.2.99.-; AltName: Full=5'-deoxyribose-5-phosphate lyase Ku70; Short=5'-dRP/AP lyase Ku70; AltName: Full=ATP-dependent DNA helicase 2 subunit 1; AltName: Full=ATP-dependent DNA helicase II 70 kDa subunit; AltName: Full=CTC box-binding factor 75 kDa subunit; Short=CTC75; Short=CTCBF; AltName: Full=DNA repair protein XRCC6; Al…	2.66317e+06	1.60466e+06	905317	703950	2.45498e+06	580769	905317	620198	3	1	2	2
Q9ER41	2	2	130.85	0.0781994	1.59123	C1/2	S1/2	RecName: Full=Torsin-1B; AltName: Full=Torsin family 1 member B; Flags: Precursor;	1.46417e+06	1.39125e+06	1.02075e+06	773714	1.34971e+06	503530	1.02075e+06	681662	2	2	2	1
Q80XC3	1	1	71.43	0.0782285	1.56219	S1/2	C1/2	RecName: Full=USP6 N-terminal-like protein;	86859.7	94397.9	124132	159027	80069.6	34165.2	124132	140107	1	1	1	1
P24369	23	20	2065.88	0.0785397	1.22284	S1/2	C1/2	RecName: Full=Peptidyl-prolyl cis-trans isomerase B; Short=PPIase B; EC=5.2.1.8; AltName: Full=CYP-S1; AltName: Full=Cyclophilin B; AltName: Full=Rotamase B; AltName: Full=S-cyclophilin; Short=SCYLP; Flags: Precursor;	1.01717e+08	9.88031e+07	1.29669e+08	1.15535e+08	9.37659e+07	3.57595e+07	1.29669e+08	1.01789e+08	17	15	20	18
Q91VK4	4	4	346.38	0.0786626	7.29303	S1/2	C1/2	RecName: Full=Integral membrane protein 2C; AltName: Full=Transmembrane protein BRI3; Contains: RecName: Full=CT-BRI3;	226256	820413	4.14345e+06	3.48994e+06	208569	296930	4.14345e+06	3.07472e+06	0	0	2	1
P97390	1	1	78.43	0.0787199	2.84262	C1/2	S1/2	RecName: Full=Vacuolar protein sorting-associated protein 45; Short=mVps45;	95629.5	173137	49018.5	45530.2	88153.8	62662.9	49018.5	40113.3	1	0	0	0
P61089	8	7	443.9	0.0788225	1.44914	C1/2	S1/2	RecName: Full=Ubiquitin-conjugating enzyme E2 N; EC=6.3.2.19; AltName: Full=Bendless-like ubiquitin-conjugating enzyme; AltName: Full=Ubc13; AltName: Full=Ubiquitin carrier protein N; AltName: Full=Ubiquitin-protein ligase N;	1.49213e+07	1.49409e+07	1.14597e+07	9.14704e+06	1.37549e+07	5.4075e+06	1.14597e+07	8.05877e+06	3	5	3	3
P08113	62	57	5868.65	0.0788283	1.17666	S1/2	C1/2	RecName: Full=Endoplasmin; AltName: Full=94 kDa glucose-regulated protein; Short=GRP-94; AltName: Full=Endoplasmic reticulum resident protein 99; Short=ERp99; AltName: Full=Heat shock protein 90 kDa beta member 1; AltName: Full=Polymorphic tumor rejection antigen 1; AltName: Full=Tumor rejection antigen gp96; Flags: Precursor;	6.76766e+08	6.80959e+08	8.37221e+08	7.60355e+08	6.23861e+08	2.46458e+08	8.37221e+08	6.69892e+08	52	50	52	53
P63038	79	73	9745	0.079017	1.0881	C1/2	S1/2	RecName: Full=60 kDa heat shock protein, mitochondrial; AltName: Full=60 kDa chaperonin; AltName: Full=Chaperonin 60; Short=CPN60; AltName: Full=HSP-65; AltName: Full=Heat shock protein 60; Short=HSP-60; Short=Hsp60; AltName: Full=Mitochondrial matrix protein P1; Flags: Precursor;	3.65282e+09	3.47953e+09	3.29897e+09	3.25587e+09	3.36726e+09	1.25934e+09	3.29897e+09	2.8685e+09	102	91	92	92
Q9Z1Y4	3	3	168.83	0.0790799	1.33692	S1/2	C1/2	RecName: Full=Thyroid receptor-interacting protein 6; Short=TR-interacting protein 6; Short=TRIP-6; AltName: Full=Zyxin-related protein 1; Short=ZRP-1;	752593	631755	934175	916581	693760	228649	934175	807531	0	0	1	1
P36371	4	2	158.31	0.0794246	2.35052	S1/2	C1/2	RecName: Full=Antigen peptide transporter 2; Short=APT2; AltName: Full=ATP-binding cassette sub-family B member 3; AltName: Full=Histocompatibility antigen modifier 2;	489195	418668	1.31472e+06	819234	450953	151527	1.31472e+06	721766	0	0	2	1
P54276	11	10	656.29	0.0797067	1.68498	C1/2	S1/2	RecName: Full=DNA mismatch repair protein Msh6; AltName: Full=G/T mismatch-binding protein; Short=GTBP; Short=GTMBP; AltName: Full=MutS-alpha 160 kDa subunit; AltName: Full=p160;	4.89711e+06	3.64869e+06	2.65024e+06	2.42151e+06	4.51428e+06	1.32056e+06	2.65024e+06	2.13341e+06	7	3	2	4
P45376;P21300	2	2	98.84	0.07973	1.51413	S1/2	C1/2	RecName: Full=Aldose reductase; Short=AR; EC=1.1.1.21; AltName: Full=Aldehyde reductase;	334749	259633	447915	452056	308581	93968.4	447915	398273	2	1	1	1
Q9CXT8	13	12	1176.51	0.0799124	1.4891	S1/2	C1/2	RecName: Full=Mitochondrial-processing peptidase subunit beta; EC=3.4.24.64; AltName: Full=Beta-MPP; AltName: Full=P-52; Flags: Precursor;	2.65081e+07	3.38372e+07	4.50807e+07	4.47797e+07	2.44358e+07	1.22466e+07	4.50807e+07	3.94521e+07	7	6	7	7
Q4PZA2	17	17	1723.07	0.0799696	1.25814	C1/2	S1/2	RecName: Full=Endothelin-converting enzyme 1; Short=ECE-1; EC=3.4.24.71;	4.2825e+07	4.83704e+07	3.73994e+07	3.50848e+07	3.94772e+07	1.75066e+07	3.73994e+07	3.09106e+07	13	14	12	14
Q9D880	18	16	1911.09	0.080028	1.05047	S1/2	C1/2	RecName: Full=Mitochondrial import inner membrane translocase subunit TIM50; Flags: Precursor;	5.54272e+07	5.67705e+07	5.84131e+07	5.94474e+07	5.10943e+07	2.05468e+07	5.84131e+07	5.23747e+07	11	9	10	12
Q99M28	2	2	122.16	0.0802008	2.30754	S1/2	C1/2	RecName: Full=RNA-binding protein with serine-rich domain 1;	875617	1.06579e+06	1.74299e+06	2.73687e+06	807167	385737	1.74299e+06	2.41125e+06	0	1	0	1
P0CB42	1	1	93.41	0.0802616	1.94074	S1/2	C1/2	RecName: Full=Alkylated DNA repair protein alkB homolog 1; EC=1.14.11.33; AltName: Full=Alpha-ketoglutarate-dependent dioxygenase ABH1; AltName: Full=DNA lyase ABH1; EC=4.2.99.18; AltName: Full=DNA oxidative demethylase ALKBH1;	92996.4	93837.8	146493	216103	85726.6	33962.4	146493	190392	0	0	0	0
P01029	4	4	194.22	0.0805331	1.33965	S1/2	C1/2	RecName: Full=Complement C4-B; Contains: RecName: Full=Complement C4 beta chain; Contains: RecName: Full=Complement C4 alpha chain; Contains: RecName: Full=C4a anaphylatoxin; Contains: RecName: Full=Complement C4 gamma chain; Flags: Precursor;	8.25899e+06	7.8483e+06	1.16896e+07	9.88864e+06	7.61336e+06	2.84051e+06	1.16896e+07	8.71215e+06	1	1	2	3
Q5SRX1	2	1	194.85	0.0807079	2.83228	C1/2	S1/2	RecName: Full=TOM1-like protein 2; AltName: Full=Target of Myb-like protein 2;	766075	1.01559e+06	224979	404076	706188	367568	224979	356001	0	0	0	0
Q6P1B1	2	2	109.82	0.0813114	1.77646	C1/2	S1/2	RecName: Full=Xaa-Pro aminopeptidase 1; EC=3.4.11.9; AltName: Full=Aminoacylproline aminopeptidase; AltName: Full=Cytosolic aminopeptidase P; AltName: Full=Soluble aminopeptidase P; Short=sAmp; AltName: Full=X-Pro aminopeptidase 1; AltName: Full=X-prolyl aminopeptidase 1, soluble;	613407	508369	362661	268806	565455	183993	362661	236825	0	0	1	0
Q60597	43	41	4365.88	0.081536	1.1424	S1/2	C1/2	RecName: Full=2-oxoglutarate dehydrogenase, mitochondrial; EC=1.2.4.2; AltName: Full=2-oxoglutarate dehydrogenase complex component E1; Short=OGDC-E1; AltName: Full=Alpha-ketoglutarate dehydrogenase; Flags: Precursor;	1.65827e+08	1.58907e+08	1.79119e+08	1.91858e+08	1.52864e+08	5.75127e+07	1.79119e+08	1.69031e+08	34	31	35	36
Q6ZWV3;P86048	9	8	898.66	0.0815974	1.09	S1/2	C1/2	RecName: Full=60S ribosomal protein L10; AltName: Full=Protein QM homolog;	2.60782e+07	2.6738e+07	2.94474e+07	2.81222e+07	2.40396e+07	9.6772e+06	2.94474e+07	2.47763e+07	9	8	8	8
P27773	39	36	3480.63	0.0816725	1.29264	S1/2	C1/2	RecName: Full=Protein disulfide-isomerase A3; EC=5.3.4.1; AltName: Full=58 kDa glucose-regulated protein; AltName: Full=58 kDa microsomal protein; Short=p58; AltName: Full=Disulfide isomerase ER-60; AltName: Full=Endoplasmic reticulum resident protein 57; Short=ER protein 57; Short=ERp57; AltName: Full=Endoplasmic reticulum resident protein 60; Short=ER protein 60; Short=ERp60; Flags: Precursor;	1.9915e+08	2.29007e+08	2.86803e+08	2.66652e+08	1.83582e+08	8.28839e+07	2.86803e+08	2.34927e+08	32	32	40	38
Q99KB8	2	2	167.61	0.0822983	1.27051	C1/2	S1/2	RecName: Full=Hydroxyacylglutathione hydrolase, mitochondrial; EC=3.1.2.6; AltName: Full=Glyoxalase II; Short=Glx II; Flags: Precursor;	625977	680979	545336	483351	577042	246465	545336	425845	1	0	0	0
Q68FD5	50	48	4441.47	0.082358	1.6283	C1/2	S1/2	RecName: Full=Clathrin heavy chain 1;	1.92975e+08	1.61735e+08	1.22112e+08	9.57281e+07	1.77889e+08	5.85361e+07	1.22112e+08	8.43389e+07	40	34	33	28
Q9WTM5	5	4	258.22	0.0826171	1.46802	C1/2	S1/2	RecName: Full=RuvB-like 2; EC=3.6.4.12; AltName: Full=p47 protein;	2.74676e+06	3.43246e+06	2.0365e+06	2.17273e+06	2.53204e+06	1.2423e+06	2.0365e+06	1.91423e+06	4	2	3	2
Q6PB93	3	3	142.91	0.0827478	1.32662	S1/2	C1/2	RecName: Full=Polypeptide N-acetylgalactosaminyltransferase 2; EC=2.4.1.41; AltName: Full=Polypeptide GalNAc transferase 2; Short=GalNAc-T2; Short=pp-GaNTase 2; AltName: Full=Protein-UDP acetylgalactosaminyltransferase 2; AltName: Full=UDP-GalNAc:polypeptide N-acetylgalactosaminyltransferase 2; Contains: RecName: Full=Polypeptide N-acetylgalactosaminyltransferase 2 soluble form;	816136	946422	1.11512e+06	1.22313e+06	752336	342536	1.11512e+06	1.07761e+06	2	2	2	3
P00416	1	1	122.7	0.0840644	1.76814	S1/2	C1/2	RecName: Full=Cytochrome c oxidase subunit 3; AltName: Full=Cytochrome c oxidase polypeptide III;	718012	1.02166e+06	1.6014e+06	1.47459e+06	661883	369766	1.6014e+06	1.29915e+06	1	1	3	2
Q60854	2	1	157.49	0.0841882	1.51078	C1/2	S1/2	RecName: Full=Serpin B6; AltName: Full=Placental thrombin inhibitor; AltName: Full=Proteinase inhibitor 6; Short=PI-6;	478893	582037	379903	322338	441456	210655	379903	283988	1	1	1	1
Q9Z2U0;Q9CWH6	2	2	157.09	0.0843023	1.76203	S1/2	C1/2	RecName: Full=Proteasome subunit alpha type-7; EC=3.4.25.1; AltName: Full=Proteasome subunit RC6-1;	400937	572028	884400	829994	369594	207033	884400	731246	1	0	1	1
Q9JJR8	2	1	68.67	0.0843313	1.25468	S1/2	C1/2	RecName: Full=Transmembrane protein 9B; Flags: Precursor;	122551	131001	149284	168843	112971	47412.8	149284	148755	0	0	0	0
Q8K2C7	3	2	128.94	0.0844144	1.77313	S1/2	C1/2	RecName: Full=Protein OS-9; Flags: Precursor;	196347	249781	446824	344219	180998	90402.5	446824	303266	0	0	2	0
Q9DCH4	3	3	165.57	0.084457	1.71933	C1/2	S1/2	RecName: Full=Eukaryotic translation initiation factor 3 subunit F; Short=eIF3f; AltName: Full=Deubiquitinating enzyme eIF3f; EC=3.4.19.12; AltName: Full=Eukaryotic translation initiation factor 3 subunit 5; AltName: Full=eIF-3-epsilon; AltName: Full=eIF3 p47;	1.19098e+06	1.07487e+06	766232	551637	1.09787e+06	389025	766232	486006	2	0	1	1
Q8BUY5	5	4	500.73	0.0853461	1.36308	C1/2	S1/2	RecName: Full=Translocase of inner mitochondrial membrane domain-containing protein 1;	6.45139e+06	5.62299e+06	4.12768e+06	4.73051e+06	5.94707e+06	2.03511e+06	4.12768e+06	4.1677e+06	6	4	4	5
Q64143	1	1	34.89	0.0854038	2.81628	S1/2	C1/2	RecName: Full=Phosphatidylinositol 3-kinase regulatory subunit gamma; Short=PI3-kinase regulatory subunit gamma; Short=PI3K regulatory subunit gamma; Short=PtdIns-3-kinase regulatory subunit gamma; AltName: Full=Phosphatidylinositol 3-kinase 55 kDa regulatory subunit gamma; Short=PI3-kinase subunit p55-gamma; Short=PtdIns-3-kinase regulatory subunit p55-gamma; AltName: Full=p55PIK;	76952	56995.8	239625	137610	70936.4	20628.3	239625	121238	0	0	0	0
O08915	3	3	143.04	0.0858238	1.85201	C1/2	S1/2	RecName: Full=AH receptor-interacting protein; Short=AIP; AltName: Full=Aryl-hydrocarbon receptor-interacting protein;	692320	893830	490302	366146	638199	323502	490302	322584	0	0	0	0
Q80X95	1	1	92.16	0.0859982	1.65932	C1/2	S1/2	RecName: Full=Ras-related GTP-binding protein A; Short=Rag A; Short=RagA;	332510	357222	175130	240542	306517	129288	175130	211923	1	0	0	0
P51912	7	7	453.15	0.0860339	1.50827	C1/2	S1/2	RecName: Full=Neutral amino acid transporter B(0); Short=ATB(0); AltName: Full=ASC-like Na(+)-dependent neutral amino acid transporter ASCT2; AltName: Full=Insulin-activated amino acid transporter; AltName: Full=Sodium-dependent neutral amino acid transporter type 2; AltName: Full=Solute carrier family 1 member 5;	1.36443e+07	1.66009e+07	1.08586e+07	9.19428e+06	1.25777e+07	6.00833e+06	1.08586e+07	8.1004e+06	2	3	4	3
Q8BJ71	8	7	527.31	0.0860868	1.30507	C1/2	S1/2	RecName: Full=Nuclear pore complex protein Nup93; AltName: Full=93 kDa nucleoporin; AltName: Full=CBP-interacting protein 4; AltName: Full=Nucleoporin Nup93;	7.14868e+06	8.25629e+06	5.65775e+06	6.14618e+06	6.58985e+06	2.98818e+06	5.65775e+06	5.41494e+06	5	3	5	4
P26043	32	13	2192.1	0.0861133	1.21646	C1/2	S1/2	RecName: Full=Radixin; AltName: Full=ESP10;	2.58114e+07	2.91297e+07	2.24041e+07	2.27607e+07	2.37936e+07	1.05428e+07	2.24041e+07	2.00527e+07	6	4	4	3
P60335;P57724	12	6	1289.56	0.0862146	1.65121	C1/2	S1/2	RecName: Full=Poly(rC)-binding protein 1; AltName: Full=Alpha-CP1; AltName: Full=Heterogeneous nuclear ribonucleoprotein E1; Short=hnRNP E1;	1.68116e+07	1.85731e+07	9.08805e+06	1.23415e+07	1.54974e+07	6.72212e+06	9.08805e+06	1.08732e+07	6	6	5	5
Q9D7S9	2	2	221.25	0.0868858	1.89416	S1/2	C1/2	RecName: Full=Charged multivesicular body protein 5; AltName: Full=Chromatin-modifying protein 5; AltName: Full=SNF7 domain-containing protein 2;	1.56376e+06	1.07549e+06	2.71422e+06	2.28495e+06	1.44152e+06	389250	2.71422e+06	2.0131e+06	1	0	1	0
Q3UV16	5	4	222.95	0.0877037	1.6872	S1/2	C1/2	RecName: Full=Inositol 1,4,5-trisphosphate receptor-interacting protein-like 2; Flags: Precursor;	1.48885e+06	1.18108e+06	2.51877e+06	1.98594e+06	1.37246e+06	427466	2.51877e+06	1.74966e+06	0	0	3	1
Q80U63	3	3	202.3	0.0878141	1.89464	S1/2	C1/2	RecName: Full=Mitofusin-2; EC=3.6.5.-; AltName: Full=Hypertension-related protein 1; AltName: Full=Mitochondrial assembly regulatory factor; Short=HSG protein; AltName: Full=Transmembrane GTPase MFN2;	1.31308e+06	896661	1.92178e+06	2.26489e+06	1.21043e+06	324526	1.92178e+06	1.99542e+06	0	0	1	2
P99027	8	7	1103.88	0.0881391	1.26291	C1/2	S1/2	RecName: Full=60S acidic ribosomal protein P2;	1.10753e+08	1.01932e+08	8.94221e+07	7.89867e+07	1.02095e+08	3.68921e+07	8.94221e+07	6.95893e+07	5	4	6	5
P37040	27	27	2307.86	0.0883227	1.13467	C1/2	S1/2	RecName: Full=NADPH--cytochrome P450 reductase; Short=CPR; Short=P450R; EC=1.6.2.4;	1.12442e+08	1.12294e+08	1.03042e+08	9.50208e+07	1.03652e+08	4.06423e+07	1.03042e+08	8.37157e+07	18	18	21	20
Q8C052	2	2	89.65	0.0890555	1.7704	C1/2	S1/2	RecName: Full=Microtubule-associated protein 1S; Short=MAP-1S; AltName: Full=BPY2-interacting protein 1; AltName: Full=Microtubule-associated protein 8; Contains: RecName: Full=MAP1S heavy chain; Contains: RecName: Full=MAP1S light chain;	340204	241512	172604	155974	313609	87409.8	172604	137417	0	0	0	0
Q99PL5	43	33	3470.13	0.0892385	1.28228	S1/2	C1/2	RecName: Full=Ribosome-binding protein 1; AltName: Full=Ribosome receptor protein; Short=RRp; Short=mRRp;	4.42288e+07	4.39264e+07	6.09562e+07	5.20838e+07	4.07713e+07	1.58982e+07	6.09562e+07	4.58871e+07	17	19	20	23
P39061	7	7	390.14	0.0892439	1.90437	S1/2	C1/2	RecName: Full=Collagen alpha-1(XVIII) chain; Contains: RecName: Full=Endostatin; Flags: Precursor;	3.87965e+06	5.56571e+06	8.03344e+06	9.95404e+06	3.57636e+06	2.01438e+06	8.03344e+06	8.76976e+06	2	3	3	3
Q9CZP5	8	7	678.53	0.0893866	1.58206	S1/2	C1/2	RecName: Full=Mitochondrial chaperone BCS1; AltName: Full=BCS1-like protein;	7.68795e+06	6.04057e+06	9.9237e+06	1.17956e+07	7.08695e+06	2.18625e+06	9.9237e+06	1.03922e+07	5	3	6	6
Q8BWT1	21	19	2068.68	0.08975	1.14511	C1/2	S1/2	RecName: Full=3-ketoacyl-CoA thiolase, mitochondrial; EC=2.3.1.16; AltName: Full=Acetyl-CoA acyltransferase; AltName: Full=Beta-ketothiolase; AltName: Full=Mitochondrial 3-oxoacyl-CoA thiolase;	6.6816e+07	6.36891e+07	5.49019e+07	5.90656e+07	6.15928e+07	2.30508e+07	5.49019e+07	5.20383e+07	16	13	15	15
P62746	3	2	204.63	0.0898199	1.25393	S1/2	C1/2	RecName: Full=Rho-related GTP-binding protein RhoB; Flags: Precursor;	56581.5	65556.9	76334.9	76817.8	52158.3	23726.8	76334.9	67678.5	0	0	0	0
P27641	3	3	176.22	0.0898217	1.97484	C1/2	S1/2	RecName: Full=X-ray repair cross-complementing protein 5; EC=3.6.4.-; AltName: Full=ATP-dependent DNA helicase 2 subunit 2; AltName: Full=ATP-dependent DNA helicase II 80 kDa subunit; AltName: Full=CTC box-binding factor 85 kDa subunit; Short=CTC85; Short=CTCBF; AltName: Full=DNA repair protein XRCC5; AltName: Full=Ku autoantigen protein p86 homolog; AltName: Full=Ku80; AltName: Full=Nuclear fact…	2.95862e+06	3.69374e+06	1.3625e+06	2.00604e+06	2.72733e+06	1.33686e+06	1.3625e+06	1.76737e+06	3	0	0	0
Q9QY33	1	1	54.4	0.0898261	1.51821	C1/2	S1/2	RecName: Full=Tetraspanin-3; Short=Tspan-3; AltName: Full=OSP-associated protein 1; Short=OAP-1; AltName: Full=Tetraspanin TM4-A; AltName: Full=Transmembrane 4 superfamily member 8;	400135	480877	318573	261722	368855	174043	318573	230584	0	0	0	0
Q8K207	1	1	86.44	0.0898279	1.44634	S1/2	C1/2	RecName: Full=Uncharacterized protein C1orf21 homolog;	25862.2	20599.8	34943.5	32256.4	23840.5	7455.64	34943.5	28418.7	0	0	0	0
Q9ER71	1	1	34.35	0.0906503	1.52723	C1/2	S1/2	RecName: Full=Rho-related GTP-binding protein RhoJ; AltName: Full=Tc10-like GTP-binding protein; Flags: Precursor;	132341	130230	97911.7	74014.1	121996	47133.6	97911.7	65208.3	0	0	1	0
Q64324	3	2	262.63	0.0906518	1.33097	C1/2	S1/2	RecName: Full=Syntaxin-binding protein 2; AltName: Full=MUSEC1; AltName: Full=Protein unc-18 homolog 2; Short=Munc18-2; Short=Unc18-2; AltName: Full=Protein unc-18 homolog B; Short=Unc-18B;	3.30119e+06	2.78536e+06	2.36429e+06	2.20874e+06	3.04312e+06	1.0081e+06	2.36429e+06	1.94596e+06	1	2	1	2
P13011	2	2	117.85	0.0916187	2.23737	S1/2	C1/2	RecName: Full=Acyl-CoA desaturase 2; EC=1.14.19.1; AltName: Full=Delta(9)-desaturase 2; Short=Delta-9 desaturase 2; AltName: Full=Fatty acid desaturase 2; AltName: Full=Stearoyl-CoA desaturase 2;	439266	758947	1.36599e+06	1.31485e+06	404927	274683	1.36599e+06	1.15842e+06	0	0	1	1
Q9WUP7	2	2	77.42	0.0916561	2.35855	C1/2	S1/2	RecName: Full=Ubiquitin carboxyl-terminal hydrolase isozyme L5; Short=UCH-L5; EC=3.4.19.12; AltName: Full=Ubiquitin C-terminal hydrolase UCH37; AltName: Full=Ubiquitin thioesterase L5;	399585	471342	234807	134457	368348	170592	234807	118460	1	0	0	0
Q9CPY7	28	27	2375.27	0.0919884	1.12776	C1/2	S1/2	RecName: Full=Cytosol aminopeptidase; EC=3.4.11.1; AltName: Full=Leucine aminopeptidase 3; Short=LAP-3; AltName: Full=Leucyl aminopeptidase; AltName: Full=Proline aminopeptidase; EC=3.4.11.5; AltName: Full=Prolyl aminopeptidase;	6.39844e+07	6.74488e+07	5.99659e+07	5.65782e+07	5.89825e+07	2.44115e+07	5.99659e+07	4.98468e+07	17	18	19	15
Q9WV55	13	11	1558.87	0.0920869	1.45879	S1/2	C1/2	RecName: Full=Vesicle-associated membrane protein-associated protein A; Short=VAMP-A; Short=VAMP-associated protein A; Short=VAP-A; AltName: Full=33 kDa VAMP-associated protein; Short=VAP-33;	4.11152e+07	3.29447e+07	5.0925e+07	5.7113e+07	3.79011e+07	1.19236e+07	5.0925e+07	5.0318e+07	9	8	10	10
Q8VDP2	1	1	36.87	0.0923291	1.76598	S1/2	C1/2	RecName: Full=UPF0428 protein CXorf56 homolog;	83990.1	90335.4	180942	126913	77424.3	32694.9	180942	111814	1	0	1	1
Q9DBH5	11	10	780.62	0.0926484	1.32738	C1/2	S1/2	RecName: Full=Vesicular integral-membrane protein VIP36; AltName: Full=Lectin mannose-binding 2; AltName: Full=Vesicular integral-membrane protein 36; Short=VIP36; Flags: Precursor;	2.97704e+07	3.44671e+07	2.55594e+07	2.28347e+07	2.74431e+07	1.24746e+07	2.55594e+07	2.0118e+07	8	9	9	8
Q8CGC7	16	14	1097.88	0.0933997	1.48463	C1/2	S1/2	RecName: Full=Bifunctional glutamate/proline--tRNA ligase; AltName: Full=Bifunctional aminoacyl-tRNA synthetase; Includes: RecName: Full=Glutamate--tRNA ligase; EC=6.1.1.17; AltName: Full=Glutamyl-tRNA synthetase; Short=GluRS; Includes: RecName: Full=Proline--tRNA ligase; EC=6.1.1.15; AltName: Full=Prolyl-tRNA synthetase; Short=ProRS;	1.01558e+07	7.93168e+06	6.2879e+06	5.89524e+06	9.3619e+06	2.87069e+06	6.2879e+06	5.19385e+06	8	6	7	6
Q920A7	14	9	746.35	0.0935094	1.25273	C1/2	S1/2	RecName: Full=AFG3-like protein 1; EC=3.4.24.-;	7.96766e+06	9.14311e+06	6.65201e+06	7.00674e+06	7.3448e+06	3.30914e+06	6.65201e+06	6.17311e+06	4	3	4	7
Q9JJZ4	1	1	29.26	0.0935513	3.06963	S1/2	C1/2	RecName: Full=Ubiquitin-conjugating enzyme E2 J1; EC=6.3.2.19; AltName: Full=Non-canonical ubiquitin-conjugating enzyme 1; Short=NCUBE-1;	56422.1	120275	297706	244687	52011.4	43530.7	297706	215576	0	0	0	1
O54984	2	2	139.55	0.0935978	1.51242	C1/2	S1/2	RecName: Full=ATPase Asna1; EC=3.6.-.-; AltName: Full=Arsenical pump-driving ATPase; AltName: Full=Arsenite-stimulated ATPase;	2.74118e+06	3.05411e+06	2.15895e+06	1.67286e+06	2.52689e+06	1.10537e+06	2.15895e+06	1.47383e+06	2	2	2	2
P59235	3	3	178.44	0.0937546	1.10374	S1/2	C1/2	RecName: Full=Nucleoporin Nup43; AltName: Full=Nup107-160 subcomplex subunit Nup43;	654322	643682	738782	693878	603171	232966	738782	611324	1	0	1	1
Q8BKC5	12	10	730.52	0.0937671	1.92418	C1/2	S1/2	RecName: Full=Importin-5; Short=Imp5; AltName: Full=Importin subunit beta-3; AltName: Full=Karyopherin beta-3; AltName: Full=Ran-binding protein 5; Short=RanBP5;	3.08545e+06	4.47027e+06	2.16466e+06	1.76206e+06	2.84425e+06	1.61791e+06	2.16466e+06	1.55242e+06	5	0	3	5
P45700	1	1	59.32	0.0938685	1.31214	S1/2	C1/2	RecName: Full=Mannosyl-oligosaccharide 1,2-alpha-mannosidase IA; EC=3.2.1.113; AltName: Full=Man(9)-alpha-mannosidase; Short=Man9-mannosidase; AltName: Full=Mannosidase alpha class 1A member 1; AltName: Full=Processing alpha-1,2-mannosidase IA; Short=Alpha-1,2-mannosidase IA;	179277	214013	252734	263319	165263	77457.1	252734	231991	1	0	1	1
P56528	1	1	41.78	0.0938907	1.84294	C1/2	S1/2	RecName: Full=ADP-ribosyl cyclase 1; EC=3.2.2.5; AltName: Full=Cyclic ADP-ribose hydrolase 1; Short=cADPr hydrolase 1; AltName: Full=I-19; AltName: Full=NIM-R5 antigen; AltName: CD_antigen=CD38;	599014	692523	283254	417547	552187	250643	283254	367870	0	1	0	0
Q99PG2	1	1	76.54	0.0942647	1.89891	S1/2	C1/2	RecName: Full=Opioid growth factor receptor; Short=OGFr; AltName: Full=Zeta-type opioid receptor;	107582	111210	249669	165797	99171.9	40250	249669	146071	0	0	1	0
Q61941	38	36	3430.57	0.0942774	1.10968	C1/2	S1/2	RecName: Full=NAD(P) transhydrogenase, mitochondrial; EC=1.6.1.2; AltName: Full=Nicotinamide nucleotide transhydrogenase; AltName: Full=Pyridine nucleotide transhydrogenase; Flags: Precursor;	1.10751e+08	1.06784e+08	1.00889e+08	9.51439e+07	1.02093e+08	3.86479e+07	1.00889e+08	8.38242e+07	22	23	24	28
P21550	6	2	583.83	0.0945059	1.33532	C1/2	S1/2	RecName: Full=Beta-enolase; EC=4.2.1.11; AltName: Full=2-phospho-D-glycerate hydro-lyase; AltName: Full=Enolase 3; AltName: Full=Muscle-specific enolase; Short=MSE; AltName: Full=Skeletal muscle enolase;	741514	624077	531557	491116	683547	225871	531557	432685	0	0	0	0
O55201	3	3	303.88	0.0945357	1.68056	C1/2	S1/2	RecName: Full=Transcription elongation factor SPT5; AltName: Full=DRB sensitivity-inducing factor large subunit; Short=DSIF large subunit;	1.51823e+06	1.69527e+06	1.11458e+06	797582	1.39954e+06	613566	1.11458e+06	702690	3	3	0	2
O88983	3	2	223.03	0.0946225	1.502	C1/2	S1/2	RecName: Full=Syntaxin-8; AltName: Full=Syntaxin-like protein 3I35;	2.08213e+06	2.05871e+06	1.56737e+06	1.18951e+06	1.91936e+06	745102	1.56737e+06	1.04799e+06	0	0	1	0
Q8K1M6	7	7	507.91	0.0947093	1.46713	C1/2	S1/2	RecName: Full=Dynamin-1-like protein; EC=3.6.5.5; AltName: Full=Dynamin family member proline-rich carboxyl-terminal domain less; Short=Dymple; AltName: Full=Dynamin-related protein 1;	1.99322e+06	1.81379e+06	1.14211e+06	1.45275e+06	1.8374e+06	656459	1.14211e+06	1.27991e+06	0	0	0	0
P58742	2	2	158.56	0.0948826	1.5802	S1/2	C1/2	RecName: Full=Aladin; AltName: Full=Adracalin;	805077	1.09148e+06	1.44961e+06	1.54733e+06	742141	395035	1.44961e+06	1.36324e+06	1	2	1	2
Q3ULD5	12	12	928.15	0.095533	1.11385	C1/2	S1/2	RecName: Full=Methylcrotonoyl-CoA carboxylase beta chain, mitochondrial; Short=MCCase subunit beta; EC=6.4.1.4; AltName: Full=3-methylcrotonyl-CoA carboxylase 2; AltName: Full=3-methylcrotonyl-CoA carboxylase non-biotin-containing subunit; AltName: Full=3-methylcrotonyl-CoA:carbon dioxide ligase subunit beta; Flags: Precursor;	1.27391e+07	1.26186e+07	1.17908e+07	1.0975e+07	1.17432e+07	4.56702e+06	1.17908e+07	9.66922e+06	6	4	6	6
P35762	1	1	126.96	0.0958169	1.9434	S1/2	C1/2	RecName: Full=CD81 antigen; AltName: Full=26 kDa cell surface protein TAPA-1; AltName: Full=Target of the antiproliferative antibody 1; AltName: CD_antigen=CD81;	1.88253e+07	2.64783e+07	3.77187e+07	5.03245e+07	1.73537e+07	9.58322e+06	3.77187e+07	4.43371e+07	1	1	1	1
P12023	3	3	143.69	0.0972853	3.08802	S1/2	C1/2	RecName: Full=Amyloid beta A4 protein; AltName: Full=ABPP; Short=APP; AltName: Full=Alzheimer disease amyloid A4 protein homolog; AltName: Full=Amyloidogenic glycoprotein; Short=AG; Contains: RecName: Full=N-APP; Contains: RecName: Full=Soluble APP-alpha; Short=S-APP-alpha; Contains: RecName: Full=Soluble APP-beta; Short=S-APP-beta; Contains: RecName: Full=C99; AltName: Full=APP-C99; Contains: Re…	449900	227470	1.24731e+06	844416	414730	82327.6	1.24731e+06	743952	1	0	3	3
Q9JHS4	19	18	1875.2	0.0972967	1.3257	S1/2	C1/2	RecName: Full=ATP-dependent Clp protease ATP-binding subunit clpX-like, mitochondrial; Flags: Precursor;	2.69467e+07	2.31153e+07	3.12985e+07	3.50688e+07	2.48402e+07	8.36605e+06	3.12985e+07	3.08965e+07	7	6	7	13
O35683	1	1	52.47	0.0975222	1.57277	S1/2	C1/2	RecName: Full=NADH dehydrogenase [ubiquinone] 1 alpha subcomplex subunit 1; AltName: Full=Complex I-MWFE; Short=CI-MWFE; AltName: Full=NADH-ubiquinone oxidoreductase MWFE subunit;	4.501e+06	5.21577e+06	6.64131e+06	8.64094e+06	4.14914e+06	1.88773e+06	6.64131e+06	7.61289e+06	0	0	0	0
Q9CX84	1	1	73.42	0.0978141	1.65883	C1/2	S1/2	RecName: Full=Regulator of G-protein signaling 19; Short=RGS19;	812846	639287	490828	384568	749303	231375	490828	338814	1	0	1	1
O35874	2	2	230.65	0.0978742	2.69348	C1/2	S1/2	RecName: Full=Neutral amino acid transporter A; AltName: Full=Alanine/serine/cysteine/threonine transporter 1; Short=ASCT-1; AltName: Full=SATT; AltName: Full=Solute carrier family 1 member 4;	847170	1.59213e+06	473976	431656	780944	576237	473976	380300	1	1	0	1
Q64521	33	31	2881.26	0.0979709	1.17308	C1/2	S1/2	RecName: Full=Glycerol-3-phosphate dehydrogenase, mitochondrial; Short=GPD-M; Short=GPDH-M; EC=1.1.5.3; AltName: Full=Protein TISP38; Flags: Precursor;	1.10931e+08	1.08187e+08	9.83401e+07	8.84481e+07	1.0226e+08	3.91557e+07	9.83401e+07	7.7925e+07	25	25	25	23
P11499	40	20	4118.92	0.0981749	1.66807	C1/2	S1/2	RecName: Full=Heat shock protein HSP 90-beta; AltName: Full=Heat shock 84 kDa; Short=HSP 84; Short=HSP84; AltName: Full=Tumor-specific transplantation 84 kDa antigen; Short=TSTA;	1.01094e+08	1.37369e+08	7.67727e+07	6.61845e+07	9.31914e+07	4.97176e+07	7.67727e+07	5.83102e+07	13	16	13	13
Q61009	3	3	223.99	0.0982608	1.47507	S1/2	C1/2	RecName: Full=Scavenger receptor class B member 1; Short=SRB1; AltName: Full=SR-BI;	1.1594e+06	1.03836e+06	1.81078e+06	1.43108e+06	1.06877e+06	375812	1.81078e+06	1.26082e+06	1	0	1	2
Q9CXY9	2	2	89.07	0.0983202	1.57558	S1/2	C1/2	RecName: Full=GPI-anchor transamidase; Short=GPI transamidase; EC=3.-.-.-; AltName: Full=Phosphatidylinositol-glycan biosynthesis class K protein; Short=PIG-K; Flags: Precursor;	400547	515028	787028	655533	369235	186403	787028	577541	1	1	2	1
Q61102	20	20	1664.96	0.098533	1.16386	S1/2	C1/2	RecName: Full=ATP-binding cassette sub-family B member 7, mitochondrial; AltName: Full=ATP-binding cassette transporter 7; Short=ABC transporter 7 protein;	2.51176e+07	2.28843e+07	2.85677e+07	2.72996e+07	2.31541e+07	8.28245e+06	2.85677e+07	2.40516e+07	13	11	13	16
Q9JLN9	1	1	96.43	0.0990699	4.25623	C1/2	S1/2	RecName: Full=Serine/threonine-protein kinase mTOR; EC=2.7.11.1; AltName: Full=FK506-binding protein 12-rapamycin complex-associated protein 1; AltName: Full=FKBP12-rapamycin complex-associated protein; AltName: Full=Mammalian target of rapamycin; Short=mTOR; AltName: Full=Mechanistic target of rapamycin; AltName: Full=Rapamycin target protein 1; Short=RAPT1;	268442	139650	65218	30662.9	247457	50543.1	65218	27014.8	1	0	1	0
Q9JIF7	15	14	1261.93	0.0994824	1.71961	C1/2	S1/2	RecName: Full=Coatomer subunit beta; AltName: Full=Beta-coat protein; Short=Beta-COP;	3.82183e+07	2.68732e+07	1.96376e+07	1.82149e+07	3.52307e+07	9.72614e+06	1.96376e+07	1.60478e+07	11	9	7	8
P39098	3	3	181.49	0.0995158	1.25849	S1/2	C1/2	RecName: Full=Mannosyl-oligosaccharide 1,2-alpha-mannosidase IB; EC=3.2.1.113; AltName: Full=Mannosidase alpha class 1A member 2; AltName: Full=Processing alpha-1,2-mannosidase IB; Short=Alpha-1,2-mannosidase IB;	1.09043e+06	1.01964e+06	1.42088e+06	1.23461e+06	1.00518e+06	369035	1.42088e+06	1.08773e+06	3	2	2	3
Q6PGF7	2	2	101.55	0.100386	4.67346	C1/2	S1/2	RecName: Full=Exocyst complex component 8; AltName: Full=Exocyst complex 84 kDa subunit;	1.34491e+06	3.42138e+06	597880	421984	1.23977e+06	1.23829e+06	597880	371778	0	0	0	1
P46935	13	11	792.25	0.100692	1.61955	C1/2	S1/2	RecName: Full=E3 ubiquitin-protein ligase NEDD4; EC=6.3.2.-; AltName: Full=Neural precursor cell expressed developmentally down-regulated protein 4; Short=NEDD-4;	5.94139e+06	4.31344e+06	3.23243e+06	3.09949e+06	5.47693e+06	1.56115e+06	3.23243e+06	2.73073e+06	5	2	3	0
Q9CR64	1	1	58.56	0.100832	1.51897	C1/2	S1/2	RecName: Full=Protein kish-A; AltName: Full=Transmembrane protein 167; AltName: Full=Transmembrane protein 167A; Flags: Precursor;	302478	312505	231899	172970	278832	113104	231899	152391	1	1	1	1
Q8BFZ9	9	7	782.47	0.100854	1.26794	C1/2	S1/2	RecName: Full=Erlin-2; AltName: Full=Endoplasmic reticulum lipid raft-associated protein 2; AltName: Full=Stomatin-prohibitin-flotillin-HflC/K domain-containing protein 2; Short=SPFH domain-containing protein 2;	6.22861e+06	5.98734e+06	5.2035e+06	4.43097e+06	5.7417e+06	2.16698e+06	5.2035e+06	3.9038e+06	4	5	4	5
P61028	8	3	595.53	0.100947	1.31647	C1/2	S1/2	RecName: Full=Ras-related protein Rab-8B; Flags: Precursor;	6.08436e+06	5.84665e+06	4.95637e+06	4.10653e+06	5.60872e+06	2.11606e+06	4.95637e+06	3.61796e+06	2	1	2	1
Q9CWK8	14	12	983.85	0.100996	1.31506	C1/2	S1/2	RecName: Full=Sorting nexin-2;	1.05451e+07	9.43731e+06	8.18058e+06	7.01445e+06	9.72075e+06	3.41562e+06	8.18058e+06	6.17991e+06	4	4	4	5
E9Q414	6	4	396.88	0.101104	1.26724	S1/2	C1/2	RecName: Full=Apolipoprotein B-100; Short=Apo B-100; Contains: RecName: Full=Apolipoprotein B-48; Short=Apo B-48; Flags: Precursor;	2.61796e+06	2.38266e+06	3.37804e+06	2.95897e+06	2.41331e+06	862349	3.37804e+06	2.60693e+06	2	2	2	2
P24270	10	10	675.04	0.101613	1.74338	S1/2	C1/2	RecName: Full=Catalase; EC=1.11.1.6;	3.60394e+06	4.62696e+06	8.2063e+06	6.14331e+06	3.3222e+06	1.67462e+06	8.2063e+06	5.41241e+06	5	5	8	7
Q8VHX6	19	9	1242.05	0.101793	1.3744	C1/2	S1/2	RecName: Full=Filamin-C; Short=FLN-C; AltName: Full=ABP-280-like protein; AltName: Full=ABP-L; AltName: Full=Actin-binding-like protein; AltName: Full=Filamin-2; AltName: Full=Gamma-filamin;	4.71257e+06	5.34387e+06	3.9914e+06	3.32556e+06	4.34417e+06	1.93409e+06	3.9914e+06	2.9299e+06	2	3	3	3
Q9JJI8	5	4	389.9	0.101992	1.34874	C1/2	S1/2	RecName: Full=60S ribosomal protein L38;	3.91749e+07	3.56272e+07	3.03128e+07	2.51478e+07	3.61124e+07	1.28945e+07	3.03128e+07	2.21558e+07	7	7	6	5
P26645	6	5	804.36	0.102108	2.04918	C1/2	S1/2	RecName: Full=Myristoylated alanine-rich C-kinase substrate; Short=MARCKS;	6.55508e+06	9.96966e+06	3.5326e+06	4.53148e+06	6.04265e+06	3.60829e+06	3.5326e+06	3.99235e+06	7	5	5	3
Q8K2Q7	1	1	51.89	0.102649	1.52411	S1/2	C1/2	RecName: Full=BRO1 domain-containing protein BROX; AltName: Full=BRO1 domain- and CAAX motif-containing protein; Flags: Precursor;	400554	476351	745989	590512	369241	172405	745989	520256	1	1	1	1
Q8VC19	2	2	104.39	0.102723	2.17284	S1/2	C1/2	RecName: Full=5-aminolevulinate synthase, nonspecific, mitochondrial; Short=ALAS-H; EC=2.3.1.37; AltName: Full=5-aminolevulinic acid synthase 1; AltName: Full=Delta-ALA synthase 1; AltName: Full=Delta-aminolevulinate synthase 1; Flags: Precursor;	435662	262050	844525	671491	401605	94843.1	844525	591600	0	0	2	0
Q9D1M7	2	2	235.02	0.10292	2.19107	S1/2	C1/2	RecName: Full=Peptidyl-prolyl cis-trans isomerase FKBP11; Short=PPIase FKBP11; EC=5.2.1.8; AltName: Full=19 kDa FK506-binding protein; Short=19 kDa FKBP; Short=FKBP-19; AltName: Full=FK506-binding protein 11; Short=FKBP-11; AltName: Full=Rotamase; Flags: Precursor;	1.89681e+06	1.96717e+06	3.15311e+06	5.31317e+06	1.74853e+06	711973	3.15311e+06	4.68104e+06	2	2	3	2
P32261	1	1	103.52	0.103526	2.40286	S1/2	C1/2	RecName: Full=Antithrombin-III; Short=ATIII; AltName: Full=Serpin C1; Flags: Precursor;	389882	210266	785269	656802	359404	76100.8	785269	578659	0	0	2	2
Q8CGB6	2	1	168.37	0.103939	2.47629	S1/2	C1/2	RecName: Full=Tensin-like C1 domain-containing phosphatase; EC=3.1.3.-; AltName: Full=C1 domain-containing phosphatase and tensin homolog; Short=C1-TEN; AltName: Full=Tensin-2;	41683.7	25435.1	99897.6	66308.1	38425.2	9205.66	99897.6	58419.1	0	0	1	0
P32883	5	2	562.46	0.104386	1.07109	S1/2	C1/2	RecName: Full=GTPase KRas; AltName: Full=K-Ras 2; AltName: Full=Ki-Ras; AltName: Full=c-K-ras; AltName: Full=c-Ki-ras; Contains: RecName: Full=GTPase KRas, N-terminally processed; Flags: Precursor;	2.66871e+06	2.60372e+06	2.76525e+06	2.88199e+06	2.46009e+06	942357	2.76525e+06	2.5391e+06	4	3	3	4
P28740	1	1	90.03	0.104529	1.83446	S1/2	C1/2	RecName: Full=Kinesin-like protein KIF2A; AltName: Full=Kinesin-2;	162765	186810	258698	382581	150041	67611.6	258698	337063	0	0	0	0
Q8CI11	1	1	48.63	0.104859	1.27008	C1/2	S1/2	RecName: Full=Guanine nucleotide-binding protein-like 3; AltName: Full=Nucleolar GTP-binding protein 3; AltName: Full=Nucleostemin;	839660	946941	661962	744722	774021	342724	661962	656119	1	1	0	0
P18760	7	4	789.68	0.104925	1.80052	C1/2	S1/2	RecName: Full=Cofilin-1; AltName: Full=Cofilin, non-muscle isoform;	8.11343e+07	5.44053e+07	3.81028e+07	3.71753e+07	7.47917e+07	1.96908e+07	3.81028e+07	3.27524e+07	6	5	4	6
Q8VDP6	2	2	71.03	0.105052	1.26788	S1/2	C1/2	RecName: Full=CDP-diacylglycerol--inositol 3-phosphatidyltransferase; EC=2.7.8.11; AltName: Full=Phosphatidylinositol synthase; Short=PI synthase; Short=PtdIns synthase;	1.23588e+06	1.40515e+06	1.58391e+06	1.76459e+06	1.13927e+06	508560	1.58391e+06	1.55465e+06	0	1	1	0
Q8BX35	1	1	49.47	0.105184	3.03782	C1/2	S1/2	RecName: Full=Tumor necrosis factor receptor superfamily member 27; AltName: Full=X-linked ectodysplasin-A2 receptor; Short=EDA-A2 receptor;	580796	855886	317796	155135	535393	309769	317796	136678	1	1	0	0
Q9CWL8	5	5	307.12	0.105201	1.92133	C1/2	S1/2	RecName: Full=Beta-catenin-like protein 1; AltName: Full=Nuclear-associated protein; Short=NAP;	2.58465e+06	1.9451e+06	1.39373e+06	963889	2.3826e+06	703985	1.39373e+06	849211	4	2	3	2
Q9CPW3	4	3	309.58	0.105952	1.34797	C1/2	S1/2	RecName: Full=39S ribosomal protein L54, mitochondrial; Short=L54mt; Short=MRP-L54; Flags: Precursor;	9.92499e+06	9.03018e+06	6.35781e+06	7.7042e+06	9.14912e+06	3.26827e+06	6.35781e+06	6.7876e+06	3	2	2	2
P28798	1	1	39.27	0.106162	5.41477	S1/2	C1/2	RecName: Full=Granulins; AltName: Full=PC cell-derived growth factor; Short=PCDGF; AltName: Full=Proepithelin; Short=PEPI; Contains: RecName: Full=Acrogranin; Contains: RecName: Full=Granulin-1; Contains: RecName: Full=Granulin-2; Contains: RecName: Full=Granulin-3; Contains: RecName: Full=Granulin-4; Contains: RecName: Full=Granulin-5; Contains: RecName: Full=Granulin-6; Contains: RecName: Full=…	16563.3	11288.7	111715	39097	15268.5	4085.69	111715	34445.5	0	0	0	0
Q91YR1	3	2	198.2	0.106183	1.35353	S1/2	C1/2	RecName: Full=Twinfilin-1; AltName: Full=Protein A6;	1.93541e+06	1.76907e+06	2.74733e+06	2.2668e+06	1.78412e+06	640275	2.74733e+06	1.99711e+06	1	0	0	0
Q9DCT8	3	3	369.25	0.106428	1.27496	S1/2	C1/2	RecName: Full=Cysteine-rich protein 2; Short=CRP-2; AltName: Full=Heart LIM protein;	2.16495e+07	2.48192e+07	3.11987e+07	2.80469e+07	1.99571e+07	8.98274e+06	3.11987e+07	2.471e+07	1	2	1	2
Q8BHI7	1	1	95.58	0.106446	1.32141	S1/2	C1/2	RecName: Full=Elongation of very long chain fatty acids protein 5; EC=2.3.1.199; AltName: Full=3-keto acyl-CoA synthase Elovl5; AltName: Full=ELOVL fatty acid elongase 5; Short=ELOVL FA elongase 5; AltName: Full=Very-long-chain 3-oxoacyl-CoA synthase 5;	2.83473e+06	3.14539e+06	3.62243e+06	4.27979e+06	2.61313e+06	1.1384e+06	3.62243e+06	3.7706e+06	1	1	1	1
P27612	6	6	498.52	0.106832	1.83063	C1/2	S1/2	RecName: Full=Phospholipase A-2-activating protein; Short=PLA2P; Short=PLAP;	3.56749e+06	2.86338e+06	2.08626e+06	1.42666e+06	3.2886e+06	1.03633e+06	2.08626e+06	1.25693e+06	4	2	1	1
Q99L45	6	6	450.64	0.107119	1.64191	C1/2	S1/2	RecName: Full=Eukaryotic translation initiation factor 2 subunit 2; AltName: Full=Eukaryotic translation initiation factor 2 subunit beta; Short=eIF-2-beta;	7.01996e+06	9.70574e+06	5.39975e+06	4.787e+06	6.47119e+06	3.51277e+06	5.39975e+06	4.21746e+06	4	4	3	4
Q01853	21	19	1324.06	0.107292	1.47348	C1/2	S1/2	RecName: Full=Transitional endoplasmic reticulum ATPase; Short=TER ATPase; EC=3.6.4.6; AltName: Full=15S Mg(2+)-ATPase p97 subunit; AltName: Full=Valosin-containing protein; Short=VCP;	1.94348e+07	1.75161e+07	1.41719e+07	1.09054e+07	1.79156e+07	6.33954e+06	1.41719e+07	9.60795e+06	9	12	12	8
Q9CR02	1	1	42.38	0.107524	1.50668	S1/2	C1/2	RecName: Full=Translation machinery-associated protein 16;	232177	310085	392406	424608	214027	112228	392406	374090	0	0	1	0
Q925F2	9	8	833.22	0.107834	1.62521	C1/2	S1/2	RecName: Full=Endothelial cell-selective adhesion molecule; Flags: Precursor;	3.60743e+07	4.67467e+07	2.25636e+07	2.83965e+07	3.32542e+07	1.69189e+07	2.25636e+07	2.5018e+07	7	7	6	6
Q6GQT1	3	2	154.47	0.107861	1.20487	S1/2	C1/2	RecName: Full=Alpha-2-macroglobulin-P; AltName: Full=Alpha-2-macroglobulin; Flags: Precursor;	1.44327e+06	1.32202e+06	1.74937e+06	1.58245e+06	1.33044e+06	478475	1.74937e+06	1.39418e+06	1	2	2	2
Q9CR59	7	6	489.82	0.107997	1.2236	C1/2	S1/2	RecName: Full=Growth arrest and DNA damage-inducible proteins-interacting protein 1; AltName: Full=39S ribosomal protein L59, mitochondrial; Short=MRP-L59;	1.49307e+07	1.43732e+07	1.28187e+07	1.11302e+07	1.37635e+07	5.20207e+06	1.28187e+07	9.80598e+06	4	3	3	4
Q5SSL4	1	1	36.25	0.108147	1.58648	C1/2	S1/2	RecName: Full=Active breakpoint cluster region-related protein;	203808	151626	119531	104509	187875	54877.5	119531	92074.9	0	0	0	0
P35235	5	3	187.2	0.109114	1.77382	C1/2	S1/2	RecName: Full=Tyrosine-protein phosphatase non-receptor type 11; EC=3.1.3.48; AltName: Full=Protein-tyrosine phosphatase SYP; AltName: Full=SH-PTP2; Short=SHP-2; Short=Shp2;	1.31709e+06	1.65035e+06	983069	689846	1.21413e+06	597307	983069	607772	0	0	0	0
Q8VI75	3	2	163.73	0.109121	1.75938	C1/2	S1/2	RecName: Full=Importin-4; Short=Imp4; AltName: Full=Importin-4a; Short=Imp4a; AltName: Full=Ran-binding protein 4; Short=RanBP4;	1.29182e+06	873577	629424	601348	1.19083e+06	316171	629424	529803	2	0	0	0
Q9D8B3	6	4	420.17	0.10921	1.52072	S1/2	C1/2	RecName: Full=Charged multivesicular body protein 4b; AltName: Full=Chromatin-modifying protein 4b; Short=CHMP4b;	2.21908e+06	3.00699e+06	3.84823e+06	4.09919e+06	2.04561e+06	1.08831e+06	3.84823e+06	3.61149e+06	2	2	4	4
P60122	5	5	437.56	0.10946	1.30423	C1/2	S1/2	RecName: Full=RuvB-like 1; EC=3.6.4.12; AltName: Full=49 kDa TATA box-binding protein-interacting protein; Short=49 kDa TBP-interacting protein; AltName: Full=DNA helicase p50; AltName: Full=Pontin 52; AltName: Full=TIP49a;	5.90822e+06	6.58045e+06	4.40483e+06	5.17066e+06	5.44635e+06	2.38164e+06	4.40483e+06	4.55548e+06	3	4	1	2
Q9D2G2	21	20	1740.82	0.109484	1.14206	S1/2	C1/2	RecName: Full=Dihydrolipoyllysine-residue succinyltransferase component of 2-oxoglutarate dehydrogenase complex, mitochondrial; EC=2.3.1.61; AltName: Full=2-oxoglutarate dehydrogenase complex component E2; Short=OGDC-E2; AltName: Full=Dihydrolipoamide succinyltransferase component of 2-oxoglutarate dehydrogenase complex; AltName: Full=E2K; Flags: Precursor;	2.73071e+08	2.58307e+08	2.91619e+08	3.15248e+08	2.51724e+08	9.34884e+07	2.91619e+08	2.77741e+08	14	16	15	16
Q01405	5	2	329.64	0.109491	1.11335	C1/2	S1/2	RecName: Full=Protein transport protein Sec23A; AltName: Full=SEC23-related protein A;	979798	1.05389e+06	901770	924868	903204	381431	901770	814832	0	0	0	0
Q08093	3	2	139.25	0.109703	1.57616	S1/2	C1/2	RecName: Full=Calponin-2; AltName: Full=Calponin H2, smooth muscle; AltName: Full=Neutral calponin;	693278	822249	1.35841e+06	1.03031e+06	639082	297594	1.35841e+06	907728	1	0	2	1
Q6ZQH8;Q8R4F0	2	1	88.51	0.109984	1.34701	S1/2	C1/2	RecName: Full=Nucleoporin NUP188 homolog;	42972.9	34503.8	51744.4	52617.3	39613.5	12487.9	51744.4	46357.2	1	0	1	1
O55222	12	12	702.59	0.110243	1.18384	S1/2	C1/2	RecName: Full=Integrin-linked protein kinase; EC=2.7.11.1;	3.84931e+06	3.70826e+06	4.73147e+06	4.2155e+06	3.54839e+06	1.34212e+06	4.73147e+06	3.71396e+06	4	3	4	6
Q99K51;Q61233	11	8	819.47	0.110512	1.20826	C1/2	S1/2	RecName: Full=Plastin-3; AltName: Full=T-plastin;	5.68001e+06	5.25649e+06	4.26739e+06	4.78408e+06	5.23599e+06	1.90247e+06	4.26739e+06	4.2149e+06	3	3	2	2
P30999	37	33	3551.8	0.110904	1.37506	S1/2	C1/2	RecName: Full=Catenin delta-1; AltName: Full=Cadherin-associated Src substrate; Short=CAS; AltName: Full=p120 catenin; Short=p120(ctn); AltName: Full=p120(cas);	7.94808e+07	8.45133e+07	1.0043e+08	1.25071e+08	7.32675e+07	3.05877e+07	1.0043e+08	1.10191e+08	25	27	26	30
Q8BTE0	2	2	58.68	0.111605	1.56113	S1/2	C1/2	RecName: Full=UPF0369 protein C6orf57 homolog; Flags: Precursor;	67513.6	48675.4	93913.1	87473.2	62235.8	17616.9	93913.1	77066.1	0	0	1	0
Q60767	6	5	234.34	0.11174	1.34539	C1/2	S1/2	RecName: Full=Lymphocyte antigen 75; Short=Ly-75; AltName: Full=DEC-205; AltName: CD_antigen=CD205; Flags: Precursor;	863633	987290	628815	746940	796120	357327	628815	658073	4	1	1	2
P63073	3	3	120.37	0.112122	1.88502	C1/2	S1/2	RecName: Full=Eukaryotic translation initiation factor 4E; Short=eIF-4E; Short=eIF4E; Short=mRNA cap-binding protein; AltName: Full=eIF-4F 25 kDa subunit;	667692	457702	336897	260121	615496	165655	336897	229174	2	1	2	1
P19536	8	8	598.01	0.112564	1.1241	S1/2	C1/2	RecName: Full=Cytochrome c oxidase subunit 5B, mitochondrial; AltName: Full=Cytochrome c oxidase polypeptide Vb; Flags: Precursor;	1.36004e+08	1.29601e+08	1.44e+08	1.54568e+08	1.25373e+08	4.69063e+07	1.44e+08	1.36178e+08	11	11	12	12
P19157;P46425	4	3	257.37	0.112591	1.09402	S1/2	C1/2	RecName: Full=Glutathione S-transferase P 1; Short=Gst P1; EC=2.5.1.18; AltName: Full=GST YF-YF; AltName: Full=GST class-pi; AltName: Full=GST-piB; AltName: Full=Preadipocyte growth factor;	3.05372e+06	3.15035e+06	3.49197e+06	3.29537e+06	2.815e+06	1.1402e+06	3.49197e+06	2.9033e+06	2	1	0	0
P70182	4	3	268.99	0.112662	1.36261	C1/2	S1/2	RecName: Full=Phosphatidylinositol 4-phosphate 5-kinase type-1 alpha; Short=PIP5K1-alpha; Short=PtdIns(4)P-5-kinase 1 alpha; EC=2.7.1.68; AltName: Full=68 kDa type I phosphatidylinositol 4-phosphate 5-kinase; AltName: Full=Phosphatidylinositol 4-phosphate 5-kinase type I alpha; Short=PIP5KIalpha; AltName: Full=Phosphatidylinositol 4-phosphate 5-kinase type I beta; Short=PI4P5KIbeta;	1.06834e+06	864207	683850	734419	984826	312780	683850	647042	2	1	1	0
P35293	7	6	513.32	0.112691	1.13292	S1/2	C1/2	RecName: Full=Ras-related protein Rab-18; Flags: Precursor;	1.84131e+07	1.97165e+07	2.09376e+07	2.22602e+07	1.69736e+07	7.13594e+06	2.09376e+07	1.96118e+07	6	4	4	5
P62077	2	1	81.89	0.112728	1.99435	S1/2	C1/2	RecName: Full=Mitochondrial import inner membrane translocase subunit Tim8 B; AltName: Full=Deafness dystonia protein 2 homolog;	128954	94639.9	266469	179455	118873	34252.8	266469	158105	0	1	1	1
O35609	6	6	692.89	0.112729	1.13653	C1/2	S1/2	RecName: Full=Secretory carrier-associated membrane protein 3; Short=Secretory carrier membrane protein 3;	2.46409e+07	2.58685e+07	2.31204e+07	2.13214e+07	2.27146e+07	9.36253e+06	2.31204e+07	1.87847e+07	6	5	6	6
P53026	11	11	863.32	0.112993	1.37515	C1/2	S1/2	RecName: Full=60S ribosomal protein L10a; AltName: Full=CSA-19; AltName: Full=Neural precursor cell expressed developmentally down-regulated protein 6; Short=NEDD-6;	4.00923e+07	4.98656e+07	3.14828e+07	3.39341e+07	3.69582e+07	1.80477e+07	3.14828e+07	2.98968e+07	8	6	9	8
Q811D0	12	12	1002.97	0.113438	1.09031	C1/2	S1/2	RecName: Full=Disks large homolog 1; AltName: Full=Embryo-dlg/synapse-associated protein 97; Short=E-dlg/SAP97; AltName: Full=Synapse-associated protein 97; Short=SAP-97; Short=SAP97;	1.24953e+07	1.17963e+07	1.09896e+07	1.12898e+07	1.15185e+07	4.26939e+06	1.09896e+07	9.94663e+06	9	7	8	7
Q8K4F5	6	6	314.16	0.113492	1.17861	C1/2	S1/2	RecName: Full=Alpha/beta hydrolase domain-containing protein 11; Short=Abhydrolase domain-containing protein 11; EC=3.-.-.-; AltName: Full=Williams-Beuren syndrome chromosomal region 21 protein homolog;	6.16738e+06	5.47055e+06	4.92577e+06	4.94849e+06	5.68525e+06	1.97994e+06	4.92577e+06	4.35974e+06	4	4	5	3
Q8CFK6	2	1	70.49	0.114047	1.42093	S1/2	C1/2	RecName: Full=DENN domain-containing protein 1C; AltName: Full=Connecdenn 3;	889725	735002	1.05232e+06	1.2563e+06	820172	266017	1.05232e+06	1.10683e+06	1	0	0	1
Q8BMA6	5	5	443.88	0.114754	1.45483	C1/2	S1/2	RecName: Full=Signal recognition particle subunit SRP68; Short=SRP68; AltName: Full=Signal recognition particle 68 kDa protein;	2.55619e+06	3.32695e+06	2.0923e+06	1.95158e+06	2.35637e+06	1.20411e+06	2.0923e+06	1.71939e+06	4	1	1	0
Q8BP67	8	7	439.76	0.114786	1.1228	S1/2	C1/2	RecName: Full=60S ribosomal protein L24;	1.56444e+07	1.69299e+07	1.79635e+07	1.86107e+07	1.44214e+07	6.12739e+06	1.79635e+07	1.63965e+07	2	4	4	3
Q8K411	41	39	4119.71	0.114863	1.15541	S1/2	C1/2	RecName: Full=Presequence protease, mitochondrial; EC=3.4.24.-; AltName: Full=Pitrilysin metalloproteinase 1; Flags: Precursor;	1.13509e+08	1.02716e+08	1.22327e+08	1.27501e+08	1.04636e+08	3.71756e+07	1.22327e+08	1.12332e+08	37	28	36	34
Q9WTX5	1	1	96	0.114966	1.39272	S1/2	C1/2	RecName: Full=S-phase kinase-associated protein 1; AltName: Full=Cyclin-A/CDK2-associated protein p19; AltName: Full=S-phase kinase-associated protein 1A; AltName: Full=p19A; AltName: Full=p19skp1;	1.33489e+06	1.58021e+06	1.84862e+06	2.21131e+06	1.23054e+06	571921	1.84862e+06	1.94822e+06	1	0	1	1
P60867	3	3	279.93	0.115015	1.18039	C1/2	S1/2	RecName: Full=40S ribosomal protein S20;	7.30079e+06	7.07732e+06	6.45761e+06	5.72325e+06	6.73006e+06	2.56147e+06	6.45761e+06	5.04232e+06	5	5	4	4
Q9CQE1	10	10	516.62	0.115239	1.13666	C1/2	S1/2	RecName: Full=Protein NipSnap homolog 3B; Short=NipSnap3B; AltName: Full=NipSnap-related protein; AltName: Full=Protein NipSnap homolog 3A; Short=NipSnap3A;	1.14657e+07	1.21437e+07	9.98842e+06	1.07824e+07	1.05694e+07	4.39514e+06	9.98842e+06	9.49954e+06	6	6	4	5
Q80Y81	3	2	228.93	0.115384	3.03273	C1/2	S1/2	RecName: Full=Zinc phosphodiesterase ELAC protein 2; EC=3.1.26.11; AltName: Full=ElaC homolog protein 2; AltName: Full=Ribonuclease Z 2; Short=RNase Z 2; AltName: Full=tRNA 3 endonuclease 2; AltName: Full=tRNase Z 2; Flags: Precursor;	2.18131e+06	1.32006e+06	766585	387941	2.01079e+06	477764	766585	341786	2	1	0	1
Q02053;P31254	12	12	945.57	0.116085	2.09465	C1/2	S1/2	RecName: Full=Ubiquitin-like modifier-activating enzyme 1; AltName: Full=Ubiquitin-activating enzyme E1; AltName: Full=Ubiquitin-activating enzyme E1 X; AltName: Full=Ubiquitin-like modifier-activating enzyme 1 X;	2.07294e+07	1.495e+07	1.0434e+07	6.59951e+06	1.91089e+07	5.4108e+06	1.0434e+07	5.81434e+06	8	7	9	4
P68368	15	2	1421.04	0.116167	1.66204	C1/2	S1/2	RecName: Full=Tubulin alpha-4A chain; AltName: Full=Alpha-tubulin 4; AltName: Full=Alpha-tubulin isotype M-alpha-4; AltName: Full=Tubulin alpha-4 chain;	2.12422e+06	2.2905e+06	1.58152e+06	1.07469e+06	1.95817e+06	828994	1.58152e+06	946827	1	0	1	1
P62874;P29387	9	4	904.35	0.116464	1.16044	S1/2	C1/2	RecName: Full=Guanine nucleotide-binding protein G(I)/G(S)/G(T) subunit beta-1; AltName: Full=Transducin beta chain 1;	2.74613e+07	2.78924e+07	3.38717e+07	3.03631e+07	2.53146e+07	1.0095e+07	3.38717e+07	2.67507e+07	5	5	5	5
Q60870	2	2	130.98	0.116665	1.27701	S1/2	C1/2	RecName: Full=Receptor expression-enhancing protein 5; AltName: Full=GP106; AltName: Full=Polyposis locus protein 1 homolog; AltName: Full=Protein TB2 homolog;	474277	449708	640868	539073	437201	162762	640868	474937	1	1	0	1
Q9Z1R2	6	4	349.44	0.116932	1.18974	C1/2	S1/2	RecName: Full=Large proline-rich protein BAG6; AltName: Full=BAG family molecular chaperone regulator 6; AltName: Full=BCL2-associated athanogene 6; Short=BAG-6; Short=BAG6; AltName: Full=HLA-B-associated transcript 3; AltName: Full=Protein Scythe;	1.74886e+06	1.63006e+06	1.34144e+06	1.49862e+06	1.61215e+06	589962	1.34144e+06	1.32032e+06	1	1	1	3
D3YXK2	4	2	198.26	0.116981	1.89748	S1/2	C1/2	RecName: Full=Scaffold attachment factor B1; Short=SAF-B1;	394472	592845	809957	1.06346e+06	363634	214567	809957	936933	0	0	0	1
O88487	3	3	431.04	0.117339	1.48496	C1/2	S1/2	RecName: Full=Cytoplasmic dynein 1 intermediate chain 2; AltName: Full=Cytoplasmic dynein intermediate chain 2; AltName: Full=Dynein intermediate chain 2, cytosolic; Short=DH IC-2;	2.23346e+06	1.92466e+06	1.21703e+06	1.58312e+06	2.05887e+06	696587	1.21703e+06	1.39477e+06	1	1	0	1
P99026	2	2	92.76	0.117396	1.27674	S1/2	C1/2	RecName: Full=Proteasome subunit beta type-4; EC=3.4.25.1; AltName: Full=Low molecular mass protein 3; AltName: Full=Macropain beta chain; AltName: Full=Multicatalytic endopeptidase complex beta chain; AltName: Full=Proteasome beta chain; AltName: Full=Proteasome chain 3; Flags: Precursor;	494413	593909	681876	707632	455763	214952	681876	623441	0	0	0	0
Q9CPU4	1	1	115.41	0.117504	3.00822	C1/2	S1/2	RecName: Full=Microsomal glutathione S-transferase 3; Short=Microsomal GST-3; EC=2.5.1.18; AltName: Full=Microsomal GST-III;	1.86981e+06	944652	565551	370040	1.72364e+06	341895	565551	326015	1	0	1	1
P54775	2	2	135.6	0.118039	2.02755	C1/2	S1/2	RecName: Full=26S protease regulatory subunit 6B; AltName: Full=26S proteasome AAA-ATPase subunit RPT3; AltName: Full=CIP21; AltName: Full=MB67-interacting protein; AltName: Full=MIP224; AltName: Full=Proteasome 26S subunit ATPase 4; AltName: Full=Tat-binding protein 7; Short=TBP-7;	1.05306e+06	1.69033e+06	746996	606057	970739	611775	746996	533951	1	1	1	1
Q80UG5	12	11	715.35	0.118223	1.16835	C1/2	S1/2	RecName: Full=Septin-9; AltName: Full=SL3-3 integration site 1 protein;	9.11048e+06	8.33933e+06	7.17886e+06	7.75658e+06	8.39828e+06	3.01823e+06	7.17886e+06	6.83374e+06	6	6	2	5
Q8VBZ3	4	4	376.19	0.11843	1.76897	S1/2	C1/2	RecName: Full=Cleft lip and palate transmembrane protein 1 homolog; AltName: Full=Thymic epithelial cell surface antigen;	3.42337e+06	5.15034e+06	8.24848e+06	6.91813e+06	3.15575e+06	1.86405e+06	8.24848e+06	6.09504e+06	1	1	3	3
Q8CCF0	1	1	52.7	0.118875	1.25401	C1/2	S1/2	RecName: Full=U4/U6 small nuclear ribonucleoprotein Prp31; AltName: Full=Pre-mRNA-processing factor 31; AltName: Full=U4/U6 snRNP 61 kDa protein; Short=Protein 61K;	605329	714883	518159	534632	558009	258736	518159	471024	0	0	1	1
P50580	14	14	1025.7	0.119066	1.21092	S1/2	C1/2	RecName: Full=Proliferation-associated protein 2G4; AltName: Full=IRES-specific cellular trans-acting factor 45 kDa; Short=ITAF45; AltName: Full=Mpp1; AltName: Full=Proliferation-associated protein 1; AltName: Full=Protein p38-2G4;	1.79682e+07	1.8304e+07	2.35213e+07	2.04014e+07	1.65636e+07	6.62473e+06	2.35213e+07	1.79741e+07	8	6	9	7
Q9JLQ2	5	5	372.83	0.119487	1.28619	C1/2	S1/2	RecName: Full=ARF GTPase-activating protein GIT2; Short=ARF GAP GIT2; AltName: Full=Cool-interacting tyrosine-phosphorylated protein 2; Short=CAT-2; Short=CAT2; AltName: Full=G protein-coupled receptor kinase-interactor 2; AltName: Full=GRK-interacting protein 2;	1.59526e+06	1.36913e+06	1.21795e+06	1.08683e+06	1.47055e+06	495525	1.21795e+06	957524	1	1	0	1
P47740	6	5	336.97	0.119688	1.66776	S1/2	C1/2	RecName: Full=Fatty aldehyde dehydrogenase; EC=1.2.1.3; AltName: Full=Aldehyde dehydrogenase 3; AltName: Full=Aldehyde dehydrogenase family 3 member A2;	7.40084e+06	1.10667e+07	1.50486e+07	1.57508e+07	6.82229e+06	4.00535e+06	1.50486e+07	1.38769e+07	2	3	2	2
Q3UMR5	11	10	869.35	0.119735	1.22157	C1/2	S1/2	RecName: Full=Calcium uniporter protein, mitochondrial; AltName: Full=Coiled-coil domain-containing protein 109A;	2.96775e+07	2.9734e+07	2.24388e+07	2.61965e+07	2.73576e+07	1.07615e+07	2.24388e+07	2.30798e+07	10	12	7	9
Q8K2C8	2	1	134.61	0.119876	1.76679	C1/2	S1/2	RecName: Full=Glycerol-3-phosphate acyltransferase 4; Short=GPAT4; EC=2.3.1.15; AltName: Full=1-acylglycerol-3-phosphate O-acyltransferase 6; Short=1-AGP acyltransferase 6; Short=1-AGPAT 6; AltName: Full=Acyl-CoA:glycerol-3-phosphate acyltransferase 4; AltName: Full=Lysophosphatidic acid acyltransferase zeta; Short=LPAAT-zeta; Flags: Precursor;	80652.2	76551.8	34643.1	54334.3	74347.4	27706.2	34643.1	47869.9	0	0	0	0
P27659	27	26	2514.86	0.119883	1.30391	C1/2	S1/2	RecName: Full=60S ribosomal protein L3; AltName: Full=J1 protein;	9.43597e+07	1.14176e+08	8.22903e+07	7.7641e+07	8.69833e+07	4.13233e+07	8.22903e+07	6.84037e+07	17	13	16	16
Q68FH0	2	1	146.63	0.120049	1.61722	S1/2	C1/2	RecName: Full=Plakophilin-4; AltName: Full=Armadillo-related protein;	55739.9	69466.8	86691.8	115795	51382.5	25141.9	86691.8	102018	0	0	0	0
Q61699	5	5	369.02	0.12031	1.63922	C1/2	S1/2	RecName: Full=Heat shock protein 105 kDa; AltName: Full=42 degrees C-HSP; AltName: Full=Heat shock 110 kDa protein; AltName: Full=Heat shock-related 100 kDa protein E7I; Short=HSP-E7I;	1.42761e+06	1.69971e+06	1.11664e+06	791168	1.31601e+06	615173	1.11664e+06	697039	3	1	1	0
Q14CH7	14	12	1015.36	0.120364	1.29689	S1/2	C1/2	RecName: Full=Alanine--tRNA ligase, mitochondrial; EC=6.1.1.7; AltName: Full=Alanyl-tRNA synthetase; Short=AlaRS; Flags: Precursor;	8.94402e+06	9.99188e+06	1.12779e+07	1.32799e+07	8.24483e+06	3.61634e+06	1.12779e+07	1.16999e+07	2	3	9	6
P63044	4	1	467.96	0.120605	1.27869	S1/2	C1/2	RecName: Full=Vesicle-associated membrane protein 2; Short=VAMP-2; AltName: Full=Synaptobrevin-2;	2.17659e+06	1.93146e+06	2.81606e+06	2.43689e+06	2.00644e+06	699050	2.81606e+06	2.14696e+06	1	1	1	1
P70227	8	3	337.38	0.121052	1.66638	C1/2	S1/2	RecName: Full=Inositol 1,4,5-trisphosphate receptor type 3; AltName: Full=IP3 receptor isoform 3; Short=IP3R 3; Short=InsP3R3; AltName: Full=Type 3 inositol 1,4,5-trisphosphate receptor; Short=Type 3 InsP3 receptor;	1.78186e+06	2.59349e+06	1.28006e+06	1.3456e+06	1.64256e+06	938655	1.28006e+06	1.1855e+06	2	2	0	1
O88967	17	16	1108.65	0.122042	1.13021	S1/2	C1/2	RecName: Full=ATP-dependent zinc metalloprotease YME1L1; EC=3.4.24.-; AltName: Full=ATP-dependent metalloprotease FtsH1; AltName: Full=YME1-like protein 1;	2.13866e+07	1.9686e+07	2.26748e+07	2.3746e+07	1.97148e+07	7.12489e+06	2.26748e+07	2.09209e+07	7	1	7	9
Q61712	2	2	171.36	0.122114	1.39249	S1/2	C1/2	RecName: Full=DnaJ homolog subfamily C member 1; AltName: Full=DnaJ protein homolog MTJ1; Flags: Precursor;	498792	409677	684434	580597	459800	148273	684434	511521	0	0	1	1
O35685	4	3	226.44	0.12289	1.81956	C1/2	S1/2	RecName: Full=Nuclear migration protein nudC; AltName: Full=Nuclear distribution protein C homolog; AltName: Full=Silica-induced gene 92 protein; Short=SIG-92;	1.5955e+06	1.0413e+06	675408	773734	1.47077e+06	376874	675408	681679	1	0	1	0
Q9CWR7	3	3	213.92	0.122907	1.54933	C1/2	S1/2	RecName: Full=Metalloreductase STEAP1; EC=1.16.1.-; AltName: Full=Six-transmembrane epithelial antigen of prostate 1;	880694	1.19881e+06	630487	711709	811847	433882	630487	627034	1	1	1	1
P07141	2	2	118.76	0.123033	1.46613	C1/2	S1/2	RecName: Full=Macrophage colony-stimulating factor 1; Short=CSF-1; Short=MCSF; Contains: RecName: Full=Processed macrophage colony-stimulating factor 1; Flags: Precursor;	540180	542004	425001	313122	497952	196166	425001	275869	0	0	0	0
Q6ZQL4	1	1	50.77	0.123127	2.64523	S1/2	C1/2	RecName: Full=WD repeat-containing protein 43;	57665.8	116836	271136	190460	53157.9	42286	271136	167800	0	1	1	1
Q6P9N1	2	1	80.35	0.123173	1.65064	C1/2	S1/2	RecName: Full=Hyccin; AltName: Full=Down-regulated by CTNNB1 protein A; AltName: Full=Protein FAM126A;	673476	486938	387014	315994	620828	176236	387014	278399	1	0	1	1
Q9ES28	3	2	246.72	0.123496	2.18989	C1/2	S1/2	RecName: Full=Rho guanine nucleotide exchange factor 7; AltName: Full=Beta-Pix; AltName: Full=PAK-interacting exchange factor beta; AltName: Full=p85SPR;	1.7131e+06	1.11132e+06	780707	509050	1.57918e+06	402219	780707	448486	1	1	0	0
Q9QZM4	3	3	258.52	0.123508	1.60946	S1/2	C1/2	RecName: Full=Tumor necrosis factor receptor superfamily member 10B; AltName: Full=Death receptor 5; AltName: Full=MK; AltName: CD_antigen=CD262; Flags: Precursor;	1.34791e+06	1.76248e+06	2.82089e+06	2.18516e+06	1.24254e+06	637890	2.82089e+06	1.92518e+06	2	2	3	2
Q8BHS6	3	3	162.43	0.123995	1.6087	S1/2	C1/2	RecName: Full=Armadillo repeat-containing X-linked protein 3;	315722	428747	663313	534314	291041	155175	663313	470744	0	0	1	1
Q9ES52	3	3	283.5	0.125052	2.99673	C1/2	S1/2	RecName: Full=Phosphatidylinositol 3,4,5-trisphosphate 5-phosphatase 1; EC=3.1.3.86; AltName: Full=Inositol polyphosphate-5-phosphatase of 145 kDa; Short=SIP-145; AltName: Full=SH2 domain-containing inositol 5'-phosphatase 1; Short=SH2 domain-containing inositol phosphatase 1; Short=SHIP-1; AltName: Full=p150Ship;	1.24901e+06	569893	277581	329382	1.15137e+06	206260	277581	290194	1	1	0	1
A2AIL4	2	2	80.86	0.125064	1.39229	S1/2	C1/2	RecName: Full=NADH dehydrogenase (ubiquinone) complex I, assembly factor 6; Flags: Precursor;	815530	1.01976e+06	1.19032e+06	1.36494e+06	751777	369080	1.19032e+06	1.20255e+06	0	0	1	0
Q3UH93	2	1	112.36	0.125572	1.93726	C1/2	S1/2	RecName: Full=Plexin-D1; Flags: Precursor;	604533	794779	442099	280217	557275	287652	442099	246878	1	0	1	0
Q9D554	1	1	33.63	0.125683	1.54881	S1/2	C1/2	RecName: Full=Splicing factor 3A subunit 3; AltName: Full=SF3a60; AltName: Full=Spliceosome-associated protein 61; Short=SAP 61;	159832	224059	281793	312781	147337	81093.1	281793	275568	0	0	1	0
Q00560	3	3	303.37	0.125704	2.25892	S1/2	C1/2	RecName: Full=Interleukin-6 receptor subunit beta; Short=IL-6 receptor subunit beta; Short=IL-6R subunit beta; Short=IL-6R-beta; Short=IL-6RB; AltName: Full=Interleukin-6 signal transducer; AltName: Full=Membrane glycoprotein 130; Short=gp130; AltName: Full=Oncostatin-M receptor subunit alpha; AltName: CD_antigen=CD130; Flags: Precursor;	1.42576e+06	749070	2.70792e+06	2.20487e+06	1.3143e+06	271109	2.70792e+06	1.94254e+06	0	0	0	0
O88587	5	5	299.14	0.125806	1.56655	C1/2	S1/2	RecName: Full=Catechol O-methyltransferase; EC=2.1.1.6;	3.31549e+06	2.67479e+06	2.18154e+06	1.64233e+06	3.05631e+06	968078	2.18154e+06	1.44694e+06	4	4	4	5
Q9DCL9	8	8	607.14	0.127052	1.25832	C1/2	S1/2	RecName: Full=Multifunctional protein ADE2; Includes: RecName: Full=Phosphoribosylaminoimidazole-succinocarboxamide synthase; EC=6.3.2.6; AltName: Full=SAICAR synthetase; Includes: RecName: Full=Phosphoribosylaminoimidazole carboxylase; EC=4.1.1.21; AltName: Full=AIR carboxylase; Short=AIRC;	7.68799e+06	9.18511e+06	6.65734e+06	6.75191e+06	7.08699e+06	3.32434e+06	6.65734e+06	5.94861e+06	5	4	1	3
D3YZG8	2	2	172.57	0.127085	2.00827	C1/2	S1/2	RecName: Full=Probable bifunctional methylenetetrahydrofolate dehydrogenase/cyclohydrolase 2; AltName: Full=NADP-dependent methylenetetrahydrofolate dehydrogenase 2-like protein; Short=MTHFD2-like; Includes: RecName: Full=NAD-dependent methylenetetrahydrofolate dehydrogenase; EC=1.5.1.15; Includes: RecName: Full=Methenyltetrahydrofolate cyclohydrolase; EC=3.5.4.9;	2.30126e+06	1.51251e+06	1.11353e+06	785497	2.12136e+06	547417	1.11353e+06	692042	0	1	0	2
P16056	3	2	145.95	0.12738	1.60081	S1/2	C1/2	RecName: Full=Hepatocyte growth factor receptor; Short=HGF receptor; EC=2.7.10.1; AltName: Full=HGF/SF receptor; AltName: Full=Proto-oncogene c-Met; AltName: Full=Scatter factor receptor; Short=SF receptor; AltName: Full=Tyrosine-protein kinase Met; Flags: Precursor;	199889	285002	360257	415963	184263	103150	360257	366474	0	0	2	1
Q9Z127	2	2	193.57	0.127706	1.63858	C1/2	S1/2	RecName: Full=Large neutral amino acids transporter small subunit 1; AltName: Full=4F2 light chain; Short=4F2 LC; Short=4F2LC; AltName: Full=L-type amino acid transporter 1; AltName: Full=Solute carrier family 7 member 5;	1.33812e+06	1.84444e+06	867483	1.07478e+06	1.23351e+06	667553	867483	946908	1	0	1	1
P47802	8	8	600.54	0.127864	1.11961	S1/2	C1/2	RecName: Full=Metaxin-1; AltName: Full=Mitochondrial outer membrane import complex protein 1;	1.88523e+07	1.84536e+07	1.99831e+07	2.17849e+07	1.73786e+07	6.67886e+06	1.99831e+07	1.91931e+07	6	5	6	5
Q99JY4	7	4	363.47	0.127939	4.20805	S1/2	C1/2	RecName: Full=TraB domain-containing protein;	2.61123e+06	726044	6.44944e+06	7.59396e+06	2.4071e+06	262775	6.44944e+06	6.69047e+06	1	1	2	2
P46062	4	4	260.04	0.127987	1.45823	C1/2	S1/2	RecName: Full=Signal-induced proliferation-associated protein 1; Short=Sipa-1; AltName: Full=GTPase-activating protein Spa-1;	2.00933e+06	1.77589e+06	1.47816e+06	1.11761e+06	1.85226e+06	642742	1.47816e+06	984640	1	0	0	0
Q99LL5	1	1	68	0.128071	1.99177	S1/2	C1/2	RecName: Full=Periodic tryptophan protein 1 homolog;	54047	81674.2	159538	110788	49822	29560.1	159538	97606.9	0	0	0	0
Q91VR2	16	15	1449.83	0.128466	1.26318	S1/2	C1/2	RecName: Full=ATP synthase subunit gamma, mitochondrial; AltName: Full=F-ATPase gamma subunit; Flags: Precursor;	1.54376e+08	1.42068e+08	1.71907e+08	2.02556e+08	1.42308e+08	5.14184e+07	1.71907e+08	1.78457e+08	10	12	13	13
Q8K3J1	11	10	775.07	0.128701	1.2547	C1/2	S1/2	RecName: Full=NADH dehydrogenase [ubiquinone] iron-sulfur protein 8, mitochondrial; EC=1.6.5.3; EC=1.6.99.3; AltName: Full=Complex I-23kD; Short=CI-23kD; AltName: Full=NADH-ubiquinone oxidoreductase 23 kDa subunit; Flags: Precursor;	2.97651e+07	3.27547e+07	2.68418e+07	2.29865e+07	2.74382e+07	1.18548e+07	2.68418e+07	2.02517e+07	7	7	7	5
P62264	6	6	447.49	0.128746	1.07699	C1/2	S1/2	RecName: Full=40S ribosomal protein S14;	1.2839e+07	1.35336e+07	1.20828e+07	1.24046e+07	1.18353e+07	4.8982e+06	1.20828e+07	1.09287e+07	4	4	5	3
Q3UKC1	3	2	110.65	0.129973	1.75412	S1/2	C1/2	RecName: Full=Tax1-binding protein 1 homolog;	225432	361324	520837	508403	207809	130773	520837	447916	0	0	1	0
Q99J27	1	1	32.75	0.130422	2.21274	C1/2	S1/2	RecName: Full=Acetyl-coenzyme A transporter 1; Short=AT-1; Short=Acetyl-CoA transporter 1; AltName: Full=Solute carrier family 33 member 1;	576583	419773	161636	288646	531510	151927	161636	254305	0	0	0	1
P52760	1	1	95.8	0.130507	1.23683	S1/2	C1/2	RecName: Full=Ribonuclease UK114; EC=3.1.-.-; AltName: Full=Heat-responsive protein 12;	742909	867895	958825	1.03347e+06	684834	314115	958825	910509	1	0	0	0
Q8R4R6	4	4	274.79	0.130638	1.1869	S1/2	C1/2	RecName: Full=Nucleoporin NUP53; AltName: Full=35 kDa nucleoporin; AltName: Full=Mitotic phosphoprotein 44; Short=MP-44; AltName: Full=Nuclear pore complex protein Nup53; AltName: Full=Nucleoporin Nup35;	2.0281e+06	2.26578e+06	2.44286e+06	2.65353e+06	1.86956e+06	820046	2.44286e+06	2.33782e+06	1	3	1	2
Q9QZH6	8	7	630.72	0.130681	1.18729	S1/2	C1/2	RecName: Full=Evolutionarily conserved signaling intermediate in Toll pathway, mitochondrial; AltName: Full=Protein SITPEC; Flags: Precursor;	1.05822e+07	1.10568e+07	1.20165e+07	1.36754e+07	9.755e+06	4.00176e+06	1.20165e+07	1.20483e+07	6	3	6	5
P17426	25	18	1775.24	0.131221	1.12566	C1/2	S1/2	RecName: Full=AP-2 complex subunit alpha-1; AltName: Full=100 kDa coated vesicle protein A; AltName: Full=Adapter-related protein complex 2 subunit alpha-1; AltName: Full=Adaptor protein complex AP-2 subunit alpha-1; AltName: Full=Alpha-adaptin A; AltName: Full=Alpha1-adaptin; AltName: Full=Clathrin assembly protein complex 2 alpha-A large chain; AltName: Full=Plasma membrane adaptor HA2/AP2 adap…	3.54068e+07	3.27592e+07	3.1108e+07	2.94484e+07	3.2639e+07	1.18565e+07	3.1108e+07	2.59448e+07	12	9	11	16
P97823	3	3	246.11	0.131502	1.10985	C1/2	S1/2	RecName: Full=Acyl-protein thioesterase 1; Short=APT-1; EC=3.1.2.-; AltName: Full=Lysophospholipase 1; AltName: Full=Lysophospholipase I; Short=LPL-I; Short=LysoPLA I;	3.53047e+06	3.6646e+06	3.1185e+06	3.36441e+06	3.25448e+06	1.32632e+06	3.1185e+06	2.96413e+06	1	0	1	1
B7ZMP1	7	5	353.06	0.131577	1.4003	S1/2	C1/2	RecName: Full=Probable Xaa-Pro aminopeptidase 3; Short=X-Pro aminopeptidase 3; EC=3.4.11.9; AltName: Full=Aminopeptidase P3; Short=APP3;	3.51546e+06	3.24044e+06	5.32601e+06	4.13428e+06	3.24065e+06	1.1728e+06	5.32601e+06	3.64241e+06	2	1	3	3
Q99J87	2	1	101.48	0.131684	10.1686	S1/2	C1/2	RecName: Full=Probable ATP-dependent RNA helicase DHX58; EC=3.6.4.13; AltName: Full=Probable ATP-dependent helicase LGP2; AltName: Full=Protein D11Lgp2; AltName: Full=RIG-I-like receptor 3; Short=RLR-3; AltName: Full=RIG-I-like receptor Lgp2; Short=RLR;	43421.9	4750.68	304133	185714	40027.5	1719.4	304133	163618	0	0	0	0
P07901	31	14	2541.84	0.131768	1.49047	C1/2	S1/2	RecName: Full=Heat shock protein HSP 90-alpha; AltName: Full=Heat shock 86 kDa; Short=HSP 86; Short=HSP86; AltName: Full=Tumor-specific transplantation 86 kDa antigen; Short=TSTA;	1.10592e+07	1.46464e+07	9.25296e+06	7.99365e+06	1.01946e+07	5.30092e+06	9.25296e+06	7.04261e+06	6	5	5	4
Q62371	5	4	299.72	0.131769	1.21782	C1/2	S1/2	RecName: Full=Discoidin domain-containing receptor 2; Short=Discoidin domain receptor 2; EC=2.7.10.1; AltName: Full=CD167 antigen-like family member B; AltName: Full=Neurotrophic tyrosine kinase, receptor-related 3; AltName: Full=Receptor protein-tyrosine kinase TKT; AltName: Full=Tyrosine-protein kinase TYRO10; AltName: CD_antigen=CD167b; Flags: Precursor;	1.42221e+06	1.66354e+06	1.26923e+06	1.26461e+06	1.31103e+06	602082	1.26923e+06	1.11416e+06	1	0	1	2
Q8BFQ4	1	1	92.36	0.13197	1.20852	S1/2	C1/2	RecName: Full=WD repeat-containing protein 82;	500494	531352	580145	666860	461369	192311	580145	587521	1	1	0	1
Q9DCN2	24	22	2851.44	0.13202	1.30257	C1/2	S1/2	RecName: Full=NADH-cytochrome b5 reductase 3; Short=B5R; Short=Cytochrome b5 reductase; EC=1.6.2.2; AltName: Full=Diaphorase-1; Contains: RecName: Full=NADH-cytochrome b5 reductase 3 membrane-bound form; Contains: RecName: Full=NADH-cytochrome b5 reductase 3 soluble form;	2.9207e+08	3.34076e+08	2.20243e+08	2.60456e+08	2.69238e+08	1.20911e+08	2.20243e+08	2.29469e+08	20	24	19	13
Q61103	1	1	115.42	0.132302	1.41275	C1/2	S1/2	RecName: Full=Zinc finger protein ubi-d4; AltName: Full=Apoptosis response zinc finger protein; AltName: Full=BRG1-associated factor 45D; Short=BAF45D; AltName: Full=D4, zinc and double PHD fingers family 2; AltName: Full=Protein requiem;	555615	716060	426461	473682	512181	259162	426461	417325	1	1	1	1
P58389	2	2	137.64	0.133127	2.59366	C1/2	S1/2	RecName: Full=Serine/threonine-protein phosphatase 2A activator; EC=5.2.1.8; AltName: Full=PP2A, subunit B', PR53 isoform; AltName: Full=Phosphotyrosyl phosphatase activator; Short=PTPA; AltName: Full=Serine/threonine-protein phosphatase 2A regulatory subunit 4; AltName: Full=Serine/threonine-protein phosphatase 2A regulatory subunit B';	825911	1.6733e+06	438428	525158	761347	605614	438428	462677	1	1	1	1
Q61165	4	3	244.7	0.133553	1.08426	S1/2	C1/2	RecName: Full=Sodium/hydrogen exchanger 1; AltName: Full=Na(+)/H(+) exchanger 1; Short=NHE-1; AltName: Full=Solute carrier family 9 member 1;	2.05539e+06	2.03679e+06	2.14657e+06	2.29044e+06	1.89471e+06	737170	2.14657e+06	2.01793e+06	1	1	1	1
Q8JZN5	25	22	2014.4	0.134153	1.2743	S1/2	C1/2	RecName: Full=Acyl-CoA dehydrogenase family member 9, mitochondrial; Short=ACAD-9; EC=1.3.99.-; Flags: Precursor;	4.6089e+07	3.78258e+07	5.45749e+07	5.23581e+07	4.24861e+07	1.36902e+07	5.45749e+07	4.61288e+07	17	15	17	16
P62900	5	4	229.67	0.134309	1.41268	C1/2	S1/2	RecName: Full=60S ribosomal protein L31;	2.30289e+07	1.89566e+07	1.63812e+07	1.33392e+07	2.12286e+07	6.86089e+06	1.63812e+07	1.17522e+07	4	2	5	2
Q3ULJ0;P13707	3	3	233.37	0.134376	1.35541	C1/2	S1/2	RecName: Full=Glycerol-3-phosphate dehydrogenase 1-like protein; EC=1.1.1.8;	919587	786512	568103	690632	847699	284660	568103	608464	3	1	2	1
P41274	2	2	183.92	0.134392	6.92395	S1/2	C1/2	RecName: Full=Tumor necrosis factor ligand superfamily member 9; AltName: Full=4-1BB ligand; Short=4-1BBL;	159075	23551.5	633854	630643	146640	8523.95	633854	555613	0	0	1	1
Q9CZD3	7	6	434.94	0.13456	1.34898	C1/2	S1/2	RecName: Full=Glycine--tRNA ligase; EC=6.1.1.14; AltName: Full=Diadenosine tetraphosphate synthetase; Short=AP-4-A synthetase; AltName: Full=Glycyl-tRNA synthetase; Short=GlyRS;	4.42902e+06	3.64617e+06	3.21168e+06	2.77445e+06	4.08279e+06	1.31965e+06	3.21168e+06	2.44436e+06	5	3	4	3
O09172	1	1	90.87	0.134784	1.13648	C1/2	S1/2	RecName: Full=Glutamate--cysteine ligase regulatory subunit; AltName: Full=GCS light chain; AltName: Full=Gamma-ECS regulatory subunit; AltName: Full=Gamma-glutamylcysteine synthetase regulatory subunit; AltName: Full=Glutamate--cysteine ligase modifier subunit;	1.59637e+06	1.60977e+06	1.3361e+06	1.485e+06	1.47157e+06	582619	1.3361e+06	1.30832e+06	1	0	0	1
Q9CQX2	9	7	1085.59	0.135134	1.29134	C1/2	S1/2	RecName: Full=Cytochrome b5 type B; AltName: Full=Cytochrome b5 outer mitochondrial membrane isoform; Flags: Precursor;	1.01904e+08	1.23615e+08	8.41165e+07	9.05222e+07	9.39378e+07	4.47395e+07	8.41165e+07	7.97524e+07	8	9	8	9
O35691	1	1	71.37	0.135757	2.68669	S1/2	C1/2	RecName: Full=Pinin;	90490.3	115100	179928	372428	83416.4	41657.8	179928	328119	0	0	0	1
Q99LB2	4	4	369.56	0.136175	1.08233	C1/2	S1/2	RecName: Full=Dehydrogenase/reductase SDR family member 4; EC=1.1.1.184; AltName: Full=NADPH-dependent carbonyl reductase/NADP-retinol dehydrogenase; Short=CR; Short=PHCR; AltName: Full=NADPH-dependent retinol dehydrogenase/reductase; Short=NDRD; Short=mouNRDR; AltName: Full=Peroxisomal short-chain alcohol dehydrogenase; Short=PSCD;	1.53967e+06	1.64222e+06	1.46499e+06	1.47487e+06	1.41931e+06	594363	1.46499e+06	1.2994e+06	3	2	2	2
Q8CCN1	1	1	36.79	0.136314	324.851	C1/2	S1/2	RecName: Full=NACHT, LRR and PYD domains-containing protein 10;	2279.24	98682.5	181	129.795	2101.06	35715.9	181	114.352	0	0	0	0
Q3UYV9	3	1	76.59	0.136532	1.98715	C1/2	S1/2	RecName: Full=Nuclear cap-binding protein subunit 1; AltName: Full=80 kDa nuclear cap-binding protein; Short=CBP80; Short=NCBP 80 kDa subunit;	302765	425757	141330	225287	279097	154093	141330	198483	0	1	0	0
Q925N2	1	1	31.37	0.136559	1.71166	S1/2	C1/2	RecName: Full=Sideroflexin-2;	88279.4	102786	131084	195956	81378.3	37201.2	131084	172642	0	0	0	1
Q61263	3	3	374.88	0.136613	1.2018	S1/2	C1/2	RecName: Full=Sterol O-acyltransferase 1; EC=2.3.1.26; AltName: Full=Acyl-coenzyme A:cholesterol acyltransferase 1; Short=ACAT-1; AltName: Full=Cholesterol acyltransferase 1;	4.1355e+06	4.41995e+06	5.48742e+06	4.79449e+06	3.81222e+06	1.5997e+06	5.48742e+06	4.22407e+06	2	2	2	1
P16546	70	63	6188.17	0.136614	1.10934	C1/2	S1/2	RecName: Full=Spectrin alpha chain, non-erythrocytic 1; AltName: Full=Alpha-II spectrin; AltName: Full=Fodrin alpha chain;	1.05608e+08	9.78924e+07	8.99325e+07	9.35111e+07	9.73527e+07	3.54299e+07	8.99325e+07	8.23856e+07	49	51	52	49
Q922Q8	11	10	1223.75	0.136812	1.08742	S1/2	C1/2	RecName: Full=Leucine-rich repeat-containing protein 59;	6.5626e+07	6.99775e+07	7.47261e+07	7.27312e+07	6.04958e+07	2.53268e+07	7.47261e+07	6.40781e+07	8	11	12	11
Q3UFK8	5	3	350.1	0.136974	1.1456	S1/2	C1/2	RecName: Full=FERM domain-containing protein 8;	2.3615e+06	2.41817e+06	2.589e+06	2.88658e+06	2.17689e+06	875200	2.589e+06	2.54315e+06	2	0	1	1
O70401	2	1	95.88	0.137402	1.59038	C1/2	S1/2	RecName: Full=Tetraspanin-6; Short=Tspan-6; AltName: Full=Transmembrane 4 superfamily member 6;	6.5032e+06	6.03143e+06	3.17625e+06	4.70529e+06	5.99483e+06	2.18294e+06	3.17625e+06	4.14548e+06	1	1	1	1
P62849	5	5	376.89	0.137499	1.21783	C1/2	S1/2	RecName: Full=40S ribosomal protein S24;	1.7385e+07	1.49489e+07	1.28946e+07	1.36558e+07	1.6026e+07	5.41041e+06	1.28946e+07	1.20311e+07	5	4	4	5
P24638	2	2	106.98	0.138162	1.92705	C1/2	S1/2	RecName: Full=Lysosomal acid phosphatase; Short=LAP; EC=3.1.3.2; Flags: Precursor;	242610	236026	159210	89168.2	223645	85424.4	159210	78559.4	1	1	0	0
Q921X9	3	1	121.47	0.138239	1.46288	C1/2	S1/2	RecName: Full=Protein disulfide-isomerase A5; EC=5.3.4.1; AltName: Full=Protein disulfide isomerase-related protein; Flags: Precursor;	316562	429263	249730	260104	291815	155362	249730	229158	0	1	0	0
Q9Z1Q9	6	6	340.74	0.138307	1.22369	C1/2	S1/2	RecName: Full=Valine--tRNA ligase; EC=6.1.1.9; AltName: Full=Protein G7a; AltName: Full=Valyl-tRNA synthetase; Short=ValRS;	1.53487e+06	1.57188e+06	1.37666e+06	1.16217e+06	1.41488e+06	568907	1.37666e+06	1.0239e+06	2	2	1	1
Q4PJX1	3	2	139.41	0.13838	1.44954	S1/2	C1/2	RecName: Full=Protein odr-4 homolog; Short=mODR-4;	162220	124432	225116	190398	149538	45035.4	225116	167745	0	0	1	0
Q99PT1	5	4	315.2	0.138736	1.80793	C1/2	S1/2	RecName: Full=Rho GDP-dissociation inhibitor 1; Short=Rho GDI 1; AltName: Full=GDI-1; AltName: Full=Rho-GDI alpha;	5.25429e+06	7.79154e+06	4.11933e+06	3.09655e+06	4.84355e+06	2.81997e+06	4.11933e+06	2.72814e+06	3	1	2	1
P62305	1	1	49.29	0.138831	1.61705	C1/2	S1/2	RecName: Full=Small nuclear ribonucleoprotein E; Short=snRNP-E; AltName: Full=Sm protein E; Short=Sm-E; Short=SmE;	468919	654178	383815	310720	432262	236765	383815	273752	0	0	0	0
Q9DCX2	13	12	1393.15	0.138907	1.27783	S1/2	C1/2	RecName: Full=ATP synthase subunit d, mitochondrial; Short=ATPase subunit d;	2.16926e+08	2.12552e+08	2.47108e+08	3.01691e+08	1.99968e+08	7.69285e+07	2.47108e+08	2.65797e+08	14	14	15	17
P50637	3	3	392.08	0.138954	2.13484	S1/2	C1/2	RecName: Full=Translocator protein; AltName: Full=Mitochondrial benzodiazepine receptor; AltName: Full=PKBS; AltName: Full=Peripheral-type benzodiazepine receptor; Short=PBR;	2.91789e+07	1.50811e+07	4.38091e+07	5.06789e+07	2.68979e+07	5.45825e+06	4.38091e+07	4.46494e+07	3	2	3	3
Q76LS9	1	1	38.55	0.139148	3.40758	C1/2	S1/2	RecName: Full=Protein FAM63A; AltName: Full=NF-E2 inducible protein;	577750	548006	79098.2	251270	532585	198338	79098.2	221375	1	1	1	0
P70460	4	4	315.08	0.139693	1.71404	C1/2	S1/2	RecName: Full=Vasodilator-stimulated phosphoprotein; Short=VASP;	3.05318e+06	2.32034e+06	1.85136e+06	1.28363e+06	2.8145e+06	839796	1.85136e+06	1.13091e+06	4	2	2	2
P34152	4	2	108.8	0.140646	1.49289	S1/2	C1/2	RecName: Full=Focal adhesion kinase 1; Short=FADK 1; EC=2.7.10.2; AltName: Full=Focal adhesion kinase-related nonkinase; Short=FRNK; AltName: Full=Protein-tyrosine kinase 2; AltName: Full=p125FAK; AltName: Full=pp125FAK;	1.50788e+06	2.10856e+06	2.82552e+06	2.57342e+06	1.39001e+06	763145	2.82552e+06	2.26724e+06	0	0	0	0
P10649	2	2	102.68	0.140791	2.212	C1/2	S1/2	RecName: Full=Glutathione S-transferase Mu 1; EC=2.5.1.18; AltName: Full=GST 1-1; AltName: Full=GST class-mu 1; AltName: Full=Glutathione S-transferase GT8.7; AltName: Full=pmGT10;	635437	344284	238582	204330	585763	124606	238582	180020	1	0	0	0
Q00612	2	2	71.11	0.141082	1.80084	S1/2	C1/2	RecName: Full=Glucose-6-phosphate 1-dehydrogenase X; Short=G6PD; EC=1.1.1.49;	221917	150114	387211	282756	204569	54330.3	387211	249116	1	0	0	0
Q9EQ06	1	1	87.71	0.141123	1.85598	S1/2	C1/2	RecName: Full=Estradiol 17-beta-dehydrogenase 11; EC=1.1.1.62; AltName: Full=17-beta-hydroxysteroid dehydrogenase 11; Short=17-beta-HSD 11; Short=17bHSD11; Short=17betaHSD11; AltName: Full=17-beta-hydroxysteroid dehydrogenase XI; Short=17-beta-HSD XI; Short=17betaHSDXI; AltName: Full=Dehydrogenase/reductase SDR family member 8; Flags: Precursor;	156707	235150	424177	303103	144457	85107.3	424177	267041	0	1	1	0
Q9D4H1	4	4	236.86	0.1413	1.72793	C1/2	S1/2	RecName: Full=Exocyst complex component 2; AltName: Full=Exocyst complex component Sec5;	2.74541e+06	1.80771e+06	1.41974e+06	1.21527e+06	2.53079e+06	654258	1.41974e+06	1.07068e+06	2	2	2	2
P62911;P17932	6	5	294.49	0.141898	1.13454	S1/2	C1/2	RecName: Full=60S ribosomal protein L32;	4.22787e+06	3.85109e+06	4.70484e+06	4.46106e+06	3.89736e+06	1.39381e+06	4.70484e+06	3.93031e+06	2	3	3	4
Q9CQH3	7	7	448.9	0.142209	1.29587	S1/2	C1/2	RecName: Full=NADH dehydrogenase [ubiquinone] 1 beta subcomplex subunit 5, mitochondrial; AltName: Full=Complex I-SGDH; Short=CI-SGDH; AltName: Full=NADH-ubiquinone oxidoreductase SGDH subunit; Flags: Precursor;	1.3223e+07	1.62053e+07	1.81935e+07	1.99419e+07	1.21894e+07	5.86514e+06	1.81935e+07	1.75693e+07	5	5	5	5
Q61733	16	14	1501.58	0.142276	1.28536	C1/2	S1/2	RecName: Full=28S ribosomal protein S31, mitochondrial; Short=MRP-S31; Short=S31mt; AltName: Full=Imogen 38; Flags: Precursor;	2.46177e+07	3.00445e+07	2.05908e+07	2.19359e+07	2.26932e+07	1.08739e+07	2.05908e+07	1.93261e+07	9	9	9	8
Q9CR67	2	2	117	0.142586	1.6982	S1/2	C1/2	RecName: Full=Transmembrane protein 33; AltName: Full=Protein DB83;	566272	851051	1.33401e+06	1.07289e+06	522004	308018	1.33401e+06	945246	1	2	1	1
Q8R1X6	2	2	86.75	0.142594	1.53467	C1/2	S1/2	RecName: Full=Spartin;	554724	701480	466391	352159	511359	253885	466391	310261	1	1	0	0
Q8VDL4	6	6	636.58	0.142637	1.23233	C1/2	S1/2	RecName: Full=ADP-dependent glucokinase; Short=ADP-GK; Short=ADPGK; EC=2.7.1.147; Flags: Precursor;	7.48376e+06	8.89783e+06	6.57977e+06	6.71336e+06	6.89873e+06	3.22037e+06	6.57977e+06	5.91464e+06	4	5	7	4
P97477	3	1	104.94	0.142756	5.03052	S1/2	C1/2	RecName: Full=Aurora kinase A; EC=2.7.11.1; AltName: Full=Aurora 2; AltName: Full=Aurora family kinase 1; AltName: Full=Aurora/IPL1-related kinase 1; Short=ARK-1; Short=Aurora-related kinase 1; AltName: Full=Ipl1- and aurora-related kinase 1; AltName: Full=Serine/threonine-protein kinase 6; AltName: Full=Serine/threonine-protein kinase Ayk1; AltName: Full=Serine/threonine-protein kinase aurora-A;	18025.5	9424.35	104003	34083.7	16616.4	3410.93	104003	30028.6	0	0	0	0
Q8BX70	8	8	555.91	0.142808	1.38302	C1/2	S1/2	RecName: Full=Vacuolar protein sorting-associated protein 13C;	4.26002e+06	4.89209e+06	3.70902e+06	2.90845e+06	3.927e+06	1.77058e+06	3.70902e+06	2.56242e+06	8	3	3	3
Q9D1Q6	3	3	74.67	0.143141	1.56092	S1/2	C1/2	RecName: Full=Endoplasmic reticulum resident protein 44; Short=ER protein 44; Short=ERp44; AltName: Full=Thioredoxin domain-containing protein 4; Flags: Precursor;	1.78812e+06	1.37568e+06	2.8038e+06	2.13466e+06	1.64834e+06	497897	2.8038e+06	1.88069e+06	0	2	2	0
P23198;P83917	2	2	223.05	0.14354	1.28127	C1/2	S1/2	RecName: Full=Chromobox protein homolog 3; AltName: Full=Heterochromatin protein 1 homolog gamma; Short=HP1 gamma; AltName: Full=M32; AltName: Full=Modifier 2 protein;	8.21494e+06	6.79662e+06	5.6056e+06	6.11059e+06	7.57275e+06	2.45988e+06	5.6056e+06	5.38358e+06	3	2	1	1
Q9R1P1	1	1	56.79	0.143736	3.02842	C1/2	S1/2	RecName: Full=Proteasome subunit beta type-3; EC=3.4.25.1; AltName: Full=Proteasome chain 13; AltName: Full=Proteasome component C10-II; AltName: Full=Proteasome theta chain;	353363	192128	122248	57875.8	325739	69536.5	122248	50990.1	1	0	0	0
Q9Z0V7	5	5	384.52	0.143912	1.14921	S1/2	C1/2	RecName: Full=Mitochondrial import inner membrane translocase subunit Tim17-B;	9.49199e+06	1.06796e+07	1.14559e+07	1.17256e+07	8.74997e+06	3.86525e+06	1.14559e+07	1.03306e+07	4	3	4	4
Q61655;Q9QY15	6	6	467.66	0.144113	1.42076	C1/2	S1/2	RecName: Full=ATP-dependent RNA helicase DDX19A; EC=3.6.4.13; AltName: Full=DEAD box RNA helicase DEAD5; Short=mDEAD5; AltName: Full=DEAD box protein 19A; AltName: Full=Eukaryotic translation initiation factor 4A-related sequence 1;	1.61782e+06	1.6329e+06	1.32003e+06	967989	1.49135e+06	590992	1.32003e+06	852823	2	0	1	0
Q8K3H0	1	1	51.2	0.14426	3.9672	C1/2	S1/2	RecName: Full=DCC-interacting protein 13-alpha; Short=Dip13-alpha; AltName: Full=Adapter protein containing PH domain, PTB domain and leucine zipper motif 1;	133234	380614	71503.2	58020.7	122818	137755	71503.2	51117.7	0	0	0	0
O70493	3	1	123.1	0.14435	5.60157	C1/2	S1/2	RecName: Full=Sorting nexin-12; AltName: Full=SDP8 protein;	159096	111204	40806.8	7447.51	146659	40247.8	40806.8	6561.44	1	0	0	0
Q91VC9	5	3	350.52	0.144501	1.75392	C1/2	S1/2	RecName: Full=Growth hormone-inducible transmembrane protein; AltName: Full=Mitochondrial morphology and cristae structure 1; Short=MICS1; Flags: Precursor;	2.31844e+06	2.78373e+06	1.78722e+06	1.12179e+06	2.1372e+06	1.00751e+06	1.78722e+06	988324	2	1	2	2
O35704	5	5	400.2	0.144635	1.24626	S1/2	C1/2	RecName: Full=Serine palmitoyltransferase 1; EC=2.3.1.50; AltName: Full=Long chain base biosynthesis protein 1; Short=LCB 1; AltName: Full=Serine-palmitoyl-CoA transferase 1; Short=SPT 1; Short=SPT1;	4.37303e+06	5.28766e+06	6.11082e+06	5.92891e+06	4.03117e+06	1.91375e+06	6.11082e+06	5.22352e+06	4	1	5	4
Q6NZB0	1	1	58.83	0.144861	1.78629	S1/2	C1/2	RecName: Full=DnaJ homolog subfamily C member 8;	8541.17	7200.98	10963.9	17156.2	7873.48	2606.23	10963.9	15115	0	0	0	0
Q8JZN7	2	1	111.16	0.145072	1.44308	S1/2	C1/2	RecName: Full=Mitochondrial Rho GTPase 2; Short=MIRO-2; EC=3.6.5.-; AltName: Full=Ras homolog gene family member T2;	277385	200200	344763	344429	255701	72457.9	344763	303450	0	0	0	1
Q99104	10	9	640.24	0.145341	1.39872	S1/2	C1/2	RecName: Full=Unconventional myosin-Va; AltName: Full=Dilute myosin heavy chain, non-muscle;	5.29949e+06	6.43994e+06	7.34539e+06	9.07482e+06	4.88521e+06	2.33079e+06	7.34539e+06	7.99515e+06	4	3	5	6
Q64516	8	7	496.97	0.145534	1.16585	S1/2	C1/2	RecName: Full=Glycerol kinase; Short=GK; Short=Glycerokinase; EC=2.7.1.30; AltName: Full=ATP:glycerol 3-phosphotransferase;	4.58236e+06	4.76377e+06	5.10933e+06	5.78689e+06	4.22414e+06	1.72414e+06	5.10933e+06	5.0984e+06	5	4	3	4
Q6NS46	3	2	75.95	0.146724	1.8446	C1/2	S1/2	RecName: Full=Protein RRP5 homolog; AltName: Full=Apoptosis-linked gene 4 protein; AltName: Full=Programmed cell death protein 11;	5.07383e+06	8.31532e+06	3.81174e+06	3.44682e+06	4.67719e+06	3.00954e+06	3.81174e+06	3.03673e+06	0	1	0	1
Q8K1S3	1	1	83.18	0.146811	4.22829	S1/2	C1/2	RecName: Full=Netrin receptor UNC5B; AltName: Full=Protein unc-5 homolog 2; AltName: Full=Protein unc-5 homolog B; Flags: Precursor;	14127.9	28820.9	131631	49968.8	13023.4	10431.1	131631	44023.8	0	0	0	1
P97351	19	17	1540.47	0.146906	1.27597	C1/2	S1/2	RecName: Full=40S ribosomal protein S3a; AltName: Full=Protein TU-11;	1.68478e+07	1.70849e+07	1.47229e+07	1.18708e+07	1.55308e+07	6.1835e+06	1.47229e+07	1.04585e+07	12	7	12	13
Q9DCT5	5	5	555.64	0.147135	1.28221	S1/2	C1/2	RecName: Full=Stromal cell-derived factor 2; Short=SDF-2; Flags: Precursor;	7.17966e+06	7.97095e+06	1.06101e+07	8.81611e+06	6.6184e+06	2.8849e+06	1.06101e+07	7.76721e+06	3	3	4	4
Q8C0C7	3	3	136.35	0.147362	1.28387	C1/2	S1/2	RecName: Full=Phenylalanine--tRNA ligase alpha subunit; EC=6.1.1.20; AltName: Full=Phenylalanyl-tRNA synthetase alpha subunit; Short=PheRS;	567524	692549	472245	509216	523159	250652	472245	448633	0	0	0	0
Q9QZD8	6	6	510.77	0.148074	1.86379	S1/2	C1/2	RecName: Full=Mitochondrial dicarboxylate carrier; AltName: Full=Solute carrier family 25 member 10;	8.61208e+06	1.50417e+07	2.34798e+07	2.06059e+07	7.93884e+06	5.444e+06	2.34798e+07	1.81543e+07	6	4	7	4
P15535	2	2	73.78	0.148316	1.29688	C1/2	S1/2	RecName: Full=Beta-1,4-galactosyltransferase 1; Short=Beta-1,4-GalTase 1; Short=Beta4Gal-T1; Short=b4Gal-T1; EC=2.4.1.-; AltName: Full=UDP-Gal:beta-GlcNAc beta-1,4-galactosyltransferase 1; AltName: Full=UDP-galactose:beta-N-acetylglucosamine beta-1,4-galactosyltransferase 1; Includes: RecName: Full=Lactose synthase A protein; EC=2.4.1.22; Includes: RecName: Full=N-acetyllactosamine synthase; EC=2…	561573	454376	378799	404582	517673	164451	378799	356447	0	0	1	1
P35831	2	1	144.13	0.148376	1.9806	C1/2	S1/2	RecName: Full=Tyrosine-protein phosphatase non-receptor type 12; EC=3.1.3.48; AltName: Full=MPTP-PEST; AltName: Full=Protein-tyrosine phosphatase P19; Short=P19-PTP;	700026	911454	295342	518292	645303	329880	295342	456628	0	0	0	0
Q8BK30	4	4	417.71	0.148379	1.52692	S1/2	C1/2	RecName: Full=NADH dehydrogenase [ubiquinone] flavoprotein 3, mitochondrial; AltName: Full=Complex I-9kD; Short=CI-9kD; AltName: Full=NADH-ubiquinone oxidoreductase 9 kDa subunit; Flags: Precursor;	5.63808e+06	7.32412e+06	8.61905e+06	1.11732e+07	5.19733e+06	2.6508e+06	8.61905e+06	9.84385e+06	1	3	3	4
Q60967	5	3	257.22	0.148387	1.74032	S1/2	C1/2	RecName: Full=Bifunctional 3'-phosphoadenosine 5'-phosphosulfate synthase 1; Short=PAPS synthase 1; Short=PAPSS 1; AltName: Full=Sulfurylase kinase 1; Short=SK 1; Short=SK1; Includes: RecName: Full=Sulfate adenylyltransferase; EC=2.7.7.4; AltName: Full=ATP-sulfurylase; AltName: Full=Sulfate adenylate transferase; Short=SAT; Includes: RecName: Full=Adenylyl-sulfate kinase; EC=2.7.1.25; AltName: Fu…	321514	196221	476487	424540	296380	71017.9	476487	374030	1	0	2	2
Q9ET30	5	5	532.9	0.14846	2.67135	C1/2	S1/2	RecName: Full=Transmembrane 9 superfamily member 3; Flags: Precursor;	2.0559e+07	9.38543e+06	5.90734e+06	5.30213e+06	1.89518e+07	3.39684e+06	5.90734e+06	4.67131e+06	5	4	5	4
Q9ERN0	4	2	326.13	0.149013	1.48014	C1/2	S1/2	RecName: Full=Secretory carrier-associated membrane protein 2; Short=Secretory carrier membrane protein 2;	6.02876e+06	7.5098e+06	5.17722e+06	3.96962e+06	5.55748e+06	2.718e+06	5.17722e+06	3.49733e+06	1	1	1	0
Q9WTP6	15	15	1659.99	0.14934	1.18449	S1/2	C1/2	RecName: Full=Adenylate kinase 2, mitochondrial; Short=AK 2; EC=2.7.4.3; AltName: Full=ATP-AMP transphosphorylase 2; AltName: Full=ATP:AMP phosphotransferase; AltName: Full=Adenylate monophosphate kinase; Contains: RecName: Full=Adenylate kinase 2, mitochondrial, N-terminally processed;	7.38005e+07	7.56198e+07	8.21444e+07	9.48428e+07	6.80312e+07	2.73689e+07	8.21444e+07	8.35589e+07	10	8	11	8
Q9D1C1	1	1	57.6	0.149348	2.29824	S1/2	C1/2	RecName: Full=Ubiquitin-conjugating enzyme E2 C; EC=6.3.2.19; AltName: Full=UbcH10; AltName: Full=Ubiquitin carrier protein C; AltName: Full=Ubiquitin-protein ligase C;	131118	223530	507316	307752	120868	80901.6	507316	271137	0	0	0	1
Q61543	7	4	296.69	0.149842	1.18797	C1/2	S1/2	RecName: Full=Golgi apparatus protein 1; AltName: Full=E-selectin ligand 1; Short=ESL-1; Short=Selel; AltName: Full=Golgi sialoglycoprotein MG-160; Flags: Precursor;	2.88483e+06	2.55599e+06	2.18831e+06	2.3916e+06	2.65931e+06	925081	2.18831e+06	2.10706e+06	3	2	2	2
Q80X82	3	2	157.2	0.150387	2.12282	S1/2	C1/2	RecName: Full=Symplekin;	401799	203022	582763	701163	370389	73479.3	582763	617742	0	0	2	1
Q91YH5	8	8	773.03	0.150556	1.06989	C1/2	S1/2	RecName: Full=Atlastin-3; EC=3.6.5.-;	1.98499e+07	2.04138e+07	1.93112e+07	1.83224e+07	1.82982e+07	7.38832e+06	1.93112e+07	1.61425e+07	9	10	9	9
Q91YT8	2	2	194.19	0.150655	1.34972	C1/2	S1/2	RecName: Full=Transmembrane protein 63A;	3.76383e+06	3.3758e+06	2.96843e+06	2.3213e+06	3.4696e+06	1.2218e+06	2.96843e+06	2.04513e+06	2	1	2	1
Q9JJX6	1	1	53.42	0.150689	1.87727	S1/2	C1/2	RecName: Full=P2X purinoceptor 4; Short=P2X4; AltName: Full=ATP receptor; AltName: Full=Purinergic receptor;	307491	240653	394280	634736	283453	87099.1	394280	559219	0	0	1	0
Q9D1G5	1	1	55.9	0.151076	1.64662	S1/2	C1/2	RecName: Full=Leucine-rich repeat-containing protein 57;	268687	403433	498346	608379	247683	146013	498346	535997	1	0	0	0
Q8VE22	12	11	861.27	0.151215	1.08837	S1/2	C1/2	RecName: Full=28S ribosomal protein S23, mitochondrial; Short=MRP-S23; Short=S23mt;	1.95859e+07	2.1114e+07	2.2107e+07	2.21896e+07	1.80548e+07	7.64174e+06	2.2107e+07	1.95496e+07	6	7	7	7
Q9D5V5	5	5	295.39	0.151391	1.59982	C1/2	S1/2	RecName: Full=Cullin-5; Short=CUL-5;	3.34763e+06	2.26214e+06	1.8137e+06	1.6928e+06	3.08594e+06	818730	1.8137e+06	1.4914e+06	3	2	2	1
P61924	3	2	171.01	0.151809	1.62046	C1/2	S1/2	RecName: Full=Coatomer subunit zeta-1; AltName: Full=Zeta-1-coat protein; Short=Zeta-1 COP;	819726	805759	612037	391066	755646	291626	612037	344539	0	1	0	0
P60060	2	2	75.69	0.151852	2.43496	C1/2	S1/2	RecName: Full=Protein transport protein Sec61 subunit gamma;	658506	1.36407e+06	408998	421644	607028	493695	408998	371479	0	1	0	1
Q9D8U2	1	1	48.99	0.15191	1.543	C1/2	S1/2	RecName: Full=Transmembrane protein 41A; Flags: Precursor;	122587	126357	96571	64767.4	113004	45732.2	96571	57061.7	1	0	0	0
P21126	2	2	104.25	0.151914	2.3367	C1/2	S1/2	RecName: Full=Ubiquitin-like protein 4A; AltName: Full=Ubiquitin-like protein GDX;	1.80993e+06	937676	666905	508944	1.66844e+06	339370	666905	448393	1	0	0	0
A6X935	1	1	48.36	0.151998	1.92924	S1/2	C1/2	RecName: Full=Inter alpha-trypsin inhibitor, heavy chain 4; Short=ITI heavy chain H4; Short=ITI-HC4; Short=Inter-alpha-inhibitor heavy chain 4; Flags: Precursor;	441317	304786	875395	564014	406818	110310	875395	496910	1	0	1	1
Q99KI3	2	2	149.92	0.152021	1.62475	S1/2	C1/2	RecName: Full=ER membrane protein complex subunit 3; AltName: Full=Transmembrane protein 111;	2.11652e+06	1.44086e+06	3.19838e+06	2.58149e+06	1.95107e+06	521487	3.19838e+06	2.27435e+06	2	1	2	2
P62192	2	2	108.3	0.152147	1.27629	C1/2	S1/2	RecName: Full=26S protease regulatory subunit 4; Short=P26s4; AltName: Full=26S proteasome AAA-ATPase subunit RPT2; AltName: Full=Proteasome 26S subunit ATPase 1;	207980	247516	189563	167328	191722	89582.8	189563	147420	0	0	1	0
Q9CYG7	3	2	153.3	0.153119	1.17423	C1/2	S1/2	RecName: Full=Mitochondrial import receptor subunit TOM34; AltName: Full=Translocase of outer membrane 34 kDa subunit;	241207	263556	227005	202862	222351	95388	227005	178726	0	0	1	0
Q9CQ75;Q3UYK3	8	7	412.16	0.153385	1.26694	S1/2	C1/2	RecName: Full=NADH dehydrogenase [ubiquinone] 1 alpha subcomplex subunit 2; AltName: Full=Complex I-B8; Short=CI-B8; AltName: Full=NADH-ubiquinone oxidoreductase B8 subunit;	2.29179e+07	2.45284e+07	2.71324e+07	3.29794e+07	2.11263e+07	8.8775e+06	2.71324e+07	2.90557e+07	4	4	5	5
Q921T2	6	6	490.94	0.15395	2.0922	S1/2	C1/2	RecName: Full=Torsin-1A-interacting protein 1; AltName: Full=Lamina-associated polypeptide 1B; Short=LAP1B;	2.10092e+06	3.08243e+06	4.04818e+06	6.79642e+06	1.93669e+06	1.11562e+06	4.04818e+06	5.98782e+06	1	2	5	5
Q8K0D0;O35495;Q04735	11	8	609.37	0.153984	1.33536	C1/2	S1/2	RecName: Full=Cyclin-dependent kinase 17; EC=2.7.11.22; AltName: Full=Cell division protein kinase 17; AltName: Full=PCTAIRE-motif protein kinase 2; AltName: Full=Serine/threonine-protein kinase PCTAIRE-2;	5.08805e+06	6.51967e+06	4.43258e+06	4.26003e+06	4.6903e+06	2.35965e+06	4.43258e+06	3.75319e+06	3	4	4	2
Q05793	48	44	3814.81	0.154009	1.81479	S1/2	C1/2	RecName: Full=Basement membrane-specific heparan sulfate proteoglycan core protein; Short=HSPG; Contains: RecName: Full=Endorepellin; Contains: RecName: Full=LG3 peptide; Flags: Precursor;	3.70025e+07	4.42927e+07	5.65025e+07	9.10316e+07	3.41099e+07	1.60307e+07	5.65025e+07	8.02011e+07	15	19	29	37
Q5M8N4	3	3	218.63	0.154015	2.19491	S1/2	C1/2	RecName: Full=Epimerase family protein SDR39U1; EC=1.1.1.-; AltName: Full=Short-chain dehydrogenase/reductase family 39U member 1;	1.55185e+06	1.01558e+06	3.56324e+06	2.07202e+06	1.43053e+06	367565	3.56324e+06	1.8255e+06	2	0	3	2
Q91VR5	13	12	1091.95	0.154167	1.38599	C1/2	S1/2	RecName: Full=ATP-dependent RNA helicase DDX1; EC=3.6.4.13; AltName: Full=DEAD box protein 1;	1.29811e+07	1.49832e+07	1.13888e+07	8.78761e+06	1.19663e+07	5.42284e+06	1.13888e+07	7.74211e+06	9	9	11	8
Q91ZE0	13	12	800.1	0.154274	1.09073	C1/2	S1/2	RecName: Full=Trimethyllysine dioxygenase, mitochondrial; EC=1.14.11.8; AltName: Full=Epsilon-trimethyllysine 2-oxoglutarate dioxygenase; AltName: Full=TML hydroxylase; AltName: Full=TML-alpha-ketoglutarate dioxygenase; Short=TML dioxygenase; Short=TMLD; Flags: Precursor;	2.85599e+07	2.67948e+07	2.48226e+07	2.59278e+07	2.63273e+07	9.69778e+06	2.48226e+07	2.2843e+07	10	10	10	10
Q8C2E4	4	4	257.7	0.155335	1.15081	S1/2	C1/2	RecName: Full=Pentatricopeptide repeat-containing protein 1, mitochondrial;	1.83671e+06	1.9796e+06	2.30624e+06	2.08562e+06	1.69313e+06	716470	2.30624e+06	1.83749e+06	1	0	1	1
Q9CX56	2	1	145.53	0.155845	1.41134	C1/2	S1/2	RecName: Full=26S proteasome non-ATPase regulatory subunit 8; AltName: Full=26S proteasome regulatory subunit RPN12; AltName: Full=26S proteasome regulatory subunit S14;	1.04553e+06	1.38429e+06	908791	812841	963798	501011	908791	716134	1	0	0	0
Q8K003	2	1	98.48	0.155854	5.75232	S1/2	C1/2	RecName: Full=Translation machinery-associated protein 7; AltName: Full=Coiled-coil domain-containing protein 72;	5619.69	816.009	17188.7	19831.4	5180.38	295.336	17188.7	17472	0	0	0	0
P62830	8	8	526.21	0.156099	1.16131	S1/2	C1/2	RecName: Full=60S ribosomal protein L23;	1.63445e+07	1.79547e+07	2.08723e+07	1.89596e+07	1.50668e+07	6.49828e+06	2.08723e+07	1.67039e+07	4	6	5	4
P50431	2	2	225.26	0.156187	1.30745	C1/2	S1/2	RecName: Full=Serine hydroxymethyltransferase, cytosolic; Short=SHMT; EC=2.1.2.1; AltName: Full=Glycine hydroxymethyltransferase; AltName: Full=Serine methylase;	1.08474e+08	8.93128e+07	8.08925e+07	7.03839e+07	9.99941e+07	3.23247e+07	8.08925e+07	6.201e+07	2	2	1	2
Q9CQF0	10	9	764.96	0.156557	1.10976	S1/2	C1/2	RecName: Full=39S ribosomal protein L11, mitochondrial; Short=L11mt; Short=MRP-L11; Flags: Precursor;	1.79363e+07	1.64148e+07	1.93751e+07	1.87466e+07	1.65342e+07	5.94098e+06	1.93751e+07	1.65163e+07	7	6	7	8
Q9WVG6	2	2	122.17	0.156859	1.47439	C1/2	S1/2	RecName: Full=Histone-arginine methyltransferase CARM1; EC=2.1.1.-; EC=2.1.1.125; AltName: Full=Coactivator-associated arginine methyltransferase 1; AltName: Full=Protein arginine N-methyltransferase 4;	2.98903e+06	3.44324e+06	2.53937e+06	1.82329e+06	2.75537e+06	1.2462e+06	2.53937e+06	1.60636e+06	2	2	2	1
Q9D3E6	4	2	124.68	0.158065	1.45934	C1/2	S1/2	RecName: Full=Cohesin subunit SA-1; AltName: Full=SCC3 homolog 1; AltName: Full=Stromal antigen 1;	611241	587546	338710	482751	563459	212649	338710	425316	2	0	0	1
Q9WVA3	5	5	375.3	0.158088	1.33812	C1/2	S1/2	RecName: Full=Mitotic checkpoint protein BUB3; AltName: Full=WD repeat type I transmembrane protein A72.5;	5.59476e+06	6.61496e+06	4.09363e+06	5.03093e+06	5.1574e+06	2.39413e+06	4.09363e+06	4.43238e+06	2	1	2	3
O35286	10	8	536.15	0.158867	1.43254	S1/2	C1/2	RecName: Full=Putative pre-mRNA-splicing factor ATP-dependent RNA helicase DHX15; EC=3.6.4.13; AltName: Full=DEAH box protein 15;	4.71902e+06	4.96721e+06	5.86451e+06	8.01143e+06	4.35012e+06	1.79777e+06	5.86451e+06	7.05828e+06	4	4	3	5
Q9CQT2	1	1	48.24	0.159167	1.83746	C1/2	S1/2	RecName: Full=RNA-binding protein 7; AltName: Full=RNA-binding motif protein 7;	479017	622442	224536	374911	441570	225279	224536	330306	1	0	0	0
P62334	7	7	499.9	0.159551	1.4887	C1/2	S1/2	RecName: Full=26S protease regulatory subunit 10B; AltName: Full=26S proteasome AAA-ATPase subunit RPT4; AltName: Full=Proteasome 26S subunit ATPase 6; AltName: Full=Proteasome subunit p42;	4.02845e+06	4.93147e+06	3.47e+06	2.54861e+06	3.71353e+06	1.78483e+06	3.47e+06	2.24539e+06	2	3	2	1
Q9JLJ2	5	5	413.58	0.160134	1.09473	C1/2	S1/2	RecName: Full=4-trimethylaminobutyraldehyde dehydrogenase; Short=TMABADH; EC=1.2.1.47; AltName: Full=Aldehyde dehydrogenase family 9 member A1; EC=1.2.1.3;	2.84581e+06	3.06401e+06	2.65041e+06	2.748e+06	2.62334e+06	1.10895e+06	2.65041e+06	2.42106e+06	2	2	2	2
P56546	7	6	557.32	0.160151	1.77436	C1/2	S1/2	RecName: Full=C-terminal-binding protein 2; Short=CtBP2;	7.80952e+06	7.9774e+06	5.66049e+06	3.23678e+06	7.19903e+06	2.88724e+06	5.66049e+06	2.85168e+06	6	1	2	0
Q5I2A0	2	1	67.31	0.160197	1.38919	S1/2	C1/2	RecName: Full=Serine protease inhibitor A3G; Short=Serpin A3G; AltName: Full=Serine protease inhibitor 2A; Short=Serpin 2A;	216816	239366	273448	360278	199867	86633.3	273448	317414	0	0	0	0
Q9R0P3	3	3	196.01	0.160353	1.17767	S1/2	C1/2	RecName: Full=S-formylglutathione hydrolase; Short=FGH; EC=3.1.2.12; AltName: Full=Esterase 10; AltName: Full=Esterase D; AltName: Full=Sid 478;	846614	980808	1.09639e+06	1.05571e+06	780431	354981	1.09639e+06	930106	0	0	0	1
P19783	15	14	1268.19	0.16057	1.22409	S1/2	C1/2	RecName: Full=Cytochrome c oxidase subunit 4 isoform 1, mitochondrial; AltName: Full=Cytochrome c oxidase polypeptide IV; AltName: Full=Cytochrome c oxidase subunit IV isoform 1; Short=COX IV-1; Flags: Precursor;	2.91233e+08	3.3123e+08	3.55694e+08	4.06258e+08	2.68467e+08	1.19881e+08	3.55694e+08	3.57923e+08	13	13	11	15
Q99NB9	7	5	341.81	0.160635	1.28889	S1/2	C1/2	RecName: Full=Splicing factor 3B subunit 1; AltName: Full=Pre-mRNA-splicing factor SF3b 155 kDa subunit; Short=SF3b155; AltName: Full=Spliceosome-associated protein 155; Short=SAP 155;	2.35222e+06	2.6023e+06	2.86638e+06	3.51947e+06	2.16834e+06	941844	2.86638e+06	3.10074e+06	2	2	3	3
Q00422	1	1	60.45	0.16112	1.34012	S1/2	C1/2	RecName: Full=GA-binding protein alpha chain; Short=GABP subunit alpha;	53675.6	50874.5	61139	78971	49479.6	18412.9	61139	69575.5	1	0	0	1
Q61656	19	15	1424.43	0.161392	1.48446	S1/2	C1/2	RecName: Full=Probable ATP-dependent RNA helicase DDX5; EC=3.6.4.13; AltName: Full=DEAD box RNA helicase DEAD1; Short=mDEAD1; AltName: Full=DEAD box protein 5; AltName: Full=RNA helicase p68;	2.10787e+07	2.8504e+07	3.29338e+07	4.06698e+07	1.94309e+07	1.03164e+07	3.29338e+07	3.58311e+07	9	10	11	11
Q9QZD9	3	3	152.87	0.161419	1.26633	C1/2	S1/2	RecName: Full=Eukaryotic translation initiation factor 3 subunit I; Short=eIF3i; AltName: Full=Eukaryotic translation initiation factor 3 subunit 2; AltName: Full=TGF-beta receptor-interacting protein 1; Short=TRIP-1; AltName: Full=eIF-3-beta; AltName: Full=eIF3 p36;	741210	659879	604517	501902	683267	238828	604517	442189	1	0	0	1
P14873	3	2	180.59	0.161506	4.96234	C1/2	S1/2	RecName: Full=Microtubule-associated protein 1B; Short=MAP-1B; AltName: Full=MAP1(X); AltName: Full=MAP1.2; Contains: RecName: Full=MAP1B heavy chain; Contains: RecName: Full=MAP1 light chain LC1;	89959.3	317148	33205.2	48834.2	82926.9	114785	33205.2	43024.2	0	0	0	0
Q9JLI8	1	1	63.65	0.16164	2.01854	C1/2	S1/2	RecName: Full=Squamous cell carcinoma antigen recognized by T-cells 3; Short=SART-3; Short=mSART-3; AltName: Full=Tumor-rejection antigen SART3;	364186	665386	261830	248229	335717	240821	261830	218696	1	1	0	0
Q9DBL7	1	1	36.54	0.161656	1.98538	C1/2	S1/2	RecName: Full=Bifunctional coenzyme A synthase; Short=CoA synthase; Includes: RecName: Full=Phosphopantetheine adenylyltransferase; EC=2.7.7.3; AltName: Full=Dephospho-CoA pyrophosphorylase; AltName: Full=Pantetheine-phosphate adenylyltransferase; Short=PPAT; Includes: RecName: Full=Dephospho-CoA kinase; Short=DPCK; EC=2.7.1.24; AltName: Full=Dephosphocoenzyme A kinase; Short=DPCOAK;	302526	186282	146697	99507.5	278877	67420.4	146697	87668.6	0	0	0	1
Q8C5H8	6	6	465.42	0.161851	1.24465	S1/2	C1/2	RecName: Full=NAD kinase 2, mitochondrial; EC=2.7.1.23; AltName: Full=Mitochondrial NAD kinase; AltName: Full=NAD kinase domain-containing protein 1, mitochondrial; Flags: Precursor;	6.10001e+06	6.72767e+06	7.29295e+06	8.67305e+06	5.62315e+06	2.43493e+06	7.29295e+06	7.64118e+06	3	2	4	4
O88738	1	1	66.1	0.162	3.06355	C1/2	S1/2	RecName: Full=Baculoviral IAP repeat-containing protein 6; EC=6.3.2.-; AltName: Full=BIR repeat-containing ubiquitin-conjugating enzyme; Short=BRUCE; AltName: Full=Ubiquitin-conjugating BIR domain enzyme apollon; Short=APOLLON;	174408	94610.6	62163.3	25649.3	160774	34242.1	62163.3	22597.7	0	0	0	0
P26369	3	3	234.88	0.162351	2.25403	C1/2	S1/2	RecName: Full=Splicing factor U2AF 65 kDa subunit; AltName: Full=U2 auxiliary factor 65 kDa subunit; AltName: Full=U2 snRNP auxiliary factor large subunit;	2.32271e+06	3.89828e+06	1.01194e+06	1.748e+06	2.14114e+06	1.41089e+06	1.01194e+06	1.54003e+06	1	2	2	3
Q8CFI0	5	3	208.77	0.16266	1.13016	S1/2	C1/2	RecName: Full=E3 ubiquitin-protein ligase NEDD4-like; EC=6.3.2.-; AltName: Full=NEDD4.2; AltName: Full=Nedd4-2;	543153	514339	626849	568286	500693	186153	626849	500675	0	1	1	2
Q7TPV2	1	1	33.09	0.163229	1.46144	C1/2	S1/2	RecName: Full=E3 ubiquitin-protein ligase DZIP3; EC=6.3.2.-; AltName: Full=DAZ-interacting protein 3 homolog;	1.15446e+06	1.25173e+06	968177	678280	1.06421e+06	453037	968177	597582	1	0	0	0
Q9Z0V8	5	5	304.12	0.163328	1.55151	S1/2	C1/2	RecName: Full=Mitochondrial import inner membrane translocase subunit Tim17-A; AltName: Full=Inner membrane preprotein translocase Tim17a;	1.6339e+07	2.43307e+07	3.37765e+07	2.9323e+07	1.50617e+07	8.80595e+06	3.37765e+07	2.58343e+07	2	2	1	1
Q8CIN4	15	7	1035.43	0.163636	1.81241	C1/2	S1/2	RecName: Full=Serine/threonine-protein kinase PAK 2; EC=2.7.11.1; AltName: Full=Gamma-PAK; AltName: Full=p21-activated kinase 2; Short=PAK-2; Contains: RecName: Full=PAK-2p27; Contains: RecName: Full=PAK-2p34;	6.68006e+06	9.57555e+06	3.5457e+06	5.42337e+06	6.15786e+06	3.46565e+06	3.5457e+06	4.77813e+06	3	1	1	0
Q64008	2	1	61.95	0.163763	1.53603	S1/2	C1/2	RecName: Full=Ras-related protein Rab-34; AltName: Full=Ras-related homolog; AltName: Full=Ras-related protein Rab-39; AltName: Full=Ras-related protein Rah;	88146.3	73225.8	144892	102980	81255.6	26502.4	144892	90728.1	0	0	0	0
O35680	3	3	193.09	0.163769	1.24613	C1/2	S1/2	RecName: Full=28S ribosomal protein S12, mitochondrial; Short=MRP-S12; Short=S12mt; AltName: Full=MT-RPS12; Flags: Precursor;	1.34359e+06	1.63273e+06	1.16773e+06	1.22072e+06	1.23855e+06	590928	1.16773e+06	1.07549e+06	2	3	2	2
P49710	2	2	110.26	0.16403	1.96175	C1/2	S1/2	RecName: Full=Hematopoietic lineage cell-specific protein; AltName: Full=Hematopoietic cell-specific LYN substrate 1; AltName: Full=LckBP1;	578711	441033	335552	184262	533472	159622	335552	162340	1	0	1	1
Q60770	13	10	698.76	0.164086	1.17072	S1/2	C1/2	RecName: Full=Syntaxin-binding protein 3; AltName: Full=MUNC-18-3; AltName: Full=Mammalian homolog of Unc-18c; Short=Munc-18c; AltName: Full=Protein unc-18 homolog 3; Short=Unc18-3; AltName: Full=Protein unc-18 homolog C; Short=Unc-18C;	5.04349e+06	4.38124e+06	5.38726e+06	5.64648e+06	4.64922e+06	1.58569e+06	5.38726e+06	4.9747e+06	6	1	8	5
Q9CQJ8	7	7	554.87	0.164646	1.29471	S1/2	C1/2	RecName: Full=NADH dehydrogenase [ubiquinone] 1 beta subcomplex subunit 9; AltName: Full=Complex I-B22; Short=CI-B22; AltName: Full=NADH-ubiquinone oxidoreductase B22 subunit;	3.39089e+07	4.26978e+07	4.74818e+07	5.17016e+07	3.12581e+07	1.54535e+07	4.74818e+07	4.55505e+07	3	3	3	4
P62908	16	16	1057.29	0.164702	1.12628	C1/2	S1/2	RecName: Full=40S ribosomal protein S3;	4.18343e+07	3.86848e+07	3.7144e+07	3.43474e+07	3.8564e+07	1.40011e+07	3.7144e+07	3.02609e+07	12	12	9	9
P05132	2	1	60.56	0.165339	1.72393	C1/2	S1/2	RecName: Full=cAMP-dependent protein kinase catalytic subunit alpha; Short=PKA C-alpha; EC=2.7.11.11;	259761	349325	139569	213743	239455	126430	139569	188313	1	0	0	0
P18242	11	10	897.31	0.165592	1.65356	S1/2	C1/2	RecName: Full=Cathepsin D; EC=3.4.23.5; Flags: Precursor;	7.64237e+07	6.1708e+07	1.36914e+08	9.14958e+07	7.04494e+07	2.23338e+07	1.36914e+08	8.06101e+07	10	6	10	10
P63242;Q8BGY2	5	5	390.52	0.165738	2.91617	S1/2	C1/2	RecName: Full=Eukaryotic translation initiation factor 5A-1; Short=eIF-5A-1; Short=eIF-5A1; AltName: Full=Eukaryotic initiation factor 5A isoform 1; Short=eIF-5A; AltName: Full=eIF-4D;	1.17414e+07	3.74194e+06	2.32429e+07	2.19092e+07	1.08236e+07	1.35431e+06	2.32429e+07	1.93026e+07	1	1	2	1
O35566	1	1	249.82	0.165951	1.33389	S1/2	C1/2	RecName: Full=CD151 antigen; AltName: Full=GP27; AltName: Full=Membrane glycoprotein SFA-1; AltName: Full=Platelet-endothelial tetraspan antigen 3; Short=PETA-3; AltName: CD_antigen=CD151;	1.91266e+06	2.35553e+06	2.60036e+06	3.09295e+06	1.76314e+06	852531	2.60036e+06	2.72497e+06	2	2	2	2
Q9EPE9	5	3	215.96	0.166674	1.38835	S1/2	C1/2	RecName: Full=Probable cation-transporting ATPase 13A1; Short=CATP; EC=3.6.3.-;	766365	1.05089e+06	1.29106e+06	1.23193e+06	706456	380345	1.29106e+06	1.08536e+06	1	0	1	1
Q9CQN7	6	6	354.73	0.167017	1.38808	C1/2	S1/2	RecName: Full=39S ribosomal protein L41, mitochondrial; Short=L41mt; Short=MRP-L41; Flags: Precursor;	1.51443e+07	2.03899e+07	1.27144e+07	1.2885e+07	1.39604e+07	7.37965e+06	1.27144e+07	1.1352e+07	6	4	3	3
Q80YD1	16	15	1162.06	0.167084	1.21151	S1/2	C1/2	RecName: Full=ATP-dependent RNA helicase SUPV3L1, mitochondrial; EC=3.6.4.13; AltName: Full=Suppressor of var1 3-like protein 1; Short=SUV3-like protein 1; Flags: Precursor;	1.99656e+07	1.91585e+07	2.16649e+07	2.57343e+07	1.84048e+07	6.93398e+06	2.16649e+07	2.26726e+07	14	6	11	11
Q6IRU2	3	1	106.71	0.167294	1.56833	S1/2	C1/2	RecName: Full=Tropomyosin alpha-4 chain; AltName: Full=Tropomyosin-4;	280483	185438	392899	337820	258556	67115	392899	297628	0	0	0	1
P10605	6	6	994.01	0.167402	1.39566	S1/2	C1/2	RecName: Full=Cathepsin B; EC=3.4.22.1; AltName: Full=Cathepsin B1; Contains: RecName: Full=Cathepsin B light chain; Contains: RecName: Full=Cathepsin B heavy chain; Flags: Precursor;	3.0781e+07	2.33253e+07	4.07514e+07	3.47625e+07	2.83747e+07	8.44207e+06	4.07514e+07	3.06266e+07	8	8	9	7
Q68FE6	3	3	138.84	0.167473	1.41558	C1/2	S1/2	RecName: Full=Protein FAM65A;	737051	550429	483942	425562	679433	199215	483942	374931	2	0	1	0
Q9ET22	3	2	153.02	0.167606	1.53304	S1/2	C1/2	RecName: Full=Dipeptidyl peptidase 2; EC=3.4.14.2; AltName: Full=Dipeptidyl aminopeptidase II; AltName: Full=Dipeptidyl peptidase 7; AltName: Full=Dipeptidyl peptidase II; Short=DPP II; AltName: Full=Quiescent cell proline dipeptidase; Flags: Precursor;	246099	375677	479466	473743	226861	135968	479466	417380	0	0	0	0
Q9CQL6	4	4	256.49	0.168274	1.38145	S1/2	C1/2	RecName: Full=39S ribosomal protein L35, mitochondrial; Short=L35mt; Short=MRP-L35; Flags: Precursor;	5.76507e+06	4.32438e+06	6.53911e+06	7.39899e+06	5.31439e+06	1.56511e+06	6.53911e+06	6.5187e+06	1	1	1	2
Q91XU3	2	2	155.29	0.168285	1.25525	C1/2	S1/2	RecName: Full=Phosphatidylinositol 5-phosphate 4-kinase type-2 gamma; EC=2.7.1.149; AltName: Full=Phosphatidylinositol 5-phosphate 4-kinase type II gamma; Short=PI(5)P 4-kinase type II gamma; Short=PIP4KII-gamma;	675675	793625	544081	626440	622855	287235	544081	551909	0	0	0	1
P97798	8	8	655.48	0.168449	1.70757	S1/2	C1/2	RecName: Full=Neogenin; Flags: Precursor;	2.01263e+06	3.446e+06	4.57457e+06	4.74639e+06	1.85529e+06	1.2472e+06	4.57457e+06	4.18169e+06	0	0	2	2
P12787	10	9	1224.54	0.168489	1.3983	C1/2	S1/2	RecName: Full=Cytochrome c oxidase subunit 5A, mitochondrial; AltName: Full=Cytochrome c oxidase polypeptide Va; Flags: Precursor;	5.59074e+08	7.34537e+08	4.96765e+08	4.28366e+08	5.15369e+08	2.65849e+08	4.96765e+08	3.77401e+08	12	10	9	12
P60710	45	11	5326.56	0.168573	1.35761	C1/2	S1/2	RecName: Full=Actin, cytoplasmic 1; AltName: Full=Beta-actin; Contains: RecName: Full=Actin, cytoplasmic 1, N-terminally processed;	5.75575e+08	7.56684e+08	4.7538e+08	5.05949e+08	5.3058e+08	2.73865e+08	4.7538e+08	4.45754e+08	13	14	14	14
P23780	8	7	602.39	0.168925	1.67884	S1/2	C1/2	RecName: Full=Beta-galactosidase; EC=3.2.1.23; AltName: Full=Acid beta-galactosidase; Short=Lactase; Flags: Precursor;	5.99166e+06	5.11834e+06	1.13588e+07	7.29314e+06	5.52327e+06	1.85247e+06	1.13588e+07	6.42544e+06	5	2	6	5
Q80UP8	1	1	110.47	0.169533	1.17477	C1/2	S1/2	RecName: Full=Sodium-dependent phosphate transporter 2; AltName: Full=Phosphate transporter 2; Short=PiT-2; AltName: Full=Solute carrier family 20 member 2; AltName: Full=Type III sodium-dependent phosphate transporter;	87868.6	92472.3	82363.6	71148.6	80999.6	33468.2	82363.6	62683.8	0	0	0	0
Q1HFZ0	6	6	384.74	0.16954	1.42307	C1/2	S1/2	RecName: Full=tRNA (cytosine(34)-C(5))-methyltransferase; EC=2.1.1.203; AltName: Full=Myc-induced SUN domain-containing protein; Short=Misu; AltName: Full=NOL1/NOP2/Sun domain family member 2;	2.33915e+06	2.97063e+06	2.08283e+06	1.64839e+06	2.15629e+06	1.07515e+06	2.08283e+06	1.45227e+06	3	3	3	2
O54734	16	15	1476.24	0.169579	1.2369	S1/2	C1/2	RecName: Full=Dolichyl-diphosphooligosaccharide--protein glycosyltransferase 48 kDa subunit; Short=DDOST 48 kDa subunit; Short=Oligosaccharyl transferase 48 kDa subunit; EC=2.4.99.18; Flags: Precursor;	9.40463e+07	7.92452e+07	1.13083e+08	1.01261e+08	8.66944e+07	2.8681e+07	1.13083e+08	8.92138e+07	15	12	15	16
Q9R061	2	1	85.21	0.169904	1.92426	C1/2	S1/2	RecName: Full=Cytosolic Fe-S cluster assembly factor NUBP2; AltName: Full=Nucleotide-binding protein 2; Short=NBP 2;	341800	265143	204090	111326	315081	95962.4	204090	98081.3	1	0	0	0
Q9CQY6	2	2	168.59	0.170007	1.22357	C1/2	S1/2	RecName: Full=Mitochondrial nucleoid factor 1; AltName: Full=Mitochondrial protein M19;	1.14302e+07	1.03656e+07	9.65086e+06	8.16239e+06	1.05366e+07	3.75158e+06	9.65086e+06	7.19127e+06	2	2	1	1
P62962	6	5	611.01	0.170078	1.23327	C1/2	S1/2	RecName: Full=Profilin-1; AltName: Full=Profilin I;	2.62455e+06	2.62834e+06	2.34641e+06	1.91291e+06	2.41938e+06	951268	2.34641e+06	1.68532e+06	5	5	3	2
Q9CYK1	5	4	405.61	0.170161	1.23775	S1/2	C1/2	RecName: Full=Tryptophan--tRNA ligase, mitochondrial; EC=6.1.1.2; AltName: Full=(Mt)TrpRS; AltName: Full=Tryptophanyl-tRNA synthetase; Short=TrpRS; Flags: Precursor;	3.82675e+06	4.13294e+06	4.47395e+06	5.37811e+06	3.5276e+06	1.49582e+06	4.47395e+06	4.73825e+06	1	2	2	3
A2ATU0	1	1	28.2	0.171129	1.72939	S1/2	C1/2	RecName: Full=Probable 2-oxoglutarate dehydrogenase E1 component DHKTD1, mitochondrial; EC=1.2.4.2; AltName: Full=Dehydrogenase E1 and transketolase domain-containing protein 1; Flags: Precursor;	46417.9	28923.2	73655.7	56638.6	42789.2	10468.1	73655.7	49900	0	0	1	1
O08807	7	4	408.52	0.171141	1.32601	S1/2	C1/2	RecName: Full=Peroxiredoxin-4; EC=1.11.1.15; AltName: Full=Antioxidant enzyme AOE372; AltName: Full=Peroxiredoxin IV; Short=Prx-IV; AltName: Full=Thioredoxin peroxidase AO372; AltName: Full=Thioredoxin-dependent peroxide reductase A0372; Flags: Precursor;	3.54964e+06	3.10254e+06	4.91233e+06	3.90851e+06	3.27215e+06	1.12289e+06	4.91233e+06	3.4435e+06	3	2	3	2
Q0VBL1	1	1	74.99	0.171163	1.64317	C1/2	S1/2	RecName: Full=Tigger transposable element-derived protein 2;	3.14451e+06	4.44033e+06	1.93902e+06	2.67697e+06	2.8987e+06	1.60708e+06	1.93902e+06	2.35848e+06	2	2	2	2
Q91V41	10	8	1180.74	0.171229	1.10825	C1/2	S1/2	RecName: Full=Ras-related protein Rab-14;	5.73119e+07	5.56371e+07	4.85505e+07	5.33659e+07	5.28316e+07	2.01366e+07	4.85505e+07	4.70167e+07	7	7	7	8
Q60953	7	7	650.56	0.171233	1.43428	C1/2	S1/2	RecName: Full=Protein PML;	7.2224e+06	9.3816e+06	6.42356e+06	5.15295e+06	6.6578e+06	3.39546e+06	6.42356e+06	4.53988e+06	7	7	6	5
P51863	9	9	634.47	0.1715	1.08235	C1/2	S1/2	RecName: Full=V-type proton ATPase subunit d 1; Short=V-ATPase subunit d 1; AltName: Full=P39; AltName: Full=Physophilin; AltName: Full=V-ATPase 40 kDa accessory protein; AltName: Full=V-ATPase AC39 subunit; AltName: Full=Vacuolar proton pump subunit d 1;	1.75439e+07	1.64019e+07	1.54178e+07	1.59451e+07	1.61724e+07	5.9363e+06	1.54178e+07	1.40481e+07	3	4	5	3
Q9CY50	5	5	353.15	0.171631	1.33468	C1/2	S1/2	RecName: Full=Translocon-associated protein subunit alpha; Short=TRAP-alpha; AltName: Full=Signal sequence receptor subunit alpha; Short=SSR-alpha; Flags: Precursor;	2.15899e+07	2.8203e+07	1.8517e+07	1.87901e+07	1.99021e+07	1.02075e+07	1.8517e+07	1.65546e+07	5	5	5	5
Q8BGY7	2	2	154.85	0.171757	1.19634	S1/2	C1/2	RecName: Full=Protein FAM210A;	1.09614e+06	932863	1.17389e+06	1.25348e+06	1.01045e+06	337629	1.17389e+06	1.10435e+06	1	2	1	1
Q8BH95	12	12	1206.72	0.173099	1.2197	C1/2	S1/2	RecName: Full=Enoyl-CoA hydratase, mitochondrial; EC=4.2.1.17; AltName: Full=Enoyl-CoA hydratase 1; AltName: Full=Short-chain enoyl-CoA hydratase; Short=SCEH; Flags: Precursor;	1.02001e+08	8.77735e+07	7.32803e+07	8.23107e+07	9.40269e+07	3.17676e+07	7.32803e+07	7.25178e+07	11	10	9	10
Q8K021	5	4	472.15	0.173146	1.36239	C1/2	S1/2	RecName: Full=Secretory carrier-associated membrane protein 1; Short=Secretory carrier membrane protein 1;	8.47498e+06	1.09605e+07	7.62394e+06	6.64173e+06	7.81246e+06	3.9669e+06	7.62394e+06	5.85153e+06	4	4	3	3
Q8VDT9	7	6	741.34	0.173233	1.21665	S1/2	C1/2	RecName: Full=39S ribosomal protein L50, mitochondrial; Short=L50mt; Short=MRP-L50;	2.83726e+07	2.69002e+07	3.06487e+07	3.65988e+07	2.61546e+07	9.73591e+06	3.06487e+07	3.22444e+07	6	5	5	4
Q3UHB1	13	13	989.51	0.173507	1.28319	C1/2	S1/2	RecName: Full=5'-nucleotidase domain-containing protein 3; EC=3.1.3.-; AltName: Full=GRP94-neighboring nucleotidase;	1.45268e+07	1.15877e+07	1.04932e+07	9.85802e+06	1.33912e+07	4.19391e+06	1.04932e+07	8.68517e+06	12	7	8	8
Q9JKK1	3	3	281.67	0.173636	1.29767	C1/2	S1/2	RecName: Full=Syntaxin-6;	2.77432e+06	3.51271e+06	2.50194e+06	2.34292e+06	2.55744e+06	1.27134e+06	2.50194e+06	2.06417e+06	1	2	3	2
Q8R1Q8	2	2	149.59	0.173761	1.51862	C1/2	S1/2	RecName: Full=Cytoplasmic dynein 1 light intermediate chain 1; AltName: Full=Dynein light chain A; Short=DLC-A; AltName: Full=Dynein light intermediate chain 1, cytosolic;	1.00906e+06	737190	504858	645034	930178	266809	504858	568291	1	1	2	1
Q8R366	1	1	156.39	0.173929	2.81534	S1/2	C1/2	RecName: Full=Immunoglobulin superfamily member 8; Short=IgSF8; AltName: Full=CD81 partner 3; AltName: Full=Glu-Trp-Ile EWI motif-containing protein 2; Short=EWI-2; AltName: Full=Keratinocyte-associated transmembrane protein 4; Short=KCT-4; AltName: Full=Prostaglandin regulatory-like protein; Short=PGRL; AltName: CD_antigen=CD316; Flags: Precursor;	222192	634010	988586	1.42191e+06	204823	229465	988586	1.25274e+06	0	0	1	1
Q9Z0P4	5	4	398.43	0.174137	1.16215	C1/2	S1/2	RecName: Full=Paralemmin-1; AltName: Full=Paralemmin; Flags: Precursor;	5.12369e+06	5.68785e+06	4.41779e+06	4.88523e+06	4.72315e+06	2.05859e+06	4.41779e+06	4.30401e+06	4	3	2	3
P60229	3	2	125.6	0.174151	1.50103	C1/2	S1/2	RecName: Full=Eukaryotic translation initiation factor 3 subunit E; Short=eIF3e; AltName: Full=Eukaryotic translation initiation factor 3 subunit 6; AltName: Full=MMTV integration site 6; AltName: Full=Mammary tumor-associated protein INT-6; AltName: Full=Viral integration site protein INT-6; AltName: Full=eIF-3 p48;	1.24336e+06	896955	784934	640960	1.14616e+06	324632	784934	564702	2	0	0	0
P49722	2	2	64.12	0.174187	2.65955	S1/2	C1/2	RecName: Full=Proteasome subunit alpha type-2; EC=3.4.25.1; AltName: Full=Macropain subunit C3; AltName: Full=Multicatalytic endopeptidase complex subunit C3; AltName: Full=Proteasome component C3;	20850.5	8717.28	48905.9	29730.9	19220.6	3155.02	48905.9	26193.7	1	0	1	0
Q8VD75	7	5	325.84	0.174246	1.10132	C1/2	S1/2	RecName: Full=Huntingtin-interacting protein 1; Short=HIP-1; AltName: Full=Huntingtin-interacting protein I; Short=HIP-I;	2.03464e+06	1.87024e+06	1.80676e+06	1.73888e+06	1.87559e+06	676892	1.80676e+06	1.53199e+06	2	3	1	2
P58059	6	6	380.39	0.174528	1.20467	S1/2	C1/2	RecName: Full=28S ribosomal protein S21, mitochondrial; Short=MRP-S21; Short=S21mt;	1.16596e+07	9.95995e+06	1.36157e+07	1.24287e+07	1.07481e+07	3.60478e+06	1.36157e+07	1.095e+07	4	2	3	3
Q8BVD5	5	5	296.81	0.17479	1.74744	C1/2	S1/2	RecName: Full=MAGUK p55 subfamily member 7;	2.00137e+06	1.5149e+06	1.24533e+06	766907	1.84492e+06	548282	1.24533e+06	675664	1	1	1	2
Q9D0J4	3	3	165.43	0.174902	1.15666	S1/2	C1/2	RecName: Full=ADP-ribosylation factor-like protein 2;	1.15382e+06	1.02119e+06	1.21218e+06	1.30357e+06	1.06362e+06	369596	1.21218e+06	1.14848e+06	1	1	1	2
Q9D6K8	7	5	546.96	0.175116	1.175	C1/2	S1/2	RecName: Full=FUN14 domain-containing protein 2; AltName: Full=Hepatitis C virus core-binding protein 6;	1.42241e+07	1.22733e+07	1.15229e+07	1.1028e+07	1.31121e+07	4.44205e+06	1.15229e+07	9.71596e+06	4	3	3	4
Q9CQC9	3	1	209.84	0.175409	5.30727	C1/2	S1/2	RecName: Full=GTP-binding protein SAR1b;	83105.5	317171	27263.5	48157	76608.9	114793	27263.5	42427.6	1	1	0	0
Q9Z0R9	4	2	141.93	0.175546	1.33082	S1/2	C1/2	RecName: Full=Fatty acid desaturase 2; EC=1.14.19.-; AltName: Full=Delta(6) fatty acid desaturase; Short=D6D; Short=Delta(6) desaturase; Short=Delta-6 desaturase;	656363	492943	773747	755771	605053	178409	773747	665854	0	0	2	1
P05480	4	2	319.55	0.175588	1.15602	C1/2	S1/2	RecName: Full=Neuronal proto-oncogene tyrosine-protein kinase Src; EC=2.7.10.2; AltName: Full=Proto-oncogene c-Src; AltName: Full=pp60c-src; Short=p60-Src;	4.89586e+06	4.54584e+06	4.33033e+06	3.83706e+06	4.51313e+06	1.64526e+06	4.33033e+06	3.38055e+06	2	2	2	1
Q60902	3	3	284.3	0.175871	1.37272	C1/2	S1/2	RecName: Full=Epidermal growth factor receptor substrate 15-like 1; AltName: Full=Epidermal growth factor receptor pathway substrate 15-related sequence; Short=Eps15-rs; AltName: Full=Eps15-related protein; Short=Eps15R;	545431	523613	450646	328130	502793	189510	450646	289091	1	0	0	0
Q9WUU7	6	6	441.85	0.175917	1.23158	S1/2	C1/2	RecName: Full=Cathepsin Z; EC=3.4.18.1; Flags: Precursor;	8.72969e+06	9.29316e+06	1.21415e+07	1.00551e+07	8.04726e+06	3.36345e+06	1.21415e+07	8.85879e+06	3	3	4	4
Q7TMK9	12	11	783.32	0.176085	1.18626	C1/2	S1/2	RecName: Full=Heterogeneous nuclear ribonucleoprotein Q; Short=hnRNP Q; AltName: Full=Glycine- and tyrosine-rich RNA-binding protein; Short=GRY-RBP; AltName: Full=NS1-associated protein 1; AltName: Full=Synaptotagmin-binding, cytoplasmic RNA-interacting protein; AltName: Full=pp68;	1.31697e+07	1.41852e+07	1.23985e+07	1.06613e+07	1.21402e+07	5.13401e+06	1.23985e+07	9.39284e+06	7	5	6	5
Q5SNZ0	4	2	165.61	0.176402	2.90887	C1/2	S1/2	RecName: Full=Girdin; AltName: Full=Akt phosphorylation enhancer; Short=APE; AltName: Full=Coiled-coil domain-containing protein 88A; AltName: Full=G alpha-interacting vesicle-associated protein; Short=GIV; AltName: Full=Girders of actin filament; AltName: Full=Hook-related protein 1; Short=HkRP1;	364842	190290	56874.9	133966	336321	68871.2	56874.9	118028	0	0	0	0
P20108	17	15	1704.91	0.176435	1.24236	S1/2	C1/2	RecName: Full=Thioredoxin-dependent peroxide reductase, mitochondrial; EC=1.11.1.15; AltName: Full=Antioxidant protein 1; Short=AOP-1; AltName: Full=PRX III; AltName: Full=Perioredoxin-3; AltName: Full=Protein MER5; Flags: Precursor;	1.18433e+08	1.16077e+08	1.3077e+08	1.60576e+08	1.09174e+08	4.20114e+07	1.3077e+08	1.41472e+08	13	13	14	14
Q8R3S6	4	4	300.11	0.176536	1.55743	S1/2	C1/2	RecName: Full=Exocyst complex component 1; AltName: Full=Exocyst complex component Sec3;	1.75041e+06	2.42389e+06	3.71513e+06	2.78607e+06	1.61357e+06	877273	3.71513e+06	2.4546e+06	2	0	1	1
Q9Z0U1;Q9QXY1;Q9WV18	44	41	4113.76	0.1766	1.24328	C1/2	S1/2	RecName: Full=Tight junction protein ZO-2; AltName: Full=Tight junction protein 2; AltName: Full=Zona occludens protein 2; AltName: Full=Zonula occludens protein 2;	4.63829e+07	5.66185e+07	4.02114e+07	4.26348e+07	4.2757e+07	2.04918e+07	4.02114e+07	3.75623e+07	24	28	24	24
Q61334	4	4	258.72	0.17688	1.12819	C1/2	S1/2	RecName: Full=B-cell receptor-associated protein 29; Short=BCR-associated protein 29; Short=Bap29;	3.26009e+06	2.90676e+06	2.70855e+06	2.75761e+06	3.00524e+06	1.05204e+06	2.70855e+06	2.42952e+06	3	3	1	4
P47955	2	2	124.2	0.177292	1.46221	S1/2	C1/2	RecName: Full=60S acidic ribosomal protein P1;	2.57013e+07	2.62794e+07	4.46846e+07	3.13222e+07	2.36921e+07	9.51123e+06	4.46846e+07	2.75956e+07	1	1	1	1
P35700	13	8	842.25	0.177306	1.11016	C1/2	S1/2	RecName: Full=Peroxiredoxin-1; EC=1.11.1.15; AltName: Full=Macrophage 23 kDa stress protein; AltName: Full=Osteoblast-specific factor 3; Short=OSF-3; AltName: Full=Thioredoxin peroxidase 2; AltName: Full=Thioredoxin-dependent peroxide reductase 2;	1.42884e+07	1.29179e+07	1.2234e+07	1.22726e+07	1.31715e+07	4.67534e+06	1.2234e+07	1.08125e+07	1	2	3	1
Q9JLT4	8	6	469.05	0.178099	1.14566	C1/2	S1/2	RecName: Full=Thioredoxin reductase 2, mitochondrial; EC=1.8.1.9; AltName: Full=Thioredoxin reductase TR3; Flags: Precursor;	9.41073e+06	8.88164e+06	7.49849e+06	8.46819e+06	8.67506e+06	3.21451e+06	7.49849e+06	7.46069e+06	5	3	5	4
Q9CWZ3	1	1	109.06	0.178152	1.52545	C1/2	S1/2	RecName: Full=RNA-binding protein 8A; AltName: Full=RNA-binding motif protein 8A; AltName: Full=Ribonucleoprotein RBM8A;	24207.1	35833.8	20183.3	19176.1	22314.7	12969.2	20183.3	16894.6	0	0	0	0
O08808	2	1	101.18	0.178343	2.07408	C1/2	S1/2	RecName: Full=Protein diaphanous homolog 1; AltName: Full=Diaphanous-related formin-1; Short=DRF1; AltName: Full=p140mDIA; Short=mDIA1;	160288	82624.7	58139.6	58978.5	147758	29904.1	58139.6	51961.6	0	0	0	0
Q9QZ23	6	6	584.81	0.179405	1.08611	S1/2	C1/2	RecName: Full=NFU1 iron-sulfur cluster scaffold homolog, mitochondrial; AltName: Full=HIRA-interacting protein 5; Short=mHIRIP5; Flags: Precursor;	2.26193e+07	2.12094e+07	2.32053e+07	2.43975e+07	2.08511e+07	7.67625e+06	2.32053e+07	2.14948e+07	6	6	6	6
Q8BPM0	6	4	268.38	0.179437	1.29511	C1/2	S1/2	RecName: Full=Disheveled-associated activator of morphogenesis 1;	1.0886e+06	1.29968e+06	837737	1.00633e+06	1.0035e+06	470388	837737	886601	3	2	1	1
Q9ESL4	1	1	35.22	0.179448	1.61769	C1/2	S1/2	RecName: Full=Mitogen-activated protein kinase kinase kinase MLT; EC=2.7.11.25; AltName: Full=Leucine zipper- and sterile alpha motif kinase ZAK; AltName: Full=MLK-like mitogen-activated protein triple kinase; AltName: Full=Mixed lineage kinase-related kinase; Short=MLK-related kinase; Short=MRK; AltName: Full=Sterile alpha motif- and leucine zipper-containing kinase AZK;	287277	183595	142584	148493	264820	66448.1	142584	130826	1	0	0	0
Q9CWI3	3	3	103.73	0.179977	1.60377	C1/2	S1/2	RecName: Full=BRCA2 and CDKN1A-interacting protein;	658733	522964	445127	291699	607237	189275	445127	256994	2	0	1	0
Q9D6M3;Q9DB41	6	6	473.94	0.180588	1.35933	S1/2	C1/2	RecName: Full=Mitochondrial glutamate carrier 1; Short=GC-1; AltName: Full=Glutamate/H(+) symporter 1; AltName: Full=Solute carrier family 25 member 22;	1.227e+07	1.2299e+07	1.42688e+07	1.91285e+07	1.13108e+07	4.45134e+06	1.42688e+07	1.68527e+07	2	2	2	4
P12399	1	1	52.77	0.181195	2.35536	S1/2	C1/2	RecName: Full=Protein CTLA-2-alpha; AltName: Full=Cytotoxic T-lymphocyte-associated protein 2-alpha; Flags: Precursor;	846004	349296	1.61411e+06	1.20125e+06	779869	126420	1.61411e+06	1.05833e+06	1	0	1	1
O55242	2	2	192.27	0.181914	1.30238	C1/2	S1/2	RecName: Full=Sigma non-opioid intracellular receptor 1; AltName: Full=Sigma 1-type opioid receptor; Short=Sigma1-receptor; Short=Sigma1R;	8.90378e+06	8.05877e+06	7.32197e+06	5.70228e+06	8.20774e+06	2.91669e+06	7.32197e+06	5.02385e+06	2	2	1	1
Q9JIW9	12	5	1126.57	0.182136	1.09227	S1/2	C1/2	RecName: Full=Ras-related protein Ral-B; Flags: Precursor;	1.73081e+07	1.66575e+07	1.92762e+07	1.78233e+07	1.5955e+07	6.0288e+06	1.92762e+07	1.57027e+07	2	4	2	4
Q9Z2F7	1	1	123.59	0.182551	1.27506	C1/2	S1/2	RecName: Full=BCL2/adenovirus E1B 19 kDa protein-interacting protein 3-like; AltName: Full=NIP3-like protein X; Short=NIP3L;	261785	317349	210831	243370	241320	114857	210831	214415	1	1	1	0
Q922D8	14	8	792.84	0.182578	1.26871	C1/2	S1/2	RecName: Full=C-1-tetrahydrofolate synthase, cytoplasmic; Short=C1-THF synthase; Includes: RecName: Full=Methylenetetrahydrofolate dehydrogenase; EC=1.5.1.5; Includes: RecName: Full=Methenyltetrahydrofolate cyclohydrolase; EC=3.5.4.9; Includes: RecName: Full=Formyltetrahydrofolate synthetase; EC=6.3.4.3; Contains: RecName: Full=C-1-tetrahydrofolate synthase, cytoplasmic, N-terminally processed;	4.1464e+06	5.18677e+06	3.78576e+06	3.57069e+06	3.82226e+06	1.87723e+06	3.78576e+06	3.14587e+06	4	1	2	2
Q91V61	16	13	1412.31	0.182779	1.22088	S1/2	C1/2	RecName: Full=Sideroflexin-3;	8.03433e+07	8.64659e+07	9.26212e+07	1.11034e+08	7.40626e+07	3.12944e+07	9.26212e+07	9.78234e+07	8	10	11	10
Q9Z0X1	29	26	2693.16	0.183247	1.15388	S1/2	C1/2	RecName: Full=Apoptosis-inducing factor 1, mitochondrial; EC=1.1.1.-; AltName: Full=Programmed cell death protein 8; Flags: Precursor;	1.32136e+08	1.50654e+08	1.58172e+08	1.68133e+08	1.21806e+08	5.45257e+07	1.58172e+08	1.4813e+08	19	19	22	22
Q8C4J7	1	1	81.48	0.18349	1.69384	S1/2	C1/2	RecName: Full=Transducin beta-like protein 3;	105516	82040.8	124145	193546	97267.7	29692.8	124145	170519	0	1	1	1
P61255	10	8	702.51	0.183618	1.25136	S1/2	C1/2	RecName: Full=60S ribosomal protein L26; AltName: Full=Silica-induced gene 20 protein; Short=SIG-20;	7.28147e+06	6.19481e+06	9.08771e+06	7.77593e+06	6.71225e+06	2.24207e+06	9.08771e+06	6.85079e+06	5	5	6	5
Q9CQR4	7	7	698.73	0.184018	1.28644	S1/2	C1/2	RecName: Full=Acyl-coenzyme A thioesterase 13; Short=Acyl-CoA thioesterase 13; EC=3.1.2.-; AltName: Full=Thioesterase superfamily member 2; Contains: RecName: Full=Acyl-coenzyme A thioesterase 13, N-terminally processed;	2.61977e+07	3.06663e+07	3.30201e+07	4.01319e+07	2.41497e+07	1.1099e+07	3.30201e+07	3.53572e+07	4	4	6	5
Q8K3G9	1	1	24.39	0.184075	1.50764	S1/2	C1/2	RecName: Full=DCC-interacting protein 13-beta; Short=Dip13-beta; AltName: Full=Adapter protein containing PH domain, PTB domain and leucine zipper motif 2;	178756	262208	301762	363050	164782	94900.1	301762	319856	0	0	0	0
Q9R0E2	8	8	534.45	0.184092	1.48348	S1/2	C1/2	RecName: Full=Procollagen-lysine,2-oxoglutarate 5-dioxygenase 1; EC=1.14.11.4; AltName: Full=Lysyl hydroxylase 1; Short=LH1; Flags: Precursor;	4.6559e+06	5.47573e+06	8.80782e+06	6.2223e+06	4.29193e+06	1.98182e+06	8.80782e+06	5.482e+06	6	4	8	6
P10126;P62631	27	23	2329.54	0.184546	1.23022	C1/2	S1/2	RecName: Full=Elongation factor 1-alpha 1; Short=EF-1-alpha-1; AltName: Full=Elongation factor Tu; Short=EF-Tu; AltName: Full=Eukaryotic elongation factor 1 A-1; Short=eEF1A-1;	2.41993e+08	2.85554e+08	2.27624e+08	2.01198e+08	2.23075e+08	1.0335e+08	2.27624e+08	1.7726e+08	19	17	14	15
P53702	9	9	657.94	0.184691	1.18727	S1/2	C1/2	RecName: Full=Cytochrome c-type heme lyase; Short=CCHL; EC=4.4.1.17; AltName: Full=Holocytochrome c-type synthase;	8.88246e+06	9.90329e+06	1.04124e+07	1.18914e+07	8.18809e+06	3.58427e+06	1.04124e+07	1.04766e+07	5	6	6	7
P68369;P05214	17	1	1630.67	0.184894	5.82315	C1/2	S1/2	RecName: Full=Tubulin alpha-1A chain; AltName: Full=Alpha-tubulin 1; AltName: Full=Alpha-tubulin isotype M-alpha-1; AltName: Full=Tubulin alpha-1 chain;	232558	774262	35316.5	137583	214378	280226	35316.5	121214	1	1	0	1
P61967	1	1	96.56	0.185119	1.17679	C1/2	S1/2	RecName: Full=AP-1 complex subunit sigma-1A; AltName: Full=Adapter-related protein complex 1 subunit sigma-1A; AltName: Full=Adaptor protein complex AP-1 subunit sigma-1A; AltName: Full=Clathrin assembly protein complex 1 sigma-1A small chain; AltName: Full=Clathrin coat assembly protein AP19; AltName: Full=Golgi adaptor HA1/AP1 adaptin sigma-1A subunit; AltName: Full=HA1 19 kDa subunit; AltName:…	415203	463600	396050	350731	382745	167789	396050	309003	0	0	0	1
Q922R8	18	18	1918.15	0.185756	1.25999	S1/2	C1/2	RecName: Full=Protein disulfide-isomerase A6; EC=5.3.4.1; AltName: Full=Thioredoxin domain-containing protein 7; Flags: Precursor;	1.75388e+08	2.20814e+08	2.57648e+08	2.41564e+08	1.61678e+08	7.99186e+07	2.57648e+08	2.12824e+08	18	16	20	20
Q8CJ26	2	2	116.78	0.1859	2.62979	S1/2	C1/2	RecName: Full=Death domain-containing membrane protein NRADD; AltName: Full=Neurotrophin receptor homolog-2; Short=NRH2; AltName: Full=Neurotrophin receptor-alike death domain protein;	1.37452e+06	444919	2.40321e+06	2.38152e+06	1.26706e+06	161028	2.40321e+06	2.09818e+06	0	0	1	1
Q01730	3	3	222.01	0.185955	1.23199	S1/2	C1/2	RecName: Full=Ras suppressor protein 1; Short=RSP-1; Short=Rsu-1;	439255	526237	561218	628263	404917	190459	561218	553515	0	1	0	1
Q9Z1Q2	2	2	60.14	0.18621	1.25735	S1/2	C1/2	RecName: Full=Abhydrolase domain-containing protein 16A; EC=3.-.-.-; AltName: Full=HLA-B-associated transcript 5;	2.26395e+06	1.89211e+06	2.80579e+06	2.41982e+06	2.08697e+06	684805	2.80579e+06	2.13192e+06	0	0	1	0
Q922V4	1	1	57.22	0.186518	2.48695	S1/2	C1/2	RecName: Full=Pleiotropic regulator 1;	200667	238477	333099	759031	184980	86311.3	333099	668726	0	0	0	1
Q9QUR7	1	1	54.37	0.186636	1.6434	S1/2	C1/2	RecName: Full=Peptidyl-prolyl cis-trans isomerase NIMA-interacting 1; EC=5.2.1.8; AltName: Full=Peptidyl-prolyl cis-trans isomerase Pin1; Short=PPIase Pin1;	181081	106229	243927	228239	166925	38447	243927	201084	0	1	0	0
Q9Z277	7	6	426.8	0.186709	1.99549	S1/2	C1/2	RecName: Full=Tyrosine-protein kinase BAZ1B; EC=2.7.10.2; AltName: Full=Bromodomain adjacent to zinc finger domain protein 1B; AltName: Full=Williams syndrome transcription factor homolog; AltName: Full=Williams-Beuren syndrome chromosomal region 9 protein homolog;	1.73153e+06	1.9189e+06	2.51315e+06	4.77123e+06	1.59617e+06	694503	2.51315e+06	4.20358e+06	3	1	4	5
O35448	1	1	41.5	0.186756	1.96575	S1/2	C1/2	RecName: Full=Lysosomal thioesterase PPT2; Short=PPT-2; EC=3.1.2.-; Flags: Precursor;	494393	280952	918509	605624	455745	101684	918509	533570	1	0	1	1
O35598	4	4	275.36	0.187161	1.34198	S1/2	C1/2	RecName: Full=Disintegrin and metalloproteinase domain-containing protein 10; Short=ADAM 10; EC=3.4.24.81; AltName: Full=Kuzbanian protein homolog; AltName: Full=Mammalian disintegrin-metalloprotease; AltName: CD_antigen=CD156c; Flags: Precursor;	1.93035e+06	2.632e+06	3.07715e+06	3.04545e+06	1.77945e+06	952593	3.07715e+06	2.68311e+06	1	2	4	4
Q61335	5	4	577.46	0.187326	1.28034	S1/2	C1/2	RecName: Full=B-cell receptor-associated protein 31; Short=BCR-associated protein 31; Short=Bap31; AltName: Full=p28;	4.40051e+06	5.62231e+06	6.16345e+06	6.6692e+06	4.05651e+06	2.03487e+06	6.16345e+06	5.87573e+06	2	4	5	6
P62702	17	11	1109.03	0.187528	1.2794	C1/2	S1/2	RecName: Full=40S ribosomal protein S4, X isoform;	2.78933e+07	2.3454e+07	2.18745e+07	1.82593e+07	2.57128e+07	8.48863e+06	2.18745e+07	1.60869e+07	4	4	7	6
P33610	2	2	186.56	0.188821	2.35512	C1/2	S1/2	RecName: Full=DNA primase large subunit; EC=2.7.7.-; AltName: Full=DNA primase 58 kDa subunit; Short=p58;	1.01948e+06	469087	348969	283086	939781	169775	348969	249406	2	2	1	0
P62852	4	4	257.74	0.189109	1.27368	C1/2	S1/2	RecName: Full=40S ribosomal protein S25;	7.90261e+06	6.42499e+06	5.98481e+06	5.26414e+06	7.28483e+06	2.32538e+06	5.98481e+06	4.63784e+06	3	3	3	3
Q99KK9;Q61035	8	6	397.39	0.18932	1.0939	S1/2	C1/2	RecName: Full=Probable histidine--tRNA ligase, mitochondrial; EC=6.1.1.21; AltName: Full=Histidine--tRNA ligase-like; AltName: Full=Histidyl-tRNA synthetase; Short=HisRS; Flags: Precursor;	4.48067e+06	4.08392e+06	4.67729e+06	4.69155e+06	4.13041e+06	1.47808e+06	4.67729e+06	4.13337e+06	3	2	3	3
Q9CR57	9	6	554.65	0.189762	1.17634	S1/2	C1/2	RecName: Full=60S ribosomal protein L14;	8.464e+06	8.26687e+06	1.06319e+07	9.04923e+06	7.80234e+06	2.99201e+06	1.06319e+07	7.9726e+06	4	3	5	5
Q8C080	2	1	96.67	0.189766	11.7388	S1/2	C1/2	RecName: Full=Sorting nexin-16;	14421.7	4984.04	199672	28128	13294.3	1803.86	199672	24781.5	0	0	1	0
Q8BKZ9	7	7	599.97	0.189886	1.21459	S1/2	C1/2	RecName: Full=Pyruvate dehydrogenase protein X component, mitochondrial; AltName: Full=Dihydrolipoamide dehydrogenase-binding protein of pyruvate dehydrogenase complex; AltName: Full=Lipoyl-containing pyruvate dehydrogenase complex component X; Flags: Precursor;	1.49452e+07	1.71932e+07	1.81418e+07	2.08931e+07	1.37769e+07	6.2227e+06	1.81418e+07	1.84073e+07	5	6	4	6
Q921S7	21	18	1667.86	0.190254	1.06835	S1/2	C1/2	RecName: Full=39S ribosomal protein L37, mitochondrial; Short=L37mt; Short=MRP-L37; Flags: Precursor;	3.92577e+07	3.8289e+07	4.01289e+07	4.27181e+07	3.61888e+07	1.38578e+07	4.01289e+07	3.76357e+07	13	7	11	11
Q8C2E7	3	3	176.77	0.190401	1.51382	C1/2	S1/2	RecName: Full=WASH complex subunit strumpellin;	586322	633378	490580	315128	540487	229237	490580	277636	1	0	1	0
P35917	1	1	117.53	0.190507	3.01751	S1/2	C1/2	RecName: Full=Vascular endothelial growth factor receptor 3; Short=VEGFR-3; EC=2.7.10.1; AltName: Full=Fms-like tyrosine kinase 4; Short=FLT-4; AltName: Full=Tyrosine-protein kinase receptor FLT4; Flags: Precursor;	24728.5	95461.1	182922	179752	22795.4	34550	182922	158366	0	0	0	0
O35435	16	14	1585.34	0.190685	1.26945	C1/2	S1/2	RecName: Full=Dihydroorotate dehydrogenase (quinone), mitochondrial; Short=DHOdehase; EC=1.3.5.2; AltName: Full=Dihydroorotate oxidase; Flags: Precursor;	2.39677e+07	3.02145e+07	2.19443e+07	2.07372e+07	2.2094e+07	1.09354e+07	2.19443e+07	1.827e+07	10	10	10	10
Q99JB2	16	16	1609.98	0.190906	1.35465	C1/2	S1/2	RecName: Full=Stomatin-like protein 2, mitochondrial; Short=SLP-2; Short=mslp2; Flags: Precursor;	9.53757e+07	7.38205e+07	6.77238e+07	5.71762e+07	8.79198e+07	2.67177e+07	6.77238e+07	5.03736e+07	9	7	7	10
Q9CU62	7	3	286.72	0.191149	1.40774	S1/2	C1/2	RecName: Full=Structural maintenance of chromosomes protein 1A; Short=SMC protein 1A; Short=SMC-1-alpha; Short=SMC-1A; AltName: Full=Chromosome segregation protein SmcB; AltName: Full=Sb1.8;	832581	949004	1.05812e+06	1.44988e+06	767495	343471	1.05812e+06	1.27738e+06	1	1	1	2
Q9D0L4	2	2	105.67	0.191262	1.76367	C1/2	S1/2	RecName: Full=Uncharacterized aarF domain-containing protein kinase 1; EC=2.7.11.-; Flags: Precursor;	2.91767e+06	1.6993e+06	1.36535e+06	1.25247e+06	2.68959e+06	615023	1.36535e+06	1.10346e+06	1	1	2	2
P39054;P39053;Q8BZ98	16	16	933.04	0.191312	1.45254	C1/2	S1/2	RecName: Full=Dynamin-2; EC=3.6.5.5; AltName: Full=Dynamin UDNM;	1.88326e+07	1.36685e+07	1.00933e+07	1.22821e+07	1.73604e+07	4.947e+06	1.00933e+07	1.08208e+07	11	4	8	9
Q8VDD8	5	4	281.76	0.191503	1.79986	C1/2	S1/2	RecName: Full=WAS protein family homolog 1;	1.37717e+06	1.75159e+06	617602	1.12073e+06	1.26951e+06	633949	617602	987394	0	0	0	0
Q66X22	1	1	26.62	0.191519	9.17091	C1/2	S1/2	RecName: Full=NACHT, LRR and PYD domains-containing protein 9B; AltName: Full=NALP-delta;	19740.6	129433	8328.42	7937.56	18197.4	46845.4	8328.42	6993.19	0	0	0	0
Q689Z5	1	1	30.84	0.191658	2.37889	C1/2	S1/2	RecName: Full=Protein strawberry notch homolog 1; Short=mSno1;	694532	320771	245330	181467	640238	116096	245330	159877	1	0	0	0
P56480	53	50	7443.05	0.192064	1.14234	C1/2	S1/2	RecName: Full=ATP synthase subunit beta, mitochondrial; EC=3.6.3.14; Flags: Precursor;	3.42677e+09	3.59457e+09	2.87267e+09	3.27378e+09	3.15889e+09	1.30097e+09	2.87267e+09	2.88429e+09	54	60	55	66
Q6P8X1	4	3	342.5	0.192092	1.29187	C1/2	S1/2	RecName: Full=Sorting nexin-6; Contains: RecName: Full=Sorting nexin-6, N-terminally processed;	608644	745950	480931	567619	561064	269980	480931	500087	0	0	0	1
P68510	8	3	712.62	0.192307	2.34222	C1/2	S1/2	RecName: Full=14-3-3 protein eta;	1.05733e+06	2.34229e+06	694524	756925	974675	847737	694524	666870	2	0	2	1
Q9CRG1	3	2	155.54	0.192675	1.41511	C1/2	S1/2	RecName: Full=Transmembrane 7 superfamily member 3; AltName: Full=NARP1; Flags: Precursor;	825067	785270	673943	464013	760569	284211	673943	408808	1	0	0	0
Q9D8P4	10	9	540.01	0.192891	1.18726	S1/2	C1/2	RecName: Full=39S ribosomal protein L17, mitochondrial; Short=L17mt; Short=MRP-L17; Flags: Precursor;	9.1738e+06	7.6939e+06	9.79341e+06	1.0233e+07	8.45666e+06	2.78463e+06	9.79341e+06	9.01553e+06	7	7	6	6
Q8BX02	11	8	654.1	0.193173	1.2428	S1/2	C1/2	RecName: Full=KN motif and ankyrin repeat domain-containing protein 2; AltName: Full=Ankyrin repeat domain-containing protein 25;	5.34213e+06	4.44537e+06	6.48736e+06	5.6765e+06	4.92451e+06	1.6089e+06	6.48736e+06	5.00114e+06	2	1	3	3
Q8K2J0	3	3	207.01	0.19358	1.21631	S1/2	C1/2	RecName: Full=1-phosphatidylinositol 4,5-bisphosphate phosphodiesterase delta-3; EC=3.1.4.11; AltName: Full=Phosphoinositide phospholipase C-delta-3; AltName: Full=Phospholipase C-delta-3; Short=PLC-delta-3;	1.91839e+06	2.36237e+06	2.58492e+06	2.62181e+06	1.76843e+06	855005	2.58492e+06	2.30988e+06	1	1	1	1
Q6PHZ2;P11798	9	4	574.43	0.193641	1.26629	C1/2	S1/2	RecName: Full=Calcium/calmodulin-dependent protein kinase type II subunit delta; Short=CaM kinase II subunit delta; Short=CaMK-II subunit delta; EC=2.7.11.17;	3.66998e+06	3.97803e+06	3.37768e+06	2.662e+06	3.38308e+06	1.43976e+06	3.37768e+06	2.34529e+06	3	1	1	1
Q9CZX8	12	10	847.72	0.193922	1.16197	C1/2	S1/2	RecName: Full=40S ribosomal protein S19;	1.68996e+07	1.51853e+07	1.45898e+07	1.30226e+07	1.55785e+07	5.49598e+06	1.45898e+07	1.14733e+07	6	7	7	7
P07356	35	32	4012.59	0.194675	1.3457	C1/2	S1/2	RecName: Full=Annexin A2; AltName: Full=Annexin II; AltName: Full=Annexin-2; AltName: Full=Calpactin I heavy chain; AltName: Full=Calpactin-1 heavy chain; AltName: Full=Chromobindin-8; AltName: Full=Lipocortin II; AltName: Full=Placental anticoagulant protein IV; Short=PAP-IV; AltName: Full=Protein I; AltName: Full=p36;	5.92384e+08	4.57042e+08	4.20621e+08	3.59216e+08	5.46075e+08	1.65416e+08	4.20621e+08	3.16479e+08	31	31	31	33
Q8CBB9	1	1	86.66	0.194786	1.98413	C1/2	S1/2	RecName: Full=Radical S-adenosyl methionine domain-containing protein 2; AltName: Full=Viperin; AltName: Full=Virus inhibitory protein, endoplasmic reticulum-associated, interferon-inducible;	588713	335782	185969	279976	542691	121529	185969	246666	1	1	0	1
Q3UN04	6	6	512.14	0.194871	1.27893	C1/2	S1/2	RecName: Full=Ubiquitin carboxyl-terminal hydrolase 30; EC=3.4.19.12; AltName: Full=Deubiquitinating enzyme 30; AltName: Full=Ubiquitin thioesterase 30; AltName: Full=Ubiquitin-specific-processing protease 30; Short=Ub-specific protease 30;	5.69769e+06	7.28265e+06	5.1764e+06	4.97299e+06	5.25228e+06	2.63579e+06	5.1764e+06	4.38133e+06	4	1	5	5
Q6P9Q6	5	3	229.85	0.194953	1.99368	C1/2	S1/2	RecName: Full=FK506-binding protein 15; Short=FKBP-15; AltName: Full=133 kDa FK506-binding protein; Short=133 kDa FKBP; Short=FKBP-133; AltName: Full=WASP and FKBP-like; Short=WAFL;	537120	755966	430882	217712	495132	273605	430882	191810	0	1	0	0
P70698;P70303	7	6	506.56	0.195145	1.70011	C1/2	S1/2	RecName: Full=CTP synthase 1; EC=6.3.4.2; AltName: Full=CTP synthetase 1; AltName: Full=UTP--ammonia ligase 1;	4.88252e+06	2.9158e+06	2.36892e+06	2.21803e+06	4.50083e+06	1.05531e+06	2.36892e+06	1.95414e+06	3	1	2	0
Q9JL16	2	2	100.02	0.195167	2.72263	S1/2	C1/2	RecName: Full=Interferon-stimulated gene 20 kDa protein; EC=3.1.13.1; AltName: Full=Promyelocytic leukemia nuclear body-associated protein ISG20; AltName: Full=Protein DnaQL;	100318	32447.3	213126	148343	92475.4	11743.6	213126	130694	1	0	2	0
Q8C650	7	4	402.74	0.195439	1.25042	S1/2	C1/2	RecName: Full=Septin-10;	2.12841e+06	1.77945e+06	2.25867e+06	2.62781e+06	1.96202e+06	644031	2.25867e+06	2.31517e+06	2	1	2	1
Q9ES46	1	1	61.24	0.195944	2.75893	S1/2	C1/2	RecName: Full=Beta-parvin;	482798	160766	693450	1.0821e+06	445056	58185.5	693450	953357	1	0	0	0
Q3THE2;Q9CQ19	7	7	790.06	0.195976	1.39534	C1/2	S1/2	RecName: Full=Myosin regulatory light chain 12B; AltName: Full=Myosin regulatory light chain 2-B, smooth muscle isoform; AltName: Full=Myosin regulatory light chain 20 kDa; Short=MLC20; AltName: Full=Myosin regulatory light chain MRLC2;	5.19834e+07	6.22973e+07	3.47132e+07	4.71886e+07	4.79197e+07	2.25471e+07	3.47132e+07	4.15744e+07	6	6	6	5
Q9D7N3	20	18	1753.36	0.196101	1.17475	S1/2	C1/2	RecName: Full=28S ribosomal protein S9, mitochondrial; Short=MRP-S9; Short=S9mt; Flags: Precursor;	3.52424e+07	3.08909e+07	3.67827e+07	4.09077e+07	3.24874e+07	1.11803e+07	3.67827e+07	3.60407e+07	16	16	16	16
O08917	10	7	504.77	0.196403	1.38006	C1/2	S1/2	RecName: Full=Flotillin-1;	2.4743e+06	3.40991e+06	2.18296e+06	2.08077e+06	2.28088e+06	1.23414e+06	2.18296e+06	1.83321e+06	1	4	1	2
P43883	1	1	44.73	0.196621	2.95683	C1/2	S1/2	RecName: Full=Perilipin-2; AltName: Full=Adipophilin; AltName: Full=Adipose differentiation-related protein; Short=ADRP;	1.29335e+06	3.14238e+06	977991	522175	1.19225e+06	1.13731e+06	977991	460049	0	0	1	1
Q9JLZ8	3	3	189.59	0.196631	1.48866	C1/2	S1/2	RecName: Full=Single Ig IL-1-related receptor; AltName: Full=Single Ig IL-1R-related molecule; AltName: Full=Single immunoglobulin domain-containing IL1R-related protein; AltName: Full=Toll/interleukin-1 receptor 8; Short=TIR8;	421651	437082	350969	225882	388689	158192	350969	199008	1	1	1	0
Q60930	22	20	2497.57	0.196779	1.1048	S1/2	C1/2	RecName: Full=Voltage-dependent anion-selective channel protein 2; Short=VDAC-2; Short=mVDAC2; AltName: Full=Outer mitochondrial membrane protein porin 2; AltName: Full=Voltage-dependent anion-selective channel protein 6; Short=VDAC-6; Short=mVDAC6;	6.33426e+08	6.4388e+08	6.69667e+08	7.41502e+08	5.83909e+08	2.33038e+08	6.69667e+08	6.53282e+08	18	16	19	18
Q09143	3	2	234.78	0.197364	1.57136	C1/2	S1/2	RecName: Full=High affinity cationic amino acid transporter 1; Short=CAT-1; Short=CAT1; AltName: Full=Ecotropic retroviral leukemia receptor; AltName: Full=Ecotropic retrovirus receptor; Short=ERR; AltName: Full=Solute carrier family 7 member 1; AltName: Full=System Y+ basic amino acid transporter;	1.68908e+07	2.54884e+07	1.21296e+07	1.484e+07	1.55704e+07	9.22493e+06	1.21296e+07	1.30744e+07	2	2	2	2
Q9CPQ8	9	7	710.06	0.197447	1.08065	S1/2	C1/2	RecName: Full=ATP synthase subunit g, mitochondrial; Short=ATPase subunit g;	1.03134e+08	1.08165e+08	1.10413e+08	1.17928e+08	9.50717e+07	3.91478e+07	1.10413e+08	1.03897e+08	6	6	7	7
P42225	11	10	716.14	0.197484	1.30164	S1/2	C1/2	RecName: Full=Signal transducer and activator of transcription 1;	4.02635e+06	5.23529e+06	6.35847e+06	5.69686e+06	3.7116e+06	1.89479e+06	6.35847e+06	5.01908e+06	3	2	7	4
P81117	10	8	714.9	0.197656	1.21653	S1/2	C1/2	RecName: Full=Nucleobindin-2; AltName: Full=DNA-binding protein NEFA; AltName: Full=Prepronesfatin; Contains: RecName: Full=Nesfatin-1; Flags: Precursor;	6.04385e+06	7.47186e+06	8.22569e+06	8.21656e+06	5.57138e+06	2.70427e+06	8.22569e+06	7.239e+06	5	7	7	6
Q8CJ40	3	1	125.66	0.197736	2.38857	C1/2	S1/2	RecName: Full=Rootletin; AltName: Full=Ciliary rootlet coiled-coil protein;	30873.8	21323.5	15716.3	6136.65	28460.2	7717.54	15716.3	5406.54	0	0	0	0
P47911	25	23	2010.99	0.197828	1.17256	C1/2	S1/2	RecName: Full=60S ribosomal protein L6; AltName: Full=TAX-responsive enhancer element-binding protein 107; Short=TAXREB107;	6.64191e+07	7.26162e+07	6.35434e+07	5.50312e+07	6.12269e+07	2.62818e+07	6.35434e+07	4.84838e+07	16	13	15	13
Q06185	10	5	665.54	0.197866	1.21897	S1/2	C1/2	RecName: Full=ATP synthase subunit e, mitochondrial; Short=ATPase subunit e;	3.75012e+07	3.15517e+07	3.95592e+07	4.46143e+07	3.45696e+07	1.14194e+07	3.95592e+07	3.93064e+07	6	6	5	6
Q9DC28	1	1	30.78	0.198803	1.13735	S1/2	C1/2	RecName: Full=Casein kinase I isoform delta; Short=CKI-delta; Short=CKId; EC=2.7.11.1; AltName: Full=Tau-protein kinase CSNK1D; EC=2.7.11.26;	45144.9	50535.2	56517.4	52304.6	41615.8	18290.1	56517.4	46081.7	0	0	1	1
Q62419	6	5	503.93	0.199542	1.36692	C1/2	S1/2	RecName: Full=Endophilin-A2; AltName: Full=Endophilin-2; AltName: Full=SH3 domain protein 2B; AltName: Full=SH3 domain-containing GRB2-like protein 1; AltName: Full=SH3p8;	6.23815e+06	5.55761e+06	5.00541e+06	3.62401e+06	5.75049e+06	2.01145e+06	5.00541e+06	3.19285e+06	3	1	3	2
O35316;P31650	2	2	61.99	0.199645	1.6893	S1/2	C1/2	RecName: Full=Sodium- and chloride-dependent taurine transporter; AltName: Full=Solute carrier family 6 member 6;	2.14855e+06	1.21113e+06	3.06352e+06	2.61199e+06	1.98059e+06	438341	3.06352e+06	2.30123e+06	1	1	2	2
Q9D0I9	8	7	508.22	0.19973	1.27807	C1/2	S1/2	RecName: Full=Arginine--tRNA ligase, cytoplasmic; EC=6.1.1.19; AltName: Full=Arginyl-tRNA synthetase; Short=ArgRS;	7.75602e+06	9.83088e+06	7.19037e+06	6.57015e+06	7.14971e+06	3.55806e+06	7.19037e+06	5.78846e+06	5	2	4	1
Q64435	8	2	720.8	0.199811	1.63855	S1/2	C1/2	RecName: Full=UDP-glucuronosyltransferase 1-6; Short=UDPGT 1-6; Short=UGT1*6; Short=UGT1-06; Short=UGT1.6; EC=2.4.1.17; AltName: Full=Phenol UDP-glucuronosyltransferase; AltName: Full=UDP-glucuronosyltransferase 1A6; Short=UGT1A6; AltName: Full=UGP1A1; AltName: Full=UGT1A7; Flags: Precursor;	718746	628142	1.36192e+06	845032	662560	227342	1.36192e+06	744495	1	0	2	2
P27808	1	1	26.15	0.200202	1.25311	S1/2	C1/2	RecName: Full=Alpha-1,3-mannosyl-glycoprotein 2-beta-N-acetylglucosaminyltransferase; EC=2.4.1.101; AltName: Full=N-glycosyl-oligosaccharide-glycoprotein N-acetylglucosaminyltransferase I; Short=GNT-I; Short=GlcNAc-T I;	41687.6	33801.6	44384.6	50211.6	38428.8	12233.7	44384.6	44237.7	1	1	0	0
Q8R1A4	4	3	343.03	0.20062	1.277	C1/2	S1/2	RecName: Full=Dedicator of cytokinesis protein 7;	2.15712e+06	1.73815e+06	1.63018e+06	1.42016e+06	1.98849e+06	629083	1.63018e+06	1.25119e+06	2	1	1	1
Q59J78	9	7	674.01	0.200989	1.08369	C1/2	S1/2	RecName: Full=Mimitin, mitochondrial; AltName: Full=Myc-induced mitochondrial protein; Short=MMTN; AltName: Full=NADH dehydrogenase [ubiquinone] 1 alpha subcomplex assembly factor 2; AltName: Full=NDUFA12-like protein; Flags: Precursor;	9.55307e+06	9.08079e+06	8.29985e+06	8.89504e+06	8.80627e+06	3.28659e+06	8.29985e+06	7.83676e+06	7	6	7	7
Q60649	16	14	1173.51	0.201071	1.15598	S1/2	C1/2	RecName: Full=Caseinolytic peptidase B protein homolog; AltName: Full=Suppressor of potassium transport defect 3;	1.14899e+07	1.1249e+07	1.21597e+07	1.4126e+07	1.05917e+07	4.07133e+06	1.21597e+07	1.24454e+07	7	4	6	8
Q6PB44	6	5	299.2	0.202894	1.26017	C1/2	S1/2	RecName: Full=Tyrosine-protein phosphatase non-receptor type 23; EC=3.1.3.48;	1.00356e+06	915410	851157	671626	925109	331312	851157	591719	0	0	0	0
P61022	8	8	761.63	0.203035	1.26901	C1/2	S1/2	RecName: Full=Calcineurin B homologous protein 1; AltName: Full=Calcineurin B-like protein; AltName: Full=Calcium-binding protein CHP; AltName: Full=Calcium-binding protein p22; AltName: Full=EF-hand calcium-binding domain-containing protein p22; AltName: Full=Sid 470; AltName: Full=p24;	8.89675e+06	1.1386e+07	8.05758e+06	7.92561e+06	8.20126e+06	4.12092e+06	8.05758e+06	6.98266e+06	4	5	4	6
Q8R3L2	1	1	32.01	0.2037	1.85386	C1/2	S1/2	RecName: Full=Transcription factor 25; Short=TCF-25; AltName: Full=Nuclear localized protein 1;	13844.5	17023	5562.63	11087.7	12762.2	6161.07	5562.63	9768.57	0	0	0	0
Q3TQB2	2	2	82.15	0.204442	1.17281	S1/2	C1/2	RecName: Full=FAD-dependent oxidoreductase domain-containing protein 1; EC=1.-.-.-;	327460	291864	340165	386183	301862	105634	340165	340237	1	0	1	2
Q9QZS3	3	2	92.11	0.204473	1.2427	S1/2	C1/2	RecName: Full=Protein numb homolog; Short=m-Nb; Short=m-Numb;	455544	357742	502857	507813	419933	129476	502857	447396	0	0	0	0
Q8R480	1	1	85.71	0.204554	1.20685	S1/2	C1/2	RecName: Full=Nuclear pore complex protein Nup85; AltName: Full=85 kDa nucleoporin; AltName: Full=FROUNT; AltName: Full=Nucleoporin Nup85; AltName: Full=Pericentrin-1;	161890	184478	192977	225036	149234	66767.5	192977	198262	1	1	1	1
Q8CBY0	3	1	248.32	0.20458	2.58527	C1/2	S1/2	RecName: Full=Glutamyl-tRNA(Gln) amidotransferase subunit C, mitochondrial; Short=Glu-AdT subunit C; EC=6.3.5.-; Flags: Precursor;	4.59448e+06	1.87878e+06	1.40473e+06	1.09916e+06	4.23531e+06	679982	1.40473e+06	968392	1	1	1	1
Q8C863	4	3	217.2	0.205788	1.39913	C1/2	S1/2	RecName: Full=E3 ubiquitin-protein ligase Itchy; EC=6.3.2.-;	1.29146e+06	1.51144e+06	832408	1.1709e+06	1.1905e+06	547030	832408	1.0316e+06	1	0	2	2
Q5H8C4	28	28	2371.18	0.20685	1.4086	C1/2	S1/2	RecName: Full=Vacuolar protein sorting-associated protein 13A; AltName: Full=Chorea-acanthocytosis protein homolog; AltName: Full=Chorein;	3.7713e+07	2.68047e+07	2.16757e+07	2.4127e+07	3.47648e+07	9.70136e+06	2.16757e+07	2.12565e+07	24	16	16	21
Q9Z0G0	1	1	51.12	0.207011	1.31176	S1/2	C1/2	RecName: Full=PDZ domain-containing protein GIPC1; AltName: Full=GAIP C-terminus-interacting protein; AltName: Full=RGS-GAIP-interacting protein; AltName: Full=RGS19-interacting protein 1; AltName: Full=SemaF cytoplasmic domain-associated protein 1; Short=SEMCAP-1; AltName: Full=Synectin;	75680.5	94648	122554	100877	69764.3	34255.7	122554	88875	0	0	0	0
Q9D2R8	2	2	84.08	0.208082	1.25015	S1/2	C1/2	RecName: Full=28S ribosomal protein S33, mitochondrial; Short=MRP-S33; Short=S33mt; AltName: Full=Ganglioside-induced differentiation-associated-protein 3;	333267	260200	362656	379264	307214	94173.5	362656	334142	2	1	1	2
Q61937	11	11	1046.22	0.208286	1.64878	C1/2	S1/2	RecName: Full=Nucleophosmin; Short=NPM; AltName: Full=Nucleolar phosphoprotein B23; AltName: Full=Nucleolar protein NO38; AltName: Full=Numatrin;	4.72713e+07	3.68685e+07	3.19633e+07	1.90684e+07	4.35759e+07	1.33437e+07	3.19633e+07	1.67997e+07	9	4	12	5
Q8K019	3	3	261.04	0.208476	2.16849	S1/2	C1/2	RecName: Full=Bcl-2-associated transcription factor 1; Short=Btf;	1.66826e+06	1.31575e+06	2.08686e+06	4.38394e+06	1.53784e+06	476207	2.08686e+06	3.86236e+06	2	2	1	3
P59242	5	1	173.83	0.208678	2.39269	S1/2	C1/2	RecName: Full=Cingulin;	26369.2	74806.6	138767	103316	24307.9	27074.6	138767	91023.7	0	0	0	0
Q8BMJ3	1	1	51.51	0.210096	1.27687	C1/2	S1/2	RecName: Full=Eukaryotic translation initiation factor 1A, X-chromosomal; Short=eIF-1A X isoform; AltName: Full=Eukaryotic translation initiation factor 4C; Short=eIF-4C;	18162	14430.8	11944.8	13580.6	16742.2	5222.89	11944.8	11964.9	0	0	0	0
Q8C0I1	13	13	966	0.210145	1.24303	C1/2	S1/2	RecName: Full=Alkyldihydroxyacetonephosphate synthase, peroxisomal; Short=Alkyl-DHAP synthase; EC=2.5.1.26; AltName: Full=Alkylglycerone-phosphate synthase; Flags: Precursor;	2.29736e+07	2.32425e+07	2.08739e+07	1.63064e+07	2.11777e+07	8.4121e+06	2.08739e+07	1.43663e+07	10	9	10	8
Q8C570	1	1	45.56	0.210184	1.33843	S1/2	C1/2	RecName: Full=mRNA export factor; AltName: Full=Rae1 protein homolog; AltName: Full=mRNA-associated protein mrnp 41;	1.227e+06	1.54754e+06	1.65201e+06	2.0615e+06	1.13108e+06	560096	1.65201e+06	1.81624e+06	0	0	0	0
Q9DCI9	2	2	134.35	0.210305	1.11515	S1/2	C1/2	RecName: Full=39S ribosomal protein L32, mitochondrial; Short=L32mt; Short=MRP-L32; AltName: Full=Heart-expressed gene 1 protein; Flags: Precursor;	3.90873e+06	3.91749e+06	4.62045e+06	4.10694e+06	3.60317e+06	1.41785e+06	4.62045e+06	3.61832e+06	2	1	2	2
Q8BH59	34	26	3200.64	0.210385	1.24012	C1/2	S1/2	RecName: Full=Calcium-binding mitochondrial carrier protein Aralar1; AltName: Full=Mitochondrial aspartate glutamate carrier 1; AltName: Full=Solute carrier family 25 member 12;	1.92512e+08	1.53217e+08	1.37807e+08	1.4098e+08	1.77463e+08	5.54535e+07	1.37807e+08	1.24207e+08	23	19	21	23
Q9JJL8	2	2	141.44	0.210711	1.23633	S1/2	C1/2	RecName: Full=Serine--tRNA ligase, mitochondrial; EC=6.1.1.11; AltName: Full=SerRSmt; AltName: Full=Seryl-tRNA synthetase; Short=SerRS; AltName: Full=Seryl-tRNA(Ser/Sec) synthetase; Flags: Precursor;	408292	324151	467776	437769	376375	117319	467776	385686	0	0	1	1
Q9CQS8	2	2	190.14	0.210805	1.20325	S1/2	C1/2	RecName: Full=Protein transport protein Sec61 subunit beta;	3.81903e+06	4.62158e+06	5.28667e+06	4.86951e+06	3.52049e+06	1.67267e+06	5.28667e+06	4.29016e+06	1	2	1	2
O55135	1	1	55.75	0.210985	1.23266	C1/2	S1/2	RecName: Full=Eukaryotic translation initiation factor 6; Short=eIF-6; AltName: Full=B4 integrin interactor; AltName: Full=CAB; AltName: Full=p27(BBP);	629421	548375	433134	522354	580217	198472	433134	460207	0	0	0	0
Q61411	6	2	520.46	0.211006	1.32562	S1/2	C1/2	RecName: Full=GTPase HRas; AltName: Full=H-Ras-1; AltName: Full=Transforming protein p21; AltName: Full=c-H-ras; AltName: Full=p21ras; Contains: RecName: Full=GTPase HRas, N-terminally processed; Flags: Precursor;	958808	1.20779e+06	1.28619e+06	1.58589e+06	883855	437131	1.28619e+06	1.39721e+06	0	0	2	1
Q8CFE4	3	3	199.03	0.211395	1.8703	C1/2	S1/2	RecName: Full=SCY1-like protein 2; AltName: Full=Coated vesicle-associated kinase of 104 kDa;	2.38427e+06	1.26272e+06	975754	974196	2.19788e+06	457013	975754	858291	0	0	0	0
Q62261	76	65	6495.86	0.211459	1.17312	C1/2	S1/2	RecName: Full=Spectrin beta chain, non-erythrocytic 1; AltName: Full=Beta-II spectrin; AltName: Full=Embryonic liver fodrin; AltName: Full=Fodrin beta chain;	1.66215e+08	1.96397e+08	1.51156e+08	1.57943e+08	1.53221e+08	7.10814e+07	1.51156e+08	1.39151e+08	42	50	45	46
Q6NWW9	4	4	267.07	0.211768	1.23302	C1/2	S1/2	RecName: Full=Fibronectin type III domain-containing protein 3B; AltName: Full=Factor for adipocyte differentiation 104; AltName: Full=HCV NS5A-binding protein 37;	1.61929e+06	1.74793e+06	1.51826e+06	1.21263e+06	1.49271e+06	632625	1.51826e+06	1.06835e+06	3	1	2	2
Q9CYL5	2	2	82.3	0.211971	1.20128	S1/2	C1/2	RecName: Full=Golgi-associated plant pathogenesis-related protein 1; Short=GAPR-1; Short=Golgi-associated PR-1 protein; AltName: Full=Glioma pathogenesis-related protein 2; Short=GliPR 2;	902123	1.10003e+06	1.23927e+06	1.16589e+06	831601	398132	1.23927e+06	1.02718e+06	0	0	0	0
P35585	4	1	117.29	0.212533	1.89646	C1/2	S1/2	RecName: Full=AP-1 complex subunit mu-1; AltName: Full=AP-mu chain family member mu1A; AltName: Full=Adapter-related protein complex 1 subunit mu-1; AltName: Full=Adaptor protein complex AP-1 subunit mu-1; AltName: Full=Clathrin assembly protein complex 1 mu-1 medium chain 1; AltName: Full=Clathrin coat assembly protein AP47; AltName: Full=Clathrin coat-associated protein AP47; AltName: Full=Golg…	488974	324198	277885	150899	450749	117336	277885	132946	0	1	1	0
Q9Z0L8	1	1	59.74	0.212634	1.31543	C1/2	S1/2	RecName: Full=Gamma-glutamyl hydrolase; EC=3.4.19.9; AltName: Full=Conjugase; AltName: Full=FGPH; AltName: Full=Folylpolyglutamate hydrolase; AltName: Full=GH; AltName: Full=Gamma-Glu-x carboxypeptidase; Flags: Precursor;	154331	116236	98978.4	106708	142266	42069.1	98978.4	94012.9	1	0	0	0
Q6P542	4	4	339.47	0.213333	1.52018	C1/2	S1/2	RecName: Full=ATP-binding cassette sub-family F member 1;	1.02937e+06	1.58808e+06	892369	829433	948896	574769	892369	730752	0	0	0	0
Q64151	1	1	35	0.213541	1.29157	S1/2	C1/2	RecName: Full=Semaphorin-4C; AltName: Full=M-Sema F; AltName: Full=Semaphorin-C-like 1; Short=Sema I; Short=Semaphorin I; Flags: Precursor;	262319	347221	410996	376269	241812	125669	410996	331502	0	0	1	0
P68372	24	1	2312.95	0.21432	1.16988	C1/2	S1/2	RecName: Full=Tubulin beta-4B chain; AltName: Full=Tubulin beta-2C chain;	3.24812e+06	3.85246e+06	3.02952e+06	3.03996e+06	2.9942e+06	1.39431e+06	3.02952e+06	2.67828e+06	1	1	1	1
Q8BL66	22	19	1605.7	0.215104	1.74791	C1/2	S1/2	RecName: Full=Early endosome antigen 1;	1.61511e+07	1.14511e+07	1.00142e+07	5.77737e+06	1.48885e+07	4.14447e+06	1.00142e+07	5.09001e+06	10	2	4	0
Q8VDI9	1	1	31.01	0.215661	1.20604	S1/2	C1/2	RecName: Full=Alpha-1,2-mannosyltransferase ALG9; EC=2.4.1.259; EC=2.4.1.261; AltName: Full=Asparagine-linked glycosylation protein 9 homolog; AltName: Full=Disrupted in bipolar disorder protein 1 homolog; AltName: Full=Dol-P-Man:Man(6)GlcNAc(2)-PP-Dol alpha-1,2-mannosyltransferase; AltName: Full=Dol-P-Man:Man(8)GlcNAc(2)-PP-Dol alpha-1,2-mannosyltransferase;	22633.7	27211.6	31654.6	28460.9	20864.3	9848.61	31654.6	25074.8	0	0	1	0
P46471	5	4	349.28	0.215787	1.58984	C1/2	S1/2	RecName: Full=26S protease regulatory subunit 7; AltName: Full=26S proteasome AAA-ATPase subunit RPT1; AltName: Full=Proteasome 26S subunit ATPase 2; AltName: Full=Protein MSS1;	2.53896e+06	3.00649e+06	2.19299e+06	1.29506e+06	2.34048e+06	1.08813e+06	2.19299e+06	1.14098e+06	0	0	0	0
O89079	3	3	168.08	0.216593	1.35358	C1/2	S1/2	RecName: Full=Coatomer subunit epsilon; AltName: Full=Epsilon-coat protein; Short=Epsilon-COP;	2.02029e+06	2.25314e+06	1.84175e+06	1.31538e+06	1.86236e+06	815472	1.84175e+06	1.15888e+06	0	2	1	0
Q3UV70	8	7	478.29	0.216834	1.51571	C1/2	S1/2	RecName: Full=[Pyruvate dehydrogenase [acetyl-transferring]]-phosphatase 1, mitochondrial; Short=PDP 1; EC=3.1.3.43; AltName: Full=Protein phosphatase 2C; AltName: Full=Pyruvate dehydrogenase phosphatase catalytic subunit 1; Short=PDPC 1; Flags: Precursor;	3.82845e+06	5.84237e+06	2.96972e+06	3.41067e+06	3.52917e+06	2.11451e+06	2.96972e+06	3.00489e+06	4	3	4	2
Q9D1L9	2	2	356.7	0.216997	1.12667	S1/2	C1/2	RecName: Full=Ragulator complex protein LAMTOR5; AltName: Full=Late endosomal/lysosomal adaptor and MAPK and MTOR activator 5;	7.29865e+06	6.72765e+06	7.48476e+06	8.31823e+06	6.72809e+06	2.43492e+06	7.48476e+06	7.32857e+06	2	4	3	2
Q9WUR9	9	9	758.93	0.217223	1.2411	S1/2	C1/2	RecName: Full=Adenylate kinase 4, mitochondrial; Short=AK 4; EC=2.7.4.10; EC=2.7.4.6; AltName: Full=Adenylate kinase 3-like; AltName: Full=Adenylate kinase isoenzyme 4; AltName: Full=GTP:AMP phosphotransferase AK4;	1.5444e+07	1.33154e+07	1.61579e+07	1.95354e+07	1.42367e+07	4.81921e+06	1.61579e+07	1.72112e+07	7	6	5	8
Q3UUI3	1	1	52.96	0.217308	1.67756	C1/2	S1/2	RecName: Full=Acyl-coenzyme A thioesterase THEM4; Short=Acyl-CoA thioesterase THEM4; EC=3.1.2.2; AltName: Full=Carboxyl-terminal modulator protein; AltName: Full=Thioesterase superfamily member 4; Flags: Precursor;	160296	94362.2	71057.2	80745.7	147765	34152.2	71057.2	71139	1	0	1	0
P21279;O70443	14	9	1181.39	0.217365	1.13131	S1/2	C1/2	RecName: Full=Guanine nucleotide-binding protein G(q) subunit alpha; AltName: Full=Guanine nucleotide-binding protein alpha-q;	1.8528e+07	1.63945e+07	2.04305e+07	1.90776e+07	1.70796e+07	5.93362e+06	2.04305e+07	1.68079e+07	5	4	4	4
P10852	21	19	1957.41	0.217539	1.19012	C1/2	S1/2	RecName: Full=4F2 cell-surface antigen heavy chain; Short=4F2hc; AltName: Full=Solute carrier family 3 member 2; AltName: CD_antigen=CD98;	1.23091e+08	1.39905e+08	1.02256e+08	1.18727e+08	1.13469e+08	5.06354e+07	1.02256e+08	1.04602e+08	17	17	18	18
Q9CT10	1	1	91.57	0.21774	1.54681	C1/2	S1/2	RecName: Full=Ran-binding protein 3; Short=RanBP3;	297412	399926	180358	270466	274162	144744	180358	238288	0	1	0	0
Q99J56	1	1	58.25	0.218639	1.51961	S1/2	C1/2	RecName: Full=Derlin-1; AltName: Full=Degradation in endoplasmic reticulum protein 1; AltName: Full=Der1-like protein 1;	1.13391e+06	1.74948e+06	1.93858e+06	2.44305e+06	1.04527e+06	633184	1.93858e+06	2.15239e+06	0	1	0	1
Q99N94	15	14	1111.18	0.218718	1.12979	S1/2	C1/2	RecName: Full=39S ribosomal protein L9, mitochondrial; Short=L9mt; Short=MRP-L9; Flags: Precursor;	2.28911e+07	2.59125e+07	2.66886e+07	2.84493e+07	2.11016e+07	9.37845e+06	2.66886e+07	2.50645e+07	7	9	4	8
Q9CZX7	2	2	146.33	0.218871	1.40199	S1/2	C1/2	RecName: Full=Type 2 phosphatidylinositol 4,5-bisphosphate 4-phosphatase; Short=Type 2 PtdIns-4,5-P2 4-Ptase; EC=3.1.3.78; AltName: Full=PtdIns-4,5-P2 4-Ptase II; AltName: Full=Transmembrane protein 55A;	5.37422e+06	4.97242e+06	8.53249e+06	5.97338e+06	4.9541e+06	1.79966e+06	8.53249e+06	5.2627e+06	2	1	2	2
Q9JKR6	35	32	2988.5	0.219356	1.15467	S1/2	C1/2	RecName: Full=Hypoxia up-regulated protein 1; Short=GRP-170; AltName: Full=140 kDa Ca(2+)-binding protein; Short=CBP-140; Flags: Precursor;	9.11859e+07	9.34914e+07	1.14997e+08	9.82448e+07	8.40576e+07	3.38371e+07	1.14997e+08	8.65561e+07	22	23	26	22
Q8BMS4	1	1	154.26	0.219399	2.19964	S1/2	C1/2	RecName: Full=Hexaprenyldihydroxybenzoate methyltransferase, mitochondrial; EC=2.1.1.114; AltName: Full=2-polyprenyl-6-hydroxyphenyl methylase; EC=2.1.1.222; AltName: Full=3,4-dihydroxy-5-hexaprenylbenzoate methyltransferase; Short=DHHB methyltransferase; Short=DHHB-MT; Short=DHHB-MTase; AltName: Full=3-demethylubiquinone-9 3-methyltransferase; EC=2.1.1.64; AltName: Full=Dihydroxyhexaprenylbenzoa…	127615	49341.1	225213	164027	117639	17857.9	225213	144512	0	0	2	1
Q9DAT5	1	1	75.56	0.219546	1.21814	C1/2	S1/2	RecName: Full=Mitochondrial tRNA-specific 2-thiouridylase 1; EC=2.8.1.-;	286281	352590	253817	270648	263902	127612	253817	238448	0	0	0	0
Q8VED5	4	1	203.89	0.219616	5.70498	C1/2	S1/2	RecName: Full=Keratin, type II cytoskeletal 79; AltName: Full=Cytokeratin-79; Short=CK-79; AltName: Full=Keratin-79; Short=K79; AltName: Full=Type-II keratin Kb38;	2.5532e+06	1.30402e+07	1.30276e+06	1.43054e+06	2.3536e+06	4.71962e+06	1.30276e+06	1.26034e+06	1	1	1	1
Q91YW3	6	5	348.66	0.220813	1.46066	S1/2	C1/2	RecName: Full=DnaJ homolog subfamily C member 3; AltName: Full=Interferon-induced, double-stranded RNA-activated protein kinase inhibitor; AltName: Full=Protein kinase inhibitor of 58 kDa; Short=Protein kinase inhibitor p58; Flags: Precursor;	1.63374e+06	2.48504e+06	3.26029e+06	2.75583e+06	1.50602e+06	899403	3.26029e+06	2.42796e+06	2	1	4	4
O08709	7	7	557.41	0.221266	1.28344	C1/2	S1/2	RecName: Full=Peroxiredoxin-6; EC=1.11.1.15; AltName: Full=1-Cys peroxiredoxin; Short=1-Cys PRX; AltName: Full=Acidic calcium-independent phospholipase A2; Short=aiPLA2; EC=3.1.1.-; AltName: Full=Antioxidant protein 2; AltName: Full=Non-selenium glutathione peroxidase; Short=NSGPx; EC=1.11.1.9;	1.5625e+07	1.20156e+07	1.12153e+07	1.0321e+07	1.44035e+07	4.34878e+06	1.12153e+07	9.09305e+06	4	3	4	3
Q8BMG8	2	2	151.24	0.221318	1.16933	S1/2	C1/2	RecName: Full=Mitochondrial folate transporter/carrier; AltName: Full=Solute carrier family 25 member 32;	4.032e+06	3.55232e+06	4.71212e+06	4.15643e+06	3.7168e+06	1.28568e+06	4.71212e+06	3.66192e+06	1	0	1	0
Q3ULF4	6	6	307.98	0.22205	1.09839	S1/2	C1/2	RecName: Full=Paraplegin; EC=3.4.24.-;	4.9071e+06	4.93798e+06	5.69161e+06	5.12212e+06	4.5235e+06	1.78719e+06	5.69161e+06	4.51272e+06	2	0	2	1
P62082	14	12	888.05	0.222124	1.42291	C1/2	S1/2	RecName: Full=40S ribosomal protein S7;	3.00343e+07	2.41736e+07	2.23702e+07	1.57263e+07	2.76864e+07	8.7491e+06	2.23702e+07	1.38553e+07	7	5	6	5
P41731	4	3	218.58	0.222157	1.36865	S1/2	C1/2	RecName: Full=CD63 antigen; AltName: CD_antigen=CD63;	4.75352e+07	4.9243e+07	7.73937e+07	5.50615e+07	4.38192e+07	1.78224e+07	7.73937e+07	4.85105e+07	1	2	2	2
Q9CW46	3	3	253.83	0.222372	1.44953	C1/2	S1/2	RecName: Full=Ribonucleoprotein PTB-binding 1; AltName: Full=Protein raver-1;	3.30312e+06	2.4071e+06	2.24176e+06	1.6976e+06	3.04491e+06	871197	2.24176e+06	1.49563e+06	1	1	1	1
P28656	6	4	752.62	0.223489	1.42804	C1/2	S1/2	RecName: Full=Nucleosome assembly protein 1-like 1; AltName: Full=Brain protein DN38; AltName: Full=NAP-1-related protein; Flags: Precursor;	1.7078e+07	1.84635e+07	1.50606e+07	9.82759e+06	1.57429e+07	6.68245e+06	1.50606e+07	8.65836e+06	4	4	4	3
P51859	4	2	167.05	0.223642	1.06751	S1/2	C1/2	RecName: Full=Hepatoma-derived growth factor; Short=HDGF;	1.37024e+06	1.40578e+06	1.53345e+06	1.42999e+06	1.26313e+06	508792	1.53345e+06	1.25985e+06	1	0	0	0
Q9WUM3	5	5	340.03	0.223736	1.515	C1/2	S1/2	RecName: Full=Coronin-1B; AltName: Full=Coronin-2;	3.13663e+06	3.94262e+06	2.84414e+06	1.82862e+06	2.89143e+06	1.42694e+06	2.84414e+06	1.61106e+06	3	2	2	2
Q9Z0F8	1	1	25.48	0.223798	1.56567	C1/2	S1/2	RecName: Full=Disintegrin and metalloproteinase domain-containing protein 17; Short=ADAM 17; EC=3.4.24.86; AltName: Full=TNF-alpha convertase; AltName: Full=TNF-alpha-converting enzyme; AltName: CD_antigen=CD156b; Flags: Precursor;	260869	192666	113957	175718	240476	69731	113957	154812	1	0	0	0
Q99N91	4	4	242.34	0.224285	1.19464	S1/2	C1/2	RecName: Full=39S ribosomal protein L34, mitochondrial; Short=L34mt; Short=MRP-L34; Flags: Precursor;	3.98198e+06	3.53265e+06	4.12203e+06	4.85528e+06	3.6707e+06	1.27856e+06	4.12203e+06	4.27763e+06	3	3	2	3
Q8BJS4	14	13	1143.96	0.224788	1.43081	S1/2	C1/2	RecName: Full=SUN domain-containing protein 2; AltName: Full=Protein unc-84 homolog B; AltName: Full=Sad1/unc-84 protein-like 2;	1.21586e+07	8.76078e+06	1.30292e+07	1.69024e+07	1.12081e+07	3.17076e+06	1.30292e+07	1.48915e+07	7	5	11	11
Q3THF9	2	2	60.14	0.225213	2.17619	S1/2	C1/2	RecName: Full=Coenzyme Q-binding protein COQ10 homolog B, mitochondrial; Flags: Precursor;	129765	59169.1	152804	258353	119621	21414.9	152804	227615	1	0	0	1
Q9CPX8	3	3	176.18	0.225443	1.29936	S1/2	C1/2	RecName: Full=Cytochrome b-c1 complex subunit 10; AltName: Full=Complex III subunit 10; AltName: Full=Complex III subunit XI; AltName: Full=Ubiquinol-cytochrome c reductase complex 6.4 kDa protein;	5.04607e+06	3.96587e+06	6.40416e+06	5.30561e+06	4.6516e+06	1.43536e+06	6.40416e+06	4.67438e+06	2	2	2	2
O35149	1	1	105.59	0.225797	1.82543	C1/2	S1/2	RecName: Full=Zinc transporter 4; Short=ZnT-4; AltName: Full=Lethal milk protein; AltName: Full=Solute carrier family 30 member 4;	780975	1.36658e+06	480630	695837	719923	494603	480630	613050	0	1	0	0
Q9R1X5	4	2	148.89	0.226319	1.41301	S1/2	C1/2	RecName: Full=Multidrug resistance-associated protein 5; AltName: Full=ATP-binding cassette sub-family C member 5; AltName: Full=Multi-specific organic anion transporter C; Short=MOAT-C; AltName: Full=SMRP;	309758	430053	585516	459844	285543	155648	585516	405134	0	0	1	2
Q5ND28	3	3	273.91	0.226482	1.07622	C1/2	S1/2	RecName: Full=Scavenger receptor class F member 1; AltName: Full=Acetyl LDL receptor; AltName: Full=Scavenger receptor expressed by endothelial cells 1 protein; Short=SREC-I; Flags: Precursor;	6.45607e+06	6.9607e+06	6.35307e+06	6.11349e+06	5.95137e+06	2.51927e+06	6.35307e+06	5.38614e+06	2	1	1	1
Q9CZW4	6	6	470.92	0.226567	1.37883	C1/2	S1/2	RecName: Full=Long-chain-fatty-acid--CoA ligase 3; EC=6.2.1.3; AltName: Full=Long-chain acyl-CoA synthetase 3; Short=LACS 3;	5.47548e+06	6.76802e+06	5.1348e+06	3.74485e+06	5.04744e+06	2.44953e+06	5.1348e+06	3.29931e+06	3	3	2	3
Q61249	1	1	136.06	0.226664	3.51204	S1/2	C1/2	RecName: Full=Immunoglobulin-binding protein 1; AltName: Full=Alpha4 phosphoprotein; AltName: Full=CD79a-binding protein 1; AltName: Full=Lymphocyte signal transduction molecule alpha 4; AltName: Full=Protein phosphatase 2/4/6 regulatory subunit; AltName: Full=p52;	31789.1	46848.7	63165.5	213014	29304	16955.8	63165.5	187671	0	0	0	0
Q8BHL4	3	3	294.6	0.226685	1.15601	S1/2	C1/2	RecName: Full=Retinoic acid-induced protein 3; AltName: Full=G-protein coupled receptor family C group 5 member A; AltName: Full=Retinoic acid-induced gene 1 protein; Short=RAIG-1;	2.76481e+07	2.39353e+07	3.11546e+07	2.84761e+07	2.54867e+07	8.66283e+06	3.11546e+07	2.50881e+07	2	3	2	3
Q9D2V8	1	1	31.91	0.226909	1.40669	S1/2	C1/2	RecName: Full=Major facilitator superfamily domain-containing protein 10; AltName: Full=Tetracycline transporter-like protein;	585490	749688	1.08054e+06	797647	539720	271333	1.08054e+06	702747	0	0	1	1
O55003	1	1	58.69	0.228244	1.43729	C1/2	S1/2	RecName: Full=BCL2/adenovirus E1B 19 kDa protein-interacting protein 3;	57205.9	82632.9	44380.4	52912.9	52733.9	29907.1	44380.4	46617.6	1	0	0	0
Q9CYA0	2	1	179.85	0.228269	1.59359	S1/2	C1/2	RecName: Full=Cysteine-rich with EGF-like domain protein 2; Flags: Precursor;	38158.1	49038.4	85106.1	53849.4	35175.2	17748.3	85106.1	47442.7	0	0	1	1
Q9CWU6	5	5	338.8	0.228304	1.15689	S1/2	C1/2	RecName: Full=Ubiquinol-cytochrome c reductase complex chaperone CBP3 homolog; AltName: Full=Basic FGF-repressed Zic-binding protein; Short=mbFZb;	7.27787e+06	6.41903e+06	7.46809e+06	8.37765e+06	6.70894e+06	2.32322e+06	7.46809e+06	7.38093e+06	5	4	5	4
Q9D074	2	2	105.57	0.22835	1.92805	S1/2	C1/2	RecName: Full=E3 ubiquitin-protein ligase MGRN1; EC=6.3.2.-; AltName: Full=Mahogunin RING finger protein 1;	69060.1	28847	94464.2	94305.3	63661.5	10440.5	94464.2	83085.4	0	0	0	1
Q9CZ44	3	3	232.09	0.228432	2.23251	C1/2	S1/2	RecName: Full=NSFL1 cofactor p47; AltName: Full=p97 cofactor p47;	7.1994e+06	4.2367e+06	3.58239e+06	1.54014e+06	6.6366e+06	1.53338e+06	3.58239e+06	1.3569e+06	0	1	0	0
Q8R035	6	5	561.51	0.228967	1.22325	S1/2	C1/2	RecName: Full=Peptidyl-tRNA hydrolase ICT1, mitochondrial; EC=3.1.1.29; AltName: Full=39S ribosomal protein L58, mitochondrial; Short=MRP-L58; AltName: Full=Immature colon carcinoma transcript 1 protein homolog; Flags: Precursor;	3.30719e+06	4.06253e+06	4.23208e+06	4.78291e+06	3.04865e+06	1.47034e+06	4.23208e+06	4.21387e+06	2	1	1	1
Q9DAX2	2	1	97.68	0.229367	1.07147	C1/2	S1/2	RecName: Full=Lipid phosphate phosphohydrolase 2; EC=3.1.3.4; AltName: Full=PAP2-gamma; Short=PAP2-G; AltName: Full=Phosphatidate phosphohydrolase type 2c; AltName: Full=Phosphatidic acid phosphatase 2c; Short=PAP-2c; Short=PAP2c;	2.31304e+06	2.49852e+06	2.26879e+06	2.22184e+06	2.13222e+06	904283	2.26879e+06	1.9575e+06	0	1	0	0
Q61578	18	18	1376.29	0.229787	1.2159	S1/2	C1/2	RecName: Full=NADPH:adrenodoxin oxidoreductase, mitochondrial; Short=AR; Short=Adrenodoxin reductase; EC=1.18.1.6; AltName: Full=Ferredoxin--NADP(+) reductase; Short=Ferredoxin reductase; Flags: Precursor;	2.25865e+07	1.83238e+07	2.35753e+07	2.61678e+07	2.08209e+07	6.6319e+06	2.35753e+07	2.30545e+07	16	14	14	16
Q3SXD3	3	2	203.63	0.230936	1.31055	C1/2	S1/2	RecName: Full=HD domain-containing protein 2;	1.12022e+06	1.22665e+06	1.03693e+06	753813	1.03265e+06	443957	1.03693e+06	664128	1	1	1	2
Q8BHN3	35	32	3297.01	0.231673	1.21519	S1/2	C1/2	RecName: Full=Neutral alpha-glucosidase AB; EC=3.2.1.84; AltName: Full=Alpha-glucosidase 2; AltName: Full=Glucosidase II subunit alpha; Flags: Precursor;	1.2605e+08	1.47367e+08	1.80009e+08	1.52244e+08	1.16197e+08	5.3336e+07	1.80009e+08	1.34131e+08	34	33	34	35
Q9D1J3	4	4	329.27	0.23301	1.35113	S1/2	C1/2	RecName: Full=SAP domain-containing ribonucleoprotein; AltName: Full=Nuclear protein Hcc-1;	5.13931e+06	4.94478e+06	5.67424e+06	7.95071e+06	4.73755e+06	1.78965e+06	5.67424e+06	7.00478e+06	2	2	3	3
P80317;Q61390	20	16	1638.22	0.233246	1.03765	S1/2	C1/2	RecName: Full=T-complex protein 1 subunit zeta; Short=TCP-1-zeta; AltName: Full=CCT-zeta-1;	2.66122e+07	2.6829e+07	2.83189e+07	2.71343e+07	2.45319e+07	9.71015e+06	2.83189e+07	2.3906e+07	7	9	8	8
Q61191	3	3	161.31	0.233579	1.15705	S1/2	C1/2	RecName: Full=Host cell factor 1; Short=HCF; Short=HCF-1; AltName: Full=C1 factor; Contains: RecName: Full=HCF N-terminal chain 1; Contains: RecName: Full=HCF N-terminal chain 2; Contains: RecName: Full=HCF N-terminal chain 3; Contains: RecName: Full=HCF N-terminal chain 4; Contains: RecName: Full=HCF N-terminal chain 5; Contains: RecName: Full=HCF N-terminal chain 6; Contains: RecName: Full=HCF …	195703	197539	208385	246618	180405	71494.9	208385	217277	2	1	1	2
Q91YT0	17	17	1091.23	0.234159	1.11948	S1/2	C1/2	RecName: Full=NADH dehydrogenase [ubiquinone] flavoprotein 1, mitochondrial; EC=1.6.5.3; EC=1.6.99.3; AltName: Full=Complex I-51kD; Short=CI-51kD; AltName: Full=NADH-ubiquinone oxidoreductase 51 kDa subunit; Flags: Precursor;	3.85607e+07	3.99891e+07	4.11855e+07	4.67494e+07	3.55462e+07	1.44731e+07	4.11855e+07	4.11874e+07	14	12	13	13
Q8VCH8	7	7	707.15	0.234344	1.22529	S1/2	C1/2	RecName: Full=UBX domain-containing protein 4; AltName: Full=Erasin; AltName: Full=UBX domain-containing protein 2;	1.59198e+07	1.92524e+07	2.31819e+07	1.99143e+07	1.46753e+07	6.96797e+06	2.31819e+07	1.7545e+07	4	4	4	4
P16125	2	1	81.71	0.234592	1.50372	S1/2	C1/2	RecName: Full=L-lactate dehydrogenase B chain; Short=LDH-B; EC=1.1.1.27; AltName: Full=LDH heart subunit; Short=LDH-H;	76106.6	128532	151134	156585	70157.1	46519.1	151134	137956	0	0	0	0
Q8VDM4	4	3	221.04	0.23498	1.36029	C1/2	S1/2	RecName: Full=26S proteasome non-ATPase regulatory subunit 2; AltName: Full=26S proteasome regulatory subunit RPN1; AltName: Full=26S proteasome regulatory subunit S2; AltName: Full=26S proteasome subunit p97;	385000	480111	365319	270657	354903	173765	365319	238456	0	0	1	0
Q8R3Q6	8	8	768.67	0.235181	1.14069	S1/2	C1/2	RecName: Full=Coiled-coil domain-containing protein 58;	3.52349e+07	3.00356e+07	3.691e+07	3.75433e+07	3.24804e+07	1.08707e+07	3.691e+07	3.30766e+07	7	7	4	7
Q9CQC7	5	5	322.75	0.235248	1.10285	S1/2	C1/2	RecName: Full=NADH dehydrogenase [ubiquinone] 1 beta subcomplex subunit 4; AltName: Full=Complex I-B15; Short=CI-B15; AltName: Full=NADH-ubiquinone oxidoreductase B15 subunit;	2.42855e+07	2.2994e+07	2.47451e+07	2.73971e+07	2.2387e+07	8.32214e+06	2.47451e+07	2.41376e+07	4	4	4	4
P09602	1	1	142.15	0.235307	1.43369	S1/2	C1/2	RecName: Full=Non-histone chromosomal protein HMG-17; AltName: Full=High mobility group nucleosome-binding domain-containing protein 2;	437828	381444	475274	699310	403602	138055	475274	616110	2	2	2	2
Q9JJE7	5	5	320.95	0.235388	1.43773	C1/2	S1/2	RecName: Full=Fatty acid desaturase 3; EC=1.14.19.-;	6.17569e+06	7.65777e+06	5.74653e+06	3.8752e+06	5.69292e+06	2.77156e+06	5.74653e+06	3.41415e+06	3	3	4	3
P53994	15	7	1509.92	0.235527	1.08332	S1/2	C1/2	RecName: Full=Ras-related protein Rab-2A;	3.06882e+07	3.36541e+07	3.43533e+07	3.53503e+07	2.82892e+07	1.21803e+07	3.43533e+07	3.11445e+07	4	3	4	4
P45952	19	18	1583.35	0.235579	1.10904	C1/2	S1/2	RecName: Full=Medium-chain specific acyl-CoA dehydrogenase, mitochondrial; Short=MCAD; EC=1.3.8.7; Flags: Precursor;	3.78174e+07	3.70856e+07	3.16759e+07	3.5863e+07	3.48611e+07	1.34223e+07	3.16759e+07	3.15962e+07	10	11	14	12
Q791T5	2	2	106.37	0.235946	1.38735	C1/2	S1/2	RecName: Full=Mitochondrial carrier homolog 1; AltName: Full=Mitochondrial carrier-like protein 1;	3.1832e+06	4.35016e+06	2.41332e+06	3.01673e+06	2.93435e+06	1.57444e+06	2.41332e+06	2.65782e+06	0	1	2	1
Q9WVL3	7	6	503.85	0.236071	1.16613	S1/2	C1/2	RecName: Full=Solute carrier family 12 member 7; AltName: Full=Electroneutral potassium-chloride cotransporter 4; AltName: Full=K-Cl cotransporter 4;	5.81013e+06	6.73489e+06	6.90755e+06	7.72164e+06	5.35594e+06	2.43754e+06	6.90755e+06	6.80296e+06	4	3	6	5
P62918	11	11	711.63	0.237309	1.11478	C1/2	S1/2	RecName: Full=60S ribosomal protein L8;	1.6558e+07	1.88161e+07	1.58807e+07	1.58514e+07	1.52636e+07	6.81008e+06	1.58807e+07	1.39655e+07	7	6	8	5
Q9D7J4	2	2	142.84	0.237879	1.31795	S1/2	C1/2	RecName: Full=Cytochrome c oxidase protein 20 homolog;	905084	1.09468e+06	1.14391e+06	1.49168e+06	834331	396196	1.14391e+06	1.31421e+06	1	1	2	1
Q80ZI1	1	1	27.06	0.237936	1.41919	S1/2	C1/2	RecName: Full=TMF-regulated nuclear protein 1;	81990.8	62112.5	118078	86432	75581.3	22480.2	118078	76148.7	0	0	1	1
Q91YP0	12	12	737.62	0.237998	1.1306	C1/2	S1/2	RecName: Full=L-2-hydroxyglutarate dehydrogenase, mitochondrial; EC=1.1.99.2; AltName: Full=Duranin; Flags: Precursor;	1.09461e+07	9.51127e+06	8.89009e+06	9.20427e+06	1.00904e+07	3.44239e+06	8.89009e+06	8.1092e+06	10	5	7	6
Q8JZR0	13	10	754.83	0.238029	1.19045	C1/2	S1/2	RecName: Full=Long-chain-fatty-acid--CoA ligase 5; EC=6.2.1.3; AltName: Full=Long-chain acyl-CoA synthetase 5; Short=LACS 5;	1.22938e+07	1.25093e+07	1.15372e+07	9.29802e+06	1.13328e+07	4.52747e+06	1.15372e+07	8.19179e+06	6	6	6	6
Q8K2Y7	14	12	972.22	0.238442	1.22362	S1/2	C1/2	RecName: Full=39S ribosomal protein L47, mitochondrial; Short=L47mt; Short=MRP-L47; Flags: Precursor;	1.05762e+07	1.02518e+07	1.12661e+07	1.42195e+07	9.7494e+06	3.71042e+06	1.12661e+07	1.25277e+07	8	4	9	9
O35280	2	1	71.49	0.238456	1.59628	S1/2	C1/2	RecName: Full=Serine/threonine-protein kinase Chk1; EC=2.7.11.1; AltName: Full=CHK1 checkpoint homolog; AltName: Full=Checkpoint kinase-1;	38809.6	23773.8	57799.1	42101.4	35775.7	8604.4	57799.1	37092.4	0	0	0	0
O88839	1	1	85.18	0.239097	1.49633	C1/2	S1/2	RecName: Full=Disintegrin and metalloproteinase domain-containing protein 15; Short=ADAM 15; EC=3.4.24.-; AltName: Full=AD56; AltName: Full=Metalloprotease RGD disintegrin protein; AltName: Full=Metalloproteinase-like, disintegrin-like, and cysteine-rich protein 15; Short=MDC-15; AltName: Full=Metargidin; Flags: Precursor;	4.03049e+06	6.10624e+06	3.74734e+06	3.02706e+06	3.71541e+06	2.21002e+06	3.74734e+06	2.66692e+06	1	0	1	1
O70318;P48193;Q9WV92	32	30	2969.76	0.239128	1.10105	C1/2	S1/2	RecName: Full=Band 4.1-like protein 2; AltName: Full=Generally expressed protein 4.1; Short=4.1G;	5.84323e+07	6.45322e+07	5.74661e+07	5.42136e+07	5.38645e+07	2.3356e+07	5.74661e+07	4.77635e+07	24	16	21	18
P62843	5	4	415	0.240078	1.47357	C1/2	S1/2	RecName: Full=40S ribosomal protein S15; AltName: Full=RIG protein;	7.9593e+06	6.39309e+06	5.92201e+06	3.81783e+06	7.33709e+06	2.31383e+06	5.92201e+06	3.36361e+06	4	3	3	3
O35387	8	8	583.63	0.240577	1.17612	C1/2	S1/2	RecName: Full=HCLS1-associated protein X-1; AltName: Full=HS1-associating protein X-1; Short=HAX-1; AltName: Full=HS1-binding protein 1; Short=HSP1BP-1;	7.38556e+06	7.4303e+06	5.66261e+06	6.93467e+06	6.80821e+06	2.68923e+06	5.66261e+06	6.10962e+06	4	2	5	5
Q8CBW3	1	1	68.53	0.240727	1.26906	S1/2	C1/2	RecName: Full=Abl interactor 1; AltName: Full=Abelson interactor 1; Short=Abi-1; AltName: Full=Ablphilin-1; AltName: Full=Eps8 SH3 domain-binding protein; Short=Eps8-binding protein; AltName: Full=Spectrin SH3 domain-binding protein 1; AltName: Full=e3B1;	659264	638815	710843	936499	607727	231205	710843	825080	0	0	0	0
Q9Z1F9	5	5	276.89	0.241105	1.67152	C1/2	S1/2	RecName: Full=SUMO-activating enzyme subunit 2; EC=6.3.2.-; AltName: Full=Anthracycline-associated resistance ARX; AltName: Full=Ubiquitin-like 1-activating enzyme E1B; AltName: Full=Ubiquitin-like modifier-activating enzyme 2;	3.32706e+06	5.29426e+06	3.09274e+06	2.06505e+06	3.06697e+06	1.91614e+06	3.09274e+06	1.81936e+06	4	2	4	2
P13020	1	1	49.78	0.241129	1.38558	C1/2	S1/2	RecName: Full=Gelsolin; AltName: Full=Actin-depolymerizing factor; Short=ADF; AltName: Full=Brevin; Flags: Precursor;	392143	474398	256507	368891	361488	171698	256507	325002	1	1	1	1
P97314	3	3	311.01	0.241141	1.14346	C1/2	S1/2	RecName: Full=Cysteine and glycine-rich protein 2; AltName: Full=Cysteine-rich protein 2; Short=CRP2; AltName: Full=Double LIM protein 1; Short=DLP-1;	2.72722e+06	2.84887e+06	2.24301e+06	2.6335e+06	2.51403e+06	1.03108e+06	2.24301e+06	2.32018e+06	3	3	2	3
A6H5Z3	1	1	49.75	0.241919	1.46952	C1/2	S1/2	RecName: Full=Exocyst complex component 6B; AltName: Full=Exocyst complex component Sec15B; AltName: Full=SEC15-like protein 2;	266168	342615	249360	164913	245361	124002	249360	145293	0	0	0	0
Q99MR3	2	2	163.01	0.242142	1.85449	C1/2	S1/2	RecName: Full=Solute carrier family 12 member 9; AltName: Full=Cation-chloride cotransporter-interacting protein 1; AltName: Full=Potassium-chloride transporter 9;	1.09825e+06	1.76888e+06	1.00134e+06	544706	1.01239e+06	640208	1.00134e+06	479900	2	1	2	0
Q80TH2	11	10	751.81	0.242424	1.21136	S1/2	C1/2	RecName: Full=Protein LAP2; AltName: Full=Densin-180-like protein; AltName: Full=Erbb2-interacting protein; Short=Erbin;	5.34332e+06	4.38283e+06	6.27362e+06	5.5083e+06	4.92561e+06	1.58627e+06	6.27362e+06	4.85295e+06	5	4	8	8
Q9Z2G6	3	3	234.73	0.242519	1.38532	S1/2	C1/2	RecName: Full=Protein sel-1 homolog 1; AltName: Full=Suppressor of lin-12-like protein 1; Short=Sel-1L; Flags: Precursor;	1.20049e+06	1.78645e+06	2.20439e+06	1.93347e+06	1.10664e+06	646564	2.20439e+06	1.70344e+06	1	2	2	3
P54823	9	8	598.92	0.24356	1.27143	C1/2	S1/2	RecName: Full=Probable ATP-dependent RNA helicase DDX6; EC=3.6.4.13; AltName: Full=ATP-dependent RNA helicase p54; AltName: Full=DEAD box protein 6; AltName: Full=Oncogene RCK homolog;	7.48041e+06	6.02577e+06	5.83254e+06	4.7903e+06	6.89564e+06	2.18089e+06	5.83254e+06	4.22037e+06	4	3	5	3
G5E870	4	4	240.79	0.243642	1.19952	S1/2	C1/2	RecName: Full=E3 ubiquitin-protein ligase TRIP12; EC=6.3.2.-; AltName: Full=Thyroid receptor-interacting protein 12; Short=TR-interacting protein 12; Short=TRIP-12;	591211	655725	676141	819588	544994	237325	676141	722078	0	0	1	1
Q80TV8	2	1	96.69	0.245208	1.44723	S1/2	C1/2	RecName: Full=CLIP-associating protein 1; AltName: Full=Cytoplasmic linker-associated protein 1;	75994.1	89072.2	95683.5	143206	70053.3	32237.7	95683.5	126168	0	0	0	0
P33215	2	1	132.59	0.245484	1.20768	S1/2	C1/2	RecName: Full=Protein NEDD1; AltName: Full=Neural precursor cell expressed developmentally down-regulated protein 1; Short=NEDD-1;	290261	237356	298977	338213	267570	85905.7	298977	297974	1	0	1	1
P97300	7	5	417.07	0.247066	1.22325	S1/2	C1/2	RecName: Full=Neuroplastin; AltName: Full=Stromal cell-derived receptor 1; Short=SDR-1; Flags: Precursor;	5.8548e+06	5.7222e+06	6.23778e+06	7.92385e+06	5.39711e+06	2.07102e+06	6.23778e+06	6.98111e+06	2	2	4	3
Q8BSF4	5	5	445.66	0.247515	1.15378	S1/2	C1/2	RecName: Full=Phosphatidylserine decarboxylase proenzyme; EC=4.1.1.65; Contains: RecName: Full=Phosphatidylserine decarboxylase alpha chain; Contains: RecName: Full=Phosphatidylserine decarboxylase beta chain;	1.68115e+06	1.4118e+06	1.74047e+06	1.82811e+06	1.54973e+06	510969	1.74047e+06	1.61061e+06	2	0	1	3
Q8C6B9	1	1	101.17	0.247915	1.53249	S1/2	C1/2	RecName: Full=Active regulator of SIRT1; AltName: Full=40S ribosomal protein S19-binding protein 1; Short=RPS19-binding protein 1; Short=S19BP;	328060	484738	511326	734281	302414	175440	511326	646920	1	0	0	0
Q9CR88	6	6	447.47	0.248366	1.07526	S1/2	C1/2	RecName: Full=28S ribosomal protein S14, mitochondrial; Short=MRP-S14; Short=S14mt;	7.51022e+06	7.15531e+06	7.58784e+06	8.18139e+06	6.92312e+06	2.5897e+06	7.58784e+06	7.20801e+06	3	1	2	1
Q9R0E1	17	17	1245.22	0.24876	1.27891	S1/2	C1/2	RecName: Full=Procollagen-lysine,2-oxoglutarate 5-dioxygenase 3; EC=1.14.11.4; AltName: Full=Lysyl hydroxylase 3; Short=LH3; Flags: Precursor;	4.35953e+07	3.99213e+07	6.08638e+07	4.59462e+07	4.01873e+07	1.44486e+07	6.08638e+07	4.04797e+07	13	13	16	16
Q99JY0	32	30	3086.4	0.249059	1.04457	C1/2	S1/2	RecName: Full=Trifunctional enzyme subunit beta, mitochondrial; AltName: Full=TP-beta; Includes: RecName: Full=3-ketoacyl-CoA thiolase; EC=2.3.1.16; AltName: Full=Acetyl-CoA acyltransferase; AltName: Full=Beta-ketothiolase; Flags: Precursor;	2.40028e+08	2.4703e+08	2.38524e+08	2.27749e+08	2.21264e+08	8.94068e+07	2.38524e+08	2.00653e+08	24	25	23	25
P67778	26	23	3441.12	0.249131	1.14498	C1/2	S1/2	RecName: Full=Prohibitin; AltName: Full=B-cell receptor-associated protein 32; Short=BAP 32;	3.57877e+08	3.85628e+08	2.99714e+08	3.49645e+08	3.299e+08	1.39569e+08	2.99714e+08	3.08046e+08	19	17	19	18
P38647	69	60	8387.01	0.249437	1.10689	C1/2	S1/2	RecName: Full=Stress-70 protein, mitochondrial; AltName: Full=75 kDa glucose-regulated protein; Short=GRP-75; AltName: Full=Heat shock 70 kDa protein 9; AltName: Full=Mortalin; AltName: Full=Peptide-binding protein 74; Short=PBP74; AltName: Full=p66 MOT; Flags: Precursor;	2.07902e+09	1.92917e+09	1.90364e+09	1.71749e+09	1.9165e+09	6.9822e+08	1.90364e+09	1.51315e+09	69	69	64	71
Q9Z1P6	8	8	535.84	0.250411	1.08642	S1/2	C1/2	RecName: Full=NADH dehydrogenase [ubiquinone] 1 alpha subcomplex subunit 7; AltName: Full=Complex I-B14.5a; Short=CI-B14.5a; AltName: Full=NADH-ubiquinone oxidoreductase subunit B14.5a;	8.21502e+06	8.63e+06	8.73882e+06	9.56197e+06	7.57282e+06	3.12343e+06	8.73882e+06	8.42433e+06	5	4	7	9
P63017	49	29	5212.71	0.25086	1.1713	S1/2	C1/2	RecName: Full=Heat shock cognate 71 kDa protein; AltName: Full=Heat shock 70 kDa protein 8;	3.79443e+08	3.21285e+08	4.33173e+08	3.87589e+08	3.4978e+08	1.16282e+08	4.33173e+08	3.41476e+08	23	22	21	23
Q91VU0	1	1	69.37	0.251022	1.14416	S1/2	C1/2	RecName: Full=Protein FAM3C; AltName: Full=Interleukin-like EMT inducer; Flags: Precursor;	229775	234343	287130	243894	211813	84814.9	287130	214877	0	1	1	0
Q9CRB2	1	1	31.56	0.251263	3.38092	S1/2	C1/2	RecName: Full=H/ACA ribonucleoprotein complex subunit 2; AltName: Full=Nucleolar protein family A member 2; AltName: Full=snoRNP protein NHP2;	35322.7	23643.6	44206	155154	32561.4	8557.26	44206	136695	0	0	0	0
P57716	9	8	823.49	0.25183	1.20358	C1/2	S1/2	RecName: Full=Nicastrin; Flags: Precursor;	1.68035e+07	2.10325e+07	1.5751e+07	1.56851e+07	1.54899e+07	7.61222e+06	1.5751e+07	1.3819e+07	7	5	7	7
Q6P9Z1	1	1	74.35	0.25193	4.98847	C1/2	S1/2	RecName: Full=SWI/SNF-related matrix-associated actin-dependent regulator of chromatin subfamily D member 3; AltName: Full=60 kDa BRG-1/Brm-associated factor subunit C; AltName: Full=BRG1-associated factor 60C; Short=BAF60C; Short=mBAF60c;	3.10188e+06	7.68271e+06	2.0086e+06	153301	2.85939e+06	2.78058e+06	2.0086e+06	135062	0	0	0	1
Q64314	13	11	868.99	0.251965	1.27491	C1/2	S1/2	RecName: Full=Hematopoietic progenitor cell antigen CD34; AltName: CD_antigen=CD34; Flags: Precursor;	2.42194e+07	2.79549e+07	1.76262e+07	2.32976e+07	2.23261e+07	1.01176e+07	1.76262e+07	2.05258e+07	5	7	8	8
Q9D1C3	1	1	27.82	0.25288	3.52005	S1/2	C1/2	RecName: Full=Protein preY, mitochondrial; Flags: Precursor;	2618.21	303.753	4224.31	6061.15	2413.54	109.937	4224.31	5340.02	0	0	0	0
P35330	5	5	330.48	0.252964	1.19833	C1/2	S1/2	RecName: Full=Intercellular adhesion molecule 2; Short=ICAM-2; AltName: Full=Lymphocyte function-associated AG-1 counter-receptor; AltName: CD_antigen=CD102; Flags: Precursor;	5.49085e+06	6.81005e+06	5.00711e+06	5.25793e+06	5.06161e+06	2.46474e+06	5.00711e+06	4.63237e+06	4	6	3	4
Q91VH2	9	9	610.87	0.253767	1.31446	S1/2	C1/2	RecName: Full=Sorting nexin-9;	8.4347e+06	7.99625e+06	9.06201e+06	1.25359e+07	7.77533e+06	2.89406e+06	9.06201e+06	1.10444e+07	5	4	3	7
Q6PH08	5	1	202.22	0.254212	3.39055	C1/2	S1/2	RecName: Full=ERC protein 2; AltName: Full=CAZ-associated structural protein 1; Short=CAST1;	4324.63	14111.9	1671.5	3766.13	3986.56	5107.49	1671.5	3318.06	0	0	0	0
Q9DBR7;Q8BG95	7	6	347.02	0.254734	1.51448	S1/2	C1/2	RecName: Full=Protein phosphatase 1 regulatory subunit 12A; AltName: Full=Myosin phosphatase-targeting subunit 1; Short=Myosin phosphatase target subunit 1;	1.52152e+06	1.00187e+06	2.2271e+06	1.59451e+06	1.40257e+06	362603	2.2271e+06	1.40481e+06	3	0	1	1
Q9D1J1	1	1	38.83	0.254915	2.00689	C1/2	S1/2	RecName: Full=Adaptin ear-binding coat-associated protein 2; AltName: Full=NECAP endocytosis-associated protein 2; Short=NECAP-2;	151643	136481	106023	37543.7	139788	49396	106023	33076.9	0	0	0	0
Q640M1	4	3	245.76	0.254971	1.30969	C1/2	S1/2	RecName: Full=U3 small nucleolar RNA-associated protein 14 homolog A; AltName: Full=Juvenile spermatogonial depletion-like X-linked protein; Short=Jsd-like X-linked protein;	1.57951e+06	1.8146e+06	1.08563e+06	1.5059e+06	1.45603e+06	656752	1.08563e+06	1.32673e+06	1	0	0	3
Q922H2;Q9JK42	9	8	581.33	0.255017	1.27126	S1/2	C1/2	RecName: Full=[Pyruvate dehydrogenase (acetyl-transferring)] kinase isozyme 3, mitochondrial; EC=2.7.11.2; AltName: Full=Pyruvate dehydrogenase kinase isoform 3; Flags: Precursor;	1.28882e+07	9.40006e+06	1.45089e+07	1.38253e+07	1.18807e+07	3.40214e+06	1.45089e+07	1.21804e+07	4	5	6	4
O88545	2	2	93.99	0.255046	2.24706	C1/2	S1/2	RecName: Full=COP9 signalosome complex subunit 6; Short=SGN6; Short=Signalosome subunit 6; AltName: Full=JAB1-containing signalosome subunit 6;	331674	780470	201342	293590	305746	282474	201342	258660	1	0	0	0
Q9CY21	1	1	51.95	0.256406	1.72201	S1/2	C1/2	RecName: Full=Uncharacterized methyltransferase WBSCR22; EC=2.1.1.-; AltName: Full=Williams-Beuren syndrome chromosomal region 22 protein homolog;	305175	240299	606076	333234	281318	86970.7	606076	293588	0	0	1	0
Q99LD4	1	1	60.58	0.256645	1.42414	C1/2	S1/2	RecName: Full=COP9 signalosome complex subunit 1; Short=SGN1; Short=Signalosome subunit 1; AltName: Full=G protein pathway suppressor 1; Short=GPS-1; AltName: Full=JAB1-containing signalosome subunit 1;	631162	453608	437778	323922	581822	164173	437778	285384	1	1	1	0
Q810Q5	3	3	337.15	0.256755	1.15151	C1/2	S1/2	RecName: Full=Normal mucosa of esophagus-specific gene 1 protein;	3.69751e+07	3.34827e+07	2.82697e+07	3.29178e+07	3.40846e+07	1.21183e+07	2.82697e+07	2.90014e+07	4	5	5	4
Q99K70;Q7TT45	3	3	134.1	0.257023	1.37393	C1/2	S1/2	RecName: Full=Ras-related GTP-binding protein C; Short=Rag C; Short=RagC; AltName: Full=GTPase-interacting protein 2; AltName: Full=TIB929;	626560	440698	420772	356018	577579	159501	420772	313661	3	2	1	1
Q9D7X3	1	1	77.34	0.257594	1.81548	C1/2	S1/2	RecName: Full=Dual specificity protein phosphatase 3; EC=3.1.3.16; EC=3.1.3.48; AltName: Full=T-DSP11; AltName: Full=Vaccinia H1-related phosphatase; Short=VHR;	729664	412345	388724	240316	672623	149239	388724	211724	0	0	0	0
Q80UM3;Q9DBB4	3	2	101.85	0.257638	1.54125	C1/2	S1/2	RecName: Full=N-alpha-acetyltransferase 15, NatA auxiliary subunit; AltName: Full=N-terminal acetyltransferase 1; AltName: Full=NMDA receptor-regulated protein 1; AltName: Full=Protein tubedown-1;	162392	250686	155161	112854	149697	90730.3	155161	99426.9	0	0	0	0
P29788	3	3	99.98	0.257699	1.50427	S1/2	C1/2	RecName: Full=Vitronectin; Short=VN; AltName: Full=S-protein; AltName: Full=Serum-spreading factor; Flags: Precursor;	1.70779e+06	2.74305e+06	2.89913e+06	3.79616e+06	1.57428e+06	992786	2.89913e+06	3.34451e+06	0	0	0	0
Q61990;P57722	11	4	1074.7	0.2583	1.22499	C1/2	S1/2	RecName: Full=Poly(rC)-binding protein 2; AltName: Full=Alpha-CP2; AltName: Full=CTBP; Short=CBP; AltName: Full=Putative heterogeneous nuclear ribonucleoprotein X; Short=hnRNP X;	1.67592e+07	1.36478e+07	1.14585e+07	1.33637e+07	1.5449e+07	4.93951e+06	1.14585e+07	1.17737e+07	2	3	2	3
Q80W54	6	6	464.99	0.259197	1.47403	C1/2	S1/2	RecName: Full=CAAX prenyl protease 1 homolog; EC=3.4.24.84; AltName: Full=Farnesylated proteins-converting enzyme 1; Short=FACE-1; AltName: Full=Prenyl protein-specific endoprotease 1; AltName: Full=Zinc metalloproteinase Ste24 homolog;	9.96119e+06	1.57035e+07	8.26654e+06	9.14473e+06	9.18249e+06	5.68352e+06	8.26654e+06	8.05674e+06	4	3	3	3
Q9JII5	3	3	265.03	0.259351	1.25764	C1/2	S1/2	RecName: Full=DAZ-associated protein 1; AltName: Full=Deleted in azoospermia-associated protein 1;	3.9581e+06	4.14117e+06	2.73223e+06	3.70783e+06	3.64868e+06	1.4988e+06	2.73223e+06	3.26669e+06	1	1	0	2
Q8C0D5	2	1	139.2	0.259675	2.32399	C1/2	S1/2	RecName: Full=Elongation factor Tu GTP-binding domain-containing protein 1;	94902.5	243440	69287.3	76299.7	87483.7	88107.5	69287.3	67222	0	0	0	0
Q9CS00	1	1	41.6	0.26006	1.37801	C1/2	S1/2	RecName: Full=Cactin;	90541.2	68043	66077.5	49004.3	83463.3	24626.6	66077.5	43174	0	0	0	0
P09411	12	8	1203.72	0.260202	1.12461	S1/2	C1/2	RecName: Full=Phosphoglycerate kinase 1; EC=2.7.2.3;	1.06173e+07	9.27197e+06	1.15831e+07	1.07845e+07	9.78732e+06	3.35578e+06	1.15831e+07	9.50141e+06	2	2	5	4
P70280	3	3	214.98	0.260551	1.41797	C1/2	S1/2	RecName: Full=Vesicle-associated membrane protein 7; Short=VAMP-7; AltName: Full=Synaptobrevin-like protein 1;	4.31839e+06	6.5559e+06	3.95842e+06	3.71051e+06	3.98081e+06	2.37276e+06	3.95842e+06	3.26906e+06	2	2	3	3
Q8BMF4	19	17	1434.01	0.260649	1.10078	C1/2	S1/2	RecName: Full=Dihydrolipoyllysine-residue acetyltransferase component of pyruvate dehydrogenase complex, mitochondrial; EC=2.3.1.12; AltName: Full=Dihydrolipoamide acetyltransferase component of pyruvate dehydrogenase complex; AltName: Full=Pyruvate dehydrogenase complex component E2; Short=PDC-E2; Short=PDCE2; Flags: Precursor;	1.85305e+08	1.64203e+08	1.57949e+08	1.59561e+08	1.70819e+08	5.94296e+07	1.57949e+08	1.40578e+08	16	13	12	14
O08528	20	12	1504.45	0.261464	1.27031	S1/2	C1/2	RecName: Full=Hexokinase-2; EC=2.7.1.1; AltName: Full=Hexokinase type II; Short=HK II;	6.30311e+06	5.85621e+06	8.82468e+06	6.62146e+06	5.81038e+06	2.11952e+06	8.82468e+06	5.83367e+06	6	4	8	6
Q9ERU9	21	19	1501.87	0.26202	1.08029	C1/2	S1/2	RecName: Full=E3 SUMO-protein ligase RanBP2; EC=6.3.2.-; AltName: Full=Ran-binding protein 2; Short=RanBP2;	1.34997e+07	1.45009e+07	1.25087e+07	1.34107e+07	1.24444e+07	5.24827e+06	1.25087e+07	1.18152e+07	10	10	11	14
Q922W5	14	12	1358.65	0.2621	1.25322	C1/2	S1/2	RecName: Full=Pyrroline-5-carboxylate reductase 1, mitochondrial; Short=P5C reductase 1; Short=P5CR 1; EC=1.5.1.2;	1.8999e+07	1.44436e+07	1.29492e+07	1.37362e+07	1.75138e+07	5.22754e+06	1.29492e+07	1.2102e+07	8	7	7	8
P16254	3	3	258.62	0.262218	1.81212	C1/2	S1/2	RecName: Full=Signal recognition particle 14 kDa protein; Short=SRP14; Contains: RecName: Full=Signal recognition particle 14 kDa protein, N-terminally processed;	2.12695e+06	1.21851e+06	1.15856e+06	687601	1.96068e+06	441012	1.15856e+06	605794	1	1	1	1
Q8R216	3	3	158.02	0.262357	1.04438	S1/2	C1/2	RecName: Full=NAD-dependent protein deacetylase sirtuin-4; EC=3.5.1.-; AltName: Full=NAD-dependent ADP-ribosyltransferase sirtuin-4; EC=2.4.2.-; AltName: Full=Regulatory protein SIR2 homolog 4; AltName: Full=SIR2-like protein 4; Flags: Precursor;	1.11538e+06	1.17971e+06	1.1934e+06	1.20354e+06	1.02819e+06	426969	1.1934e+06	1.06035e+06	1	0	1	2
Q62446	7	6	376.7	0.262566	1.18452	S1/2	C1/2	RecName: Full=Peptidyl-prolyl cis-trans isomerase FKBP3; Short=PPIase FKBP3; EC=5.2.1.8; AltName: Full=25 kDa FK506-binding protein; Short=25 kDa FKBP; Short=FKBP-25; AltName: Full=FK506-binding protein 3; Short=FKBP-3; AltName: Full=Immunophilin FKBP25; AltName: Full=Rapamycin-selective 25 kDa immunophilin; AltName: Full=Rotamase;	3.61836e+06	3.4414e+06	4.61212e+06	3.75033e+06	3.3355e+06	1.24554e+06	4.61212e+06	3.30413e+06	4	1	5	2
Q99KF1	5	2	336.67	0.262608	1.22264	S1/2	C1/2	RecName: Full=Transmembrane emp24 domain-containing protein 9; AltName: Full=Glycoprotein 25L2; AltName: Full=p24 family protein alpha-2; Short=p24alpha2; Flags: Precursor;	4.60867e+06	6.05157e+06	6.51471e+06	6.51895e+06	4.24839e+06	2.19023e+06	6.51471e+06	5.74336e+06	2	2	2	2
P21956	13	13	1429.92	0.262897	1.2094	S1/2	C1/2	RecName: Full=Lactadherin; AltName: Full=MFGM; AltName: Full=Milk fat globule-EGF factor 8; Short=MFG-E8; AltName: Full=SED1; AltName: Full=Sperm surface protein SP47; Short=MP47; Flags: Precursor;	2.60233e+07	2.28454e+07	3.25627e+07	2.65392e+07	2.3989e+07	8.26837e+06	3.25627e+07	2.33817e+07	10	9	11	10
P51175	5	5	338.35	0.263165	1.08583	C1/2	S1/2	RecName: Full=Protoporphyrinogen oxidase; Short=PPO; EC=1.3.3.4;	2.59846e+06	2.34039e+06	2.26277e+06	2.28571e+06	2.39533e+06	847051	2.26277e+06	2.01377e+06	4	1	2	2
Q9CQU3	2	2	106.89	0.263637	1.06435	S1/2	C1/2	RecName: Full=Protein RER1;	1.05876e+06	1.13064e+06	1.19311e+06	1.13718e+06	975996	409209	1.19311e+06	1.00188e+06	2	2	2	1
P83093	1	1	68.71	0.263695	1.3403	S1/2	C1/2	RecName: Full=Stromal interaction molecule 2; Flags: Precursor;	162481	113000	199542	169684	149779	40897.9	199542	149496	1	0	1	1
Q9WVE8	6	6	373	0.264333	1.11262	C1/2	S1/2	RecName: Full=Protein kinase C and casein kinase substrate in neurons protein 2; AltName: Full=Syndapin-2; AltName: Full=Syndapin-II;	9.35862e+06	8.16901e+06	7.87216e+06	7.88126e+06	8.62703e+06	2.95659e+06	7.87216e+06	6.94359e+06	4	3	3	2
P52432	2	2	99.66	0.26491	1.28314	S1/2	C1/2	RecName: Full=DNA-directed RNA polymerases I and III subunit RPAC1; Short=DNA-directed RNA polymerase I subunit C; Short=RNA polymerases I and III subunit AC1; AltName: Full=AC40; AltName: Full=DNA-directed RNA polymerases I and III 40 kDa polypeptide; Short=RPA40; AltName: Full=RPC40;	376258	268258	425431	401574	346845	97089.9	425431	353797	0	0	0	0
Q60961	3	3	166.14	0.26494	2.9715	S1/2	C1/2	RecName: Full=Lysosomal-associated transmembrane protein 4A; AltName: Full=Golgi 4-transmembrane-spanning transporter; AltName: Full=Mouse transporter protein; Short=MTP;	1.38044e+06	8.80903e+06	1.79773e+07	1.23007e+07	1.27253e+06	3.18823e+06	1.79773e+07	1.08373e+07	0	0	2	1
P57780	32	22	2964.05	0.265092	1.29344	C1/2	S1/2	RecName: Full=Alpha-actinin-4; AltName: Full=F-actin cross-linking protein; AltName: Full=Non-muscle alpha-actinin 4;	9.91956e+07	7.23893e+07	6.82278e+07	6.44305e+07	9.14411e+07	2.61997e+07	6.82278e+07	5.67649e+07	20	15	16	14
Q9JJ28	6	6	428.97	0.265475	1.1461	C1/2	S1/2	RecName: Full=Protein flightless-1 homolog;	2.75604e+06	2.79115e+06	2.64105e+06	2.19901e+06	2.54059e+06	1.01019e+06	2.64105e+06	1.93739e+06	1	1	1	1
Q9CQA3	18	16	1277.46	0.265662	1.05193	C1/2	S1/2	RecName: Full=Succinate dehydrogenase [ubiquinone] iron-sulfur subunit, mitochondrial; EC=1.3.5.1; AltName: Full=Iron-sulfur subunit of complex II; Short=Ip; Flags: Precursor;	8.03388e+07	7.63279e+07	7.60182e+07	7.29145e+07	7.40584e+07	2.76251e+07	7.60182e+07	6.42395e+07	12	10	12	10
Q8BMS1	54	51	5918.07	0.265719	1.1244	S1/2	C1/2	RecName: Full=Trifunctional enzyme subunit alpha, mitochondrial; AltName: Full=TP-alpha; Includes: RecName: Full=Long-chain enoyl-CoA hydratase; EC=4.2.1.17; Includes: RecName: Full=Long chain 3-hydroxyacyl-CoA dehydrogenase; EC=1.1.1.211; Flags: Precursor;	3.71962e+08	3.35895e+08	3.75321e+08	4.20591e+08	3.42884e+08	1.21569e+08	3.75321e+08	3.70551e+08	35	31	34	38
Q9JHS3	2	2	147.8	0.265746	2.55429	C1/2	S1/2	RecName: Full=Ragulator complex protein LAMTOR2; AltName: Full=Endosomal adaptor protein p14; AltName: Full=Late endosomal/lysosomal Mp1-interacting protein; AltName: Full=Late endosomal/lysosomal adaptor and MAPK and MTOR activator 2; AltName: Full=Mitogen-activated protein-binding protein-interacting protein; AltName: Full=Roadblock domain-containing protein 3;	1.1541e+06	3.20893e+06	1.00454e+06	703575	1.06388e+06	1.1614e+06	1.00454e+06	619867	1	1	1	0
P62855	6	6	395.69	0.266093	1.21662	C1/2	S1/2	RecName: Full=40S ribosomal protein S26;	2.00735e+07	1.67755e+07	1.65319e+07	1.37561e+07	1.85043e+07	6.07151e+06	1.65319e+07	1.21195e+07	4	4	5	8
Q3UMW8	1	1	38.99	0.266116	1.39992	S1/2	C1/2	RecName: Full=Ceroid-lipofuscinosis neuronal protein 5 homolog; Short=Protein CLN5; Flags: Precursor;	193411	125922	243484	203558	178292	45574.7	243484	179340	1	0	0	0
Q8CB44	4	4	183.88	0.266932	1.18981	S1/2	C1/2	RecName: Full=GRAM domain-containing protein 4; AltName: Full=Death-inducing protein;	674660	766804	936697	778367	621920	277527	936697	685761	2	1	1	1
Q8VCK3	1	1	39.52	0.267815	1.44709	C1/2	S1/2	RecName: Full=Tubulin gamma-2 chain; AltName: Full=Gamma-2-tubulin;	84702.2	112093	81939.6	54053.6	78080.8	40569.4	81939.6	47622.6	0	0	0	0
Q8R5G7	3	3	121.33	0.26851	1.78559	C1/2	S1/2	RecName: Full=Arf-GAP with Rho-GAP domain, ANK repeat and PH domain-containing protein 3; AltName: Full=Centaurin-delta-3; Short=Cnt-d3; AltName: Full=Dual specificity Rho- and Arf-GTPase-activating protein 1;	447036	369575	320783	136551	412090	133759	320783	120305	1	0	0	0
Q3UQ84	12	12	768.88	0.268985	1.19697	C1/2	S1/2	RecName: Full=Threonine--tRNA ligase, mitochondrial; EC=6.1.1.3; AltName: Full=Threonyl-tRNA synthetase; Short=ThrRS; AltName: Full=Threonyl-tRNA synthetase-like 1; Flags: Precursor;	1.23538e+07	1.0205e+07	1.00617e+07	8.78493e+06	1.1388e+07	3.69348e+06	1.00617e+07	7.73975e+06	10	7	10	8
P50516	14	13	1087.12	0.269215	1.04918	S1/2	C1/2	RecName: Full=V-type proton ATPase catalytic subunit A; Short=V-ATPase subunit A; EC=3.6.3.14; AltName: Full=V-ATPase 69 kDa subunit; AltName: Full=Vacuolar proton pump subunit alpha;	1.42291e+07	1.48032e+07	1.5606e+07	1.4854e+07	1.31167e+07	5.35768e+06	1.5606e+07	1.30868e+07	6	6	7	7
Q99KS2	6	5	446.04	0.269238	1.32403	C1/2	S1/2	RecName: Full=Neugrin; AltName: Full=FI58Gm; AltName: Full=Neurite outgrowth-associated protein; Short=m-Neugrin; Flags: Precursor;	5.90628e+06	7.94066e+06	5.77989e+06	4.67827e+06	5.44456e+06	2.87394e+06	5.77989e+06	4.12168e+06	1	1	2	1
Q9CYY7	1	1	45.74	0.269391	1.99985	S1/2	C1/2	RecName: Full=Protein slowmo homolog 2;	140918	55387.5	237305	155278	129902	20046.3	237305	136804	0	0	0	1
P58021	6	5	258.09	0.269736	1.38358	S1/2	C1/2	RecName: Full=Transmembrane 9 superfamily member 2; Flags: Precursor;	2.76808e+06	4.3855e+06	4.8068e+06	5.09079e+06	2.55169e+06	1.58723e+06	4.8068e+06	4.48511e+06	2	3	3	3
Q9EQH2	6	6	370.16	0.270323	1.51565	S1/2	C1/2	RecName: Full=Endoplasmic reticulum aminopeptidase 1; EC=3.4.11.-; AltName: Full=ARTS-1; AltName: Full=Adipocyte-derived leucine aminopeptidase; Short=A-LAP; AltName: Full=Aminopeptidase PILS; AltName: Full=Puromycin-insensitive leucyl-specific aminopeptidase; Short=PILS-AP; AltName: Full=VEGF-induced aminopeptidase;	3.76806e+06	2.044e+06	4.45357e+06	4.35545e+06	3.4735e+06	739779	4.45357e+06	3.83727e+06	1	1	5	6
Q6A058	2	2	113.96	0.270837	1.1806	C1/2	S1/2	RecName: Full=Armadillo repeat-containing X-linked protein 2;	887513	772912	642205	764221	818133	279738	642205	673298	1	1	0	1
Q61598	5	4	339.92	0.270941	1.23275	C1/2	S1/2	RecName: Full=Rab GDP dissociation inhibitor beta; Short=Rab GDI beta; AltName: Full=GDI-3; AltName: Full=Guanosine diphosphate dissociation inhibitor 2; Short=GDI-2;	2.21193e+06	2.16141e+06	2.02992e+06	1.51772e+06	2.03902e+06	782272	2.02992e+06	1.33715e+06	1	1	1	2
Q91WK1	11	11	654.51	0.27156	1.16097	C1/2	S1/2	RecName: Full=SPRY domain-containing protein 4;	1.25816e+07	1.25491e+07	9.71494e+06	1.19314e+07	1.1598e+07	4.54187e+06	9.71494e+06	1.05119e+07	10	6	8	8
P62071	9	5	708.69	0.271949	1.22066	S1/2	C1/2	RecName: Full=Ras-related protein R-Ras2; Flags: Precursor;	4.01112e+06	5.28337e+06	5.56951e+06	5.77593e+06	3.69755e+06	1.9122e+06	5.56951e+06	5.08874e+06	3	2	4	3
Q9DB77	25	24	2202.1	0.271996	1.08342	S1/2	C1/2	RecName: Full=Cytochrome b-c1 complex subunit 2, mitochondrial; AltName: Full=Complex III subunit 2; AltName: Full=Core protein II; AltName: Full=Ubiquinol-cytochrome-c reductase complex core protein 2; Flags: Precursor;	1.57493e+08	1.65875e+08	1.83238e+08	1.67106e+08	1.45182e+08	6.00346e+07	1.83238e+08	1.47225e+08	18	15	16	21
Q921H8;Q8VCH0	4	3	400.08	0.272506	1.24949	S1/2	C1/2	RecName: Full=3-ketoacyl-CoA thiolase A, peroxisomal; EC=2.3.1.16; AltName: Full=Acetyl-CoA acyltransferase A; AltName: Full=Beta-ketothiolase A; AltName: Full=Peroxisomal 3-oxoacyl-CoA thiolase A; Flags: Precursor;	1.10134e+06	1.14498e+06	1.59961e+06	1.20715e+06	1.01525e+06	414398	1.59961e+06	1.06353e+06	1	0	2	1
Q99M08	1	1	71.78	0.272668	1.28645	S1/2	C1/2	RecName: Full=Uncharacterized protein C4orf3 homolog;	631365	850338	1.03657e+06	869568	582009	307760	1.03657e+06	766111	1	1	1	1
Q8CD10	9	9	753.23	0.272905	1.14661	C1/2	S1/2	RecName: Full=Calcium uptake protein 2, mitochondrial; AltName: Full=EF-hand domain-containing family member A1;	1.86437e+07	1.8427e+07	1.46487e+07	1.76821e+07	1.71863e+07	6.66923e+06	1.46487e+07	1.55784e+07	4	4	4	4
Q9CQX8	5	5	895.66	0.273145	1.16584	S1/2	C1/2	RecName: Full=28S ribosomal protein S36, mitochondrial; Short=MRP-S36; Short=S36mt;	3.70953e+07	3.16678e+07	3.74337e+07	4.27329e+07	3.41955e+07	1.14614e+07	3.74337e+07	3.76487e+07	9	6	9	9
Q99J45	1	1	44.02	0.273245	1.95993	C1/2	S1/2	RecName: Full=Nuclear receptor-binding protein; AltName: Full=HLS7-interacting protein kinase; AltName: Full=MLF1 adapter molecule;	103481	137244	90071.9	32751	95391.2	49672.4	90071.9	28854.4	0	0	0	0
P67984	5	4	491.19	0.273407	1.11071	C1/2	S1/2	RecName: Full=60S ribosomal protein L22; AltName: Full=Heparin-binding protein HBp15;	1.2686e+07	1.18033e+07	1.03505e+07	1.16979e+07	1.16943e+07	4.27192e+06	1.03505e+07	1.03061e+07	2	2	2	2
Q63932	5	2	368.54	0.273418	1.15819	S1/2	C1/2	RecName: Full=Dual specificity mitogen-activated protein kinase kinase 2; Short=MAP kinase kinase 2; Short=MAPKK 2; EC=2.7.12.2; AltName: Full=ERK activator kinase 2; AltName: Full=MAPK/ERK kinase 2; Short=MEK 2;	1.77857e+06	2.13707e+06	2.35991e+06	2.17513e+06	1.63953e+06	773463	2.35991e+06	1.91635e+06	0	0	0	1
Q9CZN8	8	7	694.42	0.273861	1.28033	S1/2	C1/2	RecName: Full=Glutamyl-tRNA(Gln) amidotransferase subunit A, mitochondrial; Short=Glu-AdT subunit A; EC=6.3.5.-; AltName: Full=Glutaminyl-tRNA synthase-like protein 1;	9.58027e+06	7.44654e+06	1.20862e+07	9.71369e+06	8.83135e+06	2.69511e+06	1.20862e+07	8.55801e+06	5	4	7	7
Q8R2Y2	11	10	968.85	0.274011	1.30383	C1/2	S1/2	RecName: Full=Cell surface glycoprotein MUC18; AltName: Full=Gicerin; AltName: Full=Melanoma cell adhesion molecule; AltName: Full=Melanoma-associated antigen MUC18; AltName: CD_antigen=CD146; Flags: Precursor;	2.49094e+07	3.42955e+07	2.40366e+07	2.13718e+07	2.29621e+07	1.24125e+07	2.40366e+07	1.88291e+07	9	10	8	8
P70403	5	1	177.24	0.274311	2.30615	C1/2	S1/2	RecName: Full=Protein CASP;	269036	708712	208905	215071	248005	256502	208905	189483	0	1	0	1
Q8JZY4	2	1	101.66	0.274719	1.38085	C1/2	S1/2	RecName: Full=Mitochondrial ribonuclease P protein 3; Short=Mitochondrial RNase P protein 3; Flags: Precursor;	349158	336583	191245	305363	321863	121819	191245	269032	1	0	0	0
Q8BZA9	1	1	37.18	0.27473	1.14099	C1/2	S1/2	RecName: Full=Fructose-2,6-bisphosphatase TIGAR; EC=3.1.3.46; AltName: Full=TP53-induced glycolysis and apoptosis regulator;	1.63384e+06	1.71687e+06	1.5964e+06	1.34027e+06	1.50611e+06	621383	1.5964e+06	1.18081e+06	0	0	0	0
Q8VDW0	8	3	589.26	0.274747	1.16183	C1/2	S1/2	RecName: Full=ATP-dependent RNA helicase DDX39A; EC=3.6.4.13; AltName: Full=DEAD box protein 39;	5.80287e+06	6.3207e+06	4.72984e+06	5.70507e+06	5.34924e+06	2.28763e+06	4.72984e+06	5.02632e+06	3	1	2	1
Q9Z2U1	2	2	339.68	0.275321	1.135	C1/2	S1/2	RecName: Full=Proteasome subunit alpha type-5; EC=3.4.25.1; AltName: Full=Macropain zeta chain; AltName: Full=Multicatalytic endopeptidase complex zeta chain; AltName: Full=Proteasome zeta chain;	2.52893e+06	2.26775e+06	2.25238e+06	1.97378e+06	2.33124e+06	820760	2.25238e+06	1.73895e+06	2	2	1	1
Q63850	2	2	203.42	0.275345	1.18685	S1/2	C1/2	RecName: Full=Nuclear pore glycoprotein p62; AltName: Full=62 kDa nucleoporin; AltName: Full=Nucleoporin Nup62;	1.59715e+06	1.85386e+06	1.8703e+06	2.22553e+06	1.47229e+06	670962	1.8703e+06	1.96075e+06	1	1	1	2
Q8BFW7	5	5	349.62	0.275625	1.10879	C1/2	S1/2	RecName: Full=Lipoma-preferred partner homolog;	4.04175e+06	4.46136e+06	4.02165e+06	3.64718e+06	3.72579e+06	1.61469e+06	4.02165e+06	3.21326e+06	3	3	3	2
Q91ZA3	18	18	1238.63	0.275791	1.11824	C1/2	S1/2	RecName: Full=Propionyl-CoA carboxylase alpha chain, mitochondrial; Short=PCCase subunit alpha; EC=6.4.1.3; AltName: Full=Propanoyl-CoA:carbon dioxide ligase subunit alpha; Flags: Precursor;	2.13774e+07	1.87871e+07	1.72996e+07	1.86181e+07	1.97062e+07	6.79956e+06	1.72996e+07	1.6403e+07	11	4	11	10
Q9DC23	8	8	710.86	0.276697	1.04492	C1/2	S1/2	RecName: Full=DnaJ homolog subfamily C member 10; EC=1.8.4.-; AltName: Full=Endoplasmic reticulum DNA J domain-containing protein 5; Short=ER-resident protein ERdj5; Short=ERdj5; AltName: Full=Endoplasmic reticulum DnaJ-PDI fusion protein 1; AltName: Full=J domain-containing protein disulfide isomerase-like protein; Short=J domain-containing PDI-like protein; Short=JPDI; Flags: Precursor;	5.24903e+06	5.54812e+06	5.1152e+06	5.21784e+06	4.8387e+06	2.00801e+06	5.1152e+06	4.59705e+06	7	6	8	8
Q9CYN2	8	7	481.64	0.27687	1.06819	C1/2	S1/2	RecName: Full=Signal peptidase complex subunit 2; EC=3.4.-.-; AltName: Full=Microsomal signal peptidase 25 kDa subunit; Short=SPase 25 kDa subunit;	1.68902e+07	1.83122e+07	1.61864e+07	1.67686e+07	1.55698e+07	6.62767e+06	1.61864e+07	1.47736e+07	4	5	5	4
Q8CH25	2	1	92.87	0.276955	1.67539	S1/2	C1/2	RecName: Full=SAFB-like transcription modulator; AltName: Full=Modulator of estrogen-induced transcription; AltName: Full=SAF-like transcription modulator;	108714	84109.9	114747	208308	100216	30441.7	114747	183525	1	0	1	0
Q91XB7	2	2	62.59	0.278851	1.10977	S1/2	C1/2	RecName: Full=Protein YIF1A; AltName: Full=YIP1-interacting factor homolog A;	752171	841426	845533	922988	693371	304535	845533	813176	2	0	0	0
O35623	1	1	48.99	0.279095	1.15546	S1/2	C1/2	RecName: Full=BET1 homolog; Short=mBET1; AltName: Full=Golgi vesicular membrane-trafficking protein p18;	604736	741024	773936	781037	557462	268197	773936	688114	0	1	1	1
Q9WUD1	3	3	169.79	0.27944	1.2058	S1/2	C1/2	RecName: Full=STIP1 homology and U box-containing protein 1; EC=6.3.2.-; AltName: Full=Carboxy terminus of Hsp70-interacting protein; AltName: Full=E3 ubiquitin-protein ligase CHIP;	1.22585e+06	1.59966e+06	1.68969e+06	1.71731e+06	1.13002e+06	578962	1.68969e+06	1.513e+06	0	1	1	1
P62835	10	1	930.92	0.279895	1.14799	S1/2	C1/2	RecName: Full=Ras-related protein Rap-1A; AltName: Full=Ras-related protein Krev-1; Flags: Precursor;	5.67704e+06	4.69861e+06	6.08166e+06	5.82948e+06	5.23325e+06	1.70055e+06	6.08166e+06	5.13592e+06	1	1	1	1
P52927	4	4	451.28	0.280014	1.63441	S1/2	C1/2	RecName: Full=High mobility group protein HMGI-C; AltName: Full=High mobility group AT-hook protein 2;	2.21629e+07	3.14492e+07	3.23047e+07	5.53197e+07	2.04304e+07	1.13823e+07	3.23047e+07	4.8738e+07	6	4	6	7
Q8K371	4	1	111.04	0.280064	25.1887	C1/2	S1/2	RecName: Full=Angiomotin-like protein 2;	92969.9	247929	13533.8	0	85702.1	89732.3	13533.8	0	0	0	0	0
O35114	12	10	1093.55	0.280524	1.06048	S1/2	C1/2	RecName: Full=Lysosome membrane protein 2; AltName: Full=85 kDa lysosomal membrane sialoglycoprotein; Short=LGP85; AltName: Full=Lysosome membrane protein II; Short=LIMP II; AltName: Full=Scavenger receptor class B member 2;	3.57552e+07	3.82604e+07	4.01043e+07	3.83877e+07	3.29601e+07	1.38475e+07	4.01043e+07	3.38206e+07	7	7	8	8
Q8BKF1	17	13	990.01	0.280728	1.1644	S1/2	C1/2	RecName: Full=DNA-directed RNA polymerase, mitochondrial; Short=MtRPOL; EC=2.7.7.6; Flags: Precursor;	1.19249e+07	1.01193e+07	1.19992e+07	1.36691e+07	1.09927e+07	3.66246e+06	1.19992e+07	1.20428e+07	7	2	7	10
P97479	1	1	42.29	0.280732	1.24755	S1/2	C1/2	RecName: Full=Unconventional myosin-VIIa;	387113	369768	538950	405297	356851	133829	538950	357077	0	0	0	1
P63325	12	12	674.97	0.281415	1.20417	C1/2	S1/2	RecName: Full=40S ribosomal protein S10;	1.05808e+07	8.58589e+06	8.50438e+06	7.4126e+06	9.75367e+06	3.10747e+06	8.50438e+06	6.53069e+06	7	6	7	6
Q9D898	2	2	126.67	0.281491	1.01602	S1/2	C1/2	RecName: Full=Actin-related protein 2/3 complex subunit 5-like protein; AltName: Full=Arp2/3 complex 16 kDa subunit 2; Short=ARC16-2;	1.37363e+06	1.40255e+06	1.41491e+06	1.40575e+06	1.26625e+06	507623	1.41491e+06	1.2385e+06	2	1	2	1
P52332;Q62120	8	7	348.83	0.281503	1.43133	S1/2	C1/2	RecName: Full=Tyrosine-protein kinase JAK1; EC=2.7.10.2; AltName: Full=Janus kinase 1; Short=JAK-1;	2.99264e+06	1.74815e+06	3.31679e+06	3.46885e+06	2.75869e+06	632704	3.31679e+06	3.05614e+06	3	1	5	4
P25118	1	1	38.55	0.281719	2.76872	S1/2	C1/2	RecName: Full=Tumor necrosis factor receptor superfamily member 1A; AltName: Full=Tumor necrosis factor receptor 1; Short=TNF-R1; AltName: Full=Tumor necrosis factor receptor type I; Short=TNF-RI; Short=TNFR-I; AltName: Full=p55; AltName: Full=p60; AltName: CD_antigen=CD120a; Flags: Precursor;	41060.1	289236	418538	495959	37850.3	104682	418538	436952	0	0	0	0
P48771	7	7	646.91	0.282321	1.15006	S1/2	C1/2	RecName: Full=Cytochrome c oxidase subunit 7A2, mitochondrial; AltName: Full=Cytochrome c oxidase subunit VIIa-liver/heart; Short=Cytochrome c oxidase subunit VIIa-L; Flags: Precursor;	7.11094e+07	6.2151e+07	7.14053e+07	8.18517e+07	6.55505e+07	2.24941e+07	7.14053e+07	7.21134e+07	4	6	7	5
P63085	6	4	532.37	0.282447	1.35718	C1/2	S1/2	RecName: Full=Mitogen-activated protein kinase 1; Short=MAP kinase 1; Short=MAPK 1; EC=2.7.11.24; AltName: Full=ERT1; AltName: Full=Extracellular signal-regulated kinase 2; Short=ERK-2; AltName: Full=MAP kinase isoform p42; Short=p42-MAPK; AltName: Full=Mitogen-activated protein kinase 2; Short=MAP kinase 2; Short=MAPK 2;	4.90126e+06	3.80993e+06	3.76096e+06	2.65765e+06	4.51812e+06	1.37892e+06	3.76096e+06	2.34146e+06	3	0	2	1
O35250	5	4	270.43	0.282747	1.3246	C1/2	S1/2	RecName: Full=Exocyst complex component 7; AltName: Full=Exocyst complex component Exo70;	2.05057e+06	1.48179e+06	1.45665e+06	1.21009e+06	1.89027e+06	536300	1.45665e+06	1.06612e+06	3	0	2	0
Q9D1P0	12	11	919.9	0.283095	1.11883	S1/2	C1/2	RecName: Full=39S ribosomal protein L13, mitochondrial; Short=L13mt; Short=MRP-L13;	1.8101e+07	1.60188e+07	1.81717e+07	2.00025e+07	1.6686e+07	5.79765e+06	1.81717e+07	1.76227e+07	12	10	11	11
Q9CQY5	2	2	125.53	0.283293	1.1456	C1/2	S1/2	RecName: Full=Magnesium transporter protein 1; Short=MagT1; AltName: Full=Implantation-associated protein; Short=IAP; Flags: Precursor;	2.93792e+06	3.48587e+06	2.8939e+06	2.71349e+06	2.70826e+06	1.26163e+06	2.8939e+06	2.39065e+06	1	1	1	2
Q8BVU5	3	3	217.22	0.284589	1.40817	C1/2	S1/2	RecName: Full=ADP-ribose pyrophosphatase, mitochondrial; EC=3.6.1.13; AltName: Full=ADP-ribose diphosphatase; AltName: Full=ADP-ribose phosphohydrolase; AltName: Full=Adenosine diphosphoribose pyrophosphatase; Short=ADPR-PPase; AltName: Full=Nucleoside diphosphate-linked moiety X motif 9; Short=Nudix motif 9; Flags: Precursor;	1.20975e+06	924131	605241	910112	1.11518e+06	334468	605241	801832	0	0	0	0
P63037	13	11	1110.86	0.285247	1.26158	C1/2	S1/2	RecName: Full=DnaJ homolog subfamily A member 1; AltName: Full=DnaJ protein homolog 2; AltName: Full=Heat shock 40 kDa protein 4; AltName: Full=Heat shock protein J2; Short=HSJ-2; Flags: Precursor;	1.22698e+07	1.11623e+07	1.07812e+07	7.79241e+06	1.13106e+07	4.03995e+06	1.07812e+07	6.86531e+06	4	3	6	5
Q60714	1	1	29.73	0.285273	1.17235	S1/2	C1/2	RecName: Full=Long-chain fatty acid transport protein 1; Short=FATP-1; Short=Fatty acid transport protein 1; EC=6.2.1.-; AltName: Full=Solute carrier family 27 member 1;	227147	280317	284980	309944	209390	101455	284980	273068	0	0	0	0
Q5SSZ5	5	3	322.99	0.285365	1.30287	S1/2	C1/2	RecName: Full=Tensin-3; AltName: Full=Tensin-like SH2 domain-containing protein 1;	744398	1.08949e+06	1.14469e+06	1.24463e+06	686205	394315	1.14469e+06	1.09655e+06	0	1	1	1
Q3V0J1	2	2	214.61	0.285964	1.23072	S1/2	C1/2	RecName: Full=Transmembrane protein 237; AltName: Full=Amyotrophic lateral sclerosis 2 chromosomal region candidate gene 4 protein homolog;	2.12866e+06	2.13977e+06	2.26801e+06	2.98523e+06	1.96226e+06	774443	2.26801e+06	2.63006e+06	1	1	1	1
Q8C0T5	2	1	151.55	0.285977	1.10002	C1/2	S1/2	RecName: Full=Signal-induced proliferation-associated 1-like protein 1; Short=SIPA1-like protein 1;	64834.5	73498	61844.7	63910	59766.2	26600.9	61844.7	56306.4	0	0	0	0
Q62384	1	1	40.51	0.286369	2.49434	C1/2	S1/2	RecName: Full=Zinc finger protein ZPR1; AltName: Full=Zinc finger protein 259;	23777.4	27791.3	17523.6	3150.71	21918.6	10058.4	17523.6	2775.85	0	0	0	0
P11440	8	7	543.67	0.28679	1.13431	S1/2	C1/2	RecName: Full=Cyclin-dependent kinase 1; Short=CDK1; EC=2.7.11.22; EC=2.7.11.23; AltName: Full=Cell division control protein 2 homolog; AltName: Full=Cell division protein kinase 1; AltName: Full=p34 protein kinase;	2.87762e+07	3.01809e+07	3.07003e+07	3.61752e+07	2.65266e+07	1.09233e+07	3.07003e+07	3.18713e+07	5	1	4	2
Q9CY28	1	1	57.13	0.286942	1.17666	C1/2	S1/2	RecName: Full=GTP-binding protein 8;	676597	587108	584874	489104	623705	212490	584874	430913	0	0	1	0
P28352	2	1	106.15	0.28768	1.19593	S1/2	C1/2	RecName: Full=DNA-(apurinic or apyrimidinic site) lyase; EC=3.1.-.-; EC=4.2.99.18; AltName: Full=APEX nuclease; Short=APEN; AltName: Full=Apurinic-apyrimidinic endonuclease 1; Short=AP endonuclease 1; AltName: Full=REF-1; AltName: Full=Redox factor-1; Contains: RecName: Full=DNA-(apurinic or apyrimidinic site) lyase, mitochondrial;	749728	577407	793046	794115	691119	208979	793046	699636	1	0	0	1
Q5SF07;Q9CPN8	7	7	606.82	0.287698	1.10155	C1/2	S1/2	RecName: Full=Insulin-like growth factor 2 mRNA-binding protein 2; Short=IGF2 mRNA-binding protein 2; Short=IMP-2; AltName: Full=IGF-II mRNA-binding protein 2; AltName: Full=VICKZ family member 2;	5.95154e+06	5.39679e+06	5.38895e+06	4.91319e+06	5.48629e+06	1.95324e+06	5.38895e+06	4.32864e+06	5	1	4	3
P21278	10	4	732.36	0.287767	1.21677	S1/2	C1/2	RecName: Full=Guanine nucleotide-binding protein subunit alpha-11; Short=G alpha-11; Short=G-protein subunit alpha-11;	1.10911e+07	1.00325e+07	1.44181e+07	1.12846e+07	1.02241e+07	3.63105e+06	1.44181e+07	9.94205e+06	4	2	4	4
Q9JMH9	7	5	322.9	0.287983	1.47746	C1/2	S1/2	RecName: Full=Unconventional myosin-XVIIIa; AltName: Full=Molecule associated with JAK3 N-terminus; Short=MAJN; AltName: Full=Myosin containing a PDZ domain;	499982	823385	435369	460338	460896	298006	435369	405569	1	2	0	2
Q6GV12	1	1	79.39	0.288325	1.21803	S1/2	C1/2	RecName: Full=3-ketodihydrosphingosine reductase; Short=KDS reductase; EC=1.1.1.102; AltName: Full=3-dehydrosphinganine reductase; AltName: Full=Follicular variant translocation protein 1 homolog; Short=FVT-1; Flags: Precursor;	1.08142e+06	870325	1.2918e+06	1.08548e+06	996879	314994	1.2918e+06	956339	0	1	0	1
Q9EP71	10	10	590.98	0.288527	1.21736	S1/2	C1/2	RecName: Full=Ankycorbin; AltName: Full=Ankyrin repeat and coiled-coil structure-containing protein; AltName: Full=Novel retinal pigment epithelial cell protein; AltName: Full=Retinoic acid-induced protein 14; AltName: Full=p125;	4.07837e+06	5.41739e+06	5.63487e+06	5.92491e+06	3.75955e+06	1.9607e+06	5.63487e+06	5.21999e+06	1	1	1	1
Q60751	5	3	158.77	0.288663	1.20807	S1/2	C1/2	RecName: Full=Insulin-like growth factor 1 receptor; EC=2.7.10.1; AltName: Full=Insulin-like growth factor I receptor; Short=IGF-I receptor; AltName: CD_antigen=CD221; Contains: RecName: Full=Insulin-like growth factor 1 receptor alpha chain; Contains: RecName: Full=Insulin-like growth factor 1 receptor beta chain; Flags: Precursor;	1.35616e+06	1.04224e+06	1.50644e+06	1.391e+06	1.25015e+06	377217	1.50644e+06	1.2255e+06	0	1	1	1
Q8CHH9	5	1	217.55	0.289323	1.11608	C1/2	S1/2	RecName: Full=Septin-8;	1.16993e+06	1.07045e+06	939922	1.06745e+06	1.07847e+06	387425	939922	940451	0	1	0	0
P32020	7	6	340.24	0.289331	1.28325	C1/2	S1/2	RecName: Full=Non-specific lipid-transfer protein; Short=NSL-TP; EC=2.3.1.176; AltName: Full=Propanoyl-CoA C-acyltransferase; AltName: Full=SCP-chi; AltName: Full=SCPX; AltName: Full=Sterol carrier protein 2; Short=SCP-2; AltName: Full=Sterol carrier protein X; Short=SCP-X;	1.24661e+07	9.50375e+06	9.46294e+06	7.65752e+06	1.14916e+07	3.43967e+06	9.46294e+06	6.74647e+06	4	4	2	2
Q99N84	8	8	601.38	0.28934	1.21054	S1/2	C1/2	RecName: Full=28S ribosomal protein S18b, mitochondrial; Short=MRP-S18-b; Short=Mrps18-b; Short=S18mt-b; AltName: Full=28S ribosomal protein S18-2, mitochondrial; Short=MRP-S18-2; Flags: Precursor;	1.22773e+07	1.61359e+07	1.77166e+07	1.66786e+07	1.13175e+07	5.84003e+06	1.77166e+07	1.46943e+07	5	5	6	6
Q8R4N0	7	6	446.92	0.289397	1.17595	C1/2	S1/2	RecName: Full=Citrate lyase subunit beta-like protein, mitochondrial; Short=Citrate lyase beta-like; EC=4.1.-.-; Flags: Precursor;	7.43004e+06	5.9725e+06	5.66776e+06	5.72948e+06	6.84921e+06	2.16161e+06	5.66776e+06	5.04782e+06	2	2	3	2
P11679	5	1	256.31	0.289551	1.32379	C1/2	S1/2	RecName: Full=Keratin, type II cytoskeletal 8; AltName: Full=Cytokeratin endo A; AltName: Full=Cytokeratin-8; Short=CK-8; AltName: Full=Keratin-8; Short=K8; AltName: Full=Type-II keratin Kb8;	586818	435177	338508	433514	540944	157502	338508	381937	1	0	0	0
P51174;Q5BJ29	31	29	3061.21	0.289977	1.12031	S1/2	C1/2	RecName: Full=Long-chain specific acyl-CoA dehydrogenase, mitochondrial; Short=LCAD; EC=1.3.8.8; Flags: Precursor;	2.50073e+08	2.13245e+08	2.54734e+08	2.64326e+08	2.30524e+08	7.71793e+07	2.54734e+08	2.32878e+08	25	20	26	26
Q60931	19	17	1628.05	0.290072	1.07701	C1/2	S1/2	RecName: Full=Voltage-dependent anion-selective channel protein 3; Short=VDAC-3; Short=mVDAC3; AltName: Full=Outer mitochondrial membrane protein porin 3;	1.32626e+08	1.41707e+08	1.22216e+08	1.325e+08	1.22259e+08	5.12876e+07	1.22216e+08	1.16736e+08	11	10	11	10
O88342	11	8	829.78	0.290172	1.01369	C1/2	S1/2	RecName: Full=WD repeat-containing protein 1; AltName: Full=Actin-interacting protein 1; Short=AIP1;	7.32851e+06	7.24904e+06	7.24673e+06	7.13388e+06	6.75562e+06	2.62362e+06	7.24673e+06	6.28513e+06	5	2	5	4
P62137;P62141	7	4	506.18	0.290255	1.10694	S1/2	C1/2	RecName: Full=Serine/threonine-protein phosphatase PP1-alpha catalytic subunit; Short=PP-1A; EC=3.1.3.16;	3.67081e+06	3.17143e+06	3.77555e+06	3.7984e+06	3.38385e+06	1.14783e+06	3.77555e+06	3.34649e+06	4	1	4	3
P50543	3	3	377.45	0.290363	5.65863	S1/2	C1/2	RecName: Full=Protein S100-A11; AltName: Full=Calgizzarin; AltName: Full=Endothelial monocyte-activating polypeptide; Short=EMAP; AltName: Full=Protein S100-C; AltName: Full=S100 calcium-binding protein A11;	4.47708e+06	32198.3	1.28686e+07	1.26477e+07	4.12709e+06	11653.4	1.28686e+07	1.11429e+07	0	0	1	1
Q60598	17	16	1455.14	0.293481	1.18406	C1/2	S1/2	RecName: Full=Src substrate cortactin;	9.61333e+06	1.1954e+07	9.47056e+06	8.74409e+06	8.86183e+06	4.32646e+06	9.47056e+06	7.70376e+06	7	6	8	9
Q9WTK5	4	4	212.94	0.293682	1.37912	C1/2	S1/2	RecName: Full=Nuclear factor NF-kappa-B p100 subunit; AltName: Full=DNA-binding factor KBF2; AltName: Full=Nuclear factor of kappa light polypeptide gene enhancer in B-cells 2; Contains: RecName: Full=Nuclear factor NF-kappa-B p52 subunit;	524593	720834	378107	524949	483583	260889	378107	462493	0	0	0	0
Q99M54	2	1	98.37	0.293883	24.946	S1/2	C1/2	RecName: Full=Cell division cycle-associated protein 3; AltName: Full=Gene-rich cluster protein C8; AltName: Full=Trigger of mitotic entry protein 1; Short=TOME-1;	30654.2	0	604547	160152	28257.9	0	604547	141098	0	0	1	0
Q925I1	25	22	2092.69	0.2943	1.1022	S1/2	C1/2	RecName: Full=ATPase family AAA domain-containing protein 3; AltName: Full=AAA-ATPase TOB3;	5.16236e+07	5.2699e+07	5.36604e+07	6.1324e+07	4.7588e+07	1.90732e+07	5.36604e+07	5.4028e+07	13	11	10	11
Q9CWD8	6	5	733.62	0.294398	1.14682	S1/2	C1/2	RecName: Full=Iron-sulfur protein NUBPL; AltName: Full=Nucleotide-binding protein-like; Flags: Precursor;	8.22085e+06	8.75817e+06	1.06036e+07	8.8682e+06	7.5782e+06	3.16982e+06	1.06036e+07	7.81311e+06	4	5	4	4
Q9CWE0	2	2	146.95	0.294674	1.62893	S1/2	C1/2	RecName: Full=Mitochondrial fission regulator 1-like;	798043	356933	924537	956841	735658	129184	924537	843001	2	0	1	2
Q9CQ01	4	4	140.36	0.294768	1.59861	S1/2	C1/2	RecName: Full=Ribonuclease T2; EC=3.1.27.-; AltName: Full=Ribonuclease 6; Flags: Precursor;	883581	636947	1.53755e+06	893188	814509	230529	1.53755e+06	786921	1	0	3	2
Q8BK63	1	1	53.53	0.295129	14.8618	S1/2	C1/2	RecName: Full=Casein kinase I isoform alpha; Short=CKI-alpha; EC=2.7.11.1; AltName: Full=CK1;	9830.26	0	68862.8	77232.6	9061.79	0	68862.8	68043.8	0	0	1	1
P62315	1	1	89.92	0.295153	1.18195	S1/2	C1/2	RecName: Full=Small nuclear ribonucleoprotein Sm D1; Short=Sm-D1; AltName: Full=Sm-D autoantigen; AltName: Full=snRNP core protein D1;	3.14569e+06	2.56005e+06	3.1564e+06	3.58751e+06	2.89978e+06	926552	3.1564e+06	3.16069e+06	1	1	1	1
Q02257	2	1	176.6	0.29522	8.0891	S1/2	C1/2	RecName: Full=Junction plakoglobin; AltName: Full=Desmoplakin III; AltName: Full=Desmoplakin-3;	488382	664.231	1.40662e+06	2.54932e+06	450203	240.403	1.40662e+06	2.24602e+06	0	0	0	0
Q99N89	9	9	762.19	0.295493	1.18642	S1/2	C1/2	RecName: Full=39S ribosomal protein L43, mitochondrial; Short=L43mt; Short=MRP-L43; AltName: Full=Mitochondrial ribosomal protein bMRP36a; Flags: Precursor;	3.88517e+06	3.41468e+06	3.89559e+06	4.76511e+06	3.58145e+06	1.23586e+06	3.89559e+06	4.19819e+06	3	3	2	4
Q8R311	6	5	267.12	0.295625	1.25397	C1/2	S1/2	RecName: Full=cTAGE family member 5; Short=Protein cTAGE-5; AltName: Full=Meningioma-expressed antigen 6;	2.73238e+06	3.63032e+06	2.37673e+06	2.69732e+06	2.51878e+06	1.31391e+06	2.37673e+06	2.37641e+06	1	2	3	4
P35979	3	3	248.57	0.296172	1.28654	S1/2	C1/2	RecName: Full=60S ribosomal protein L12;	2.414e+07	3.55139e+07	3.83488e+07	3.83981e+07	2.22529e+07	1.28535e+07	3.83488e+07	3.38297e+07	3	3	3	3
Q148V7	2	1	99.94	0.296615	1.4426	C1/2	S1/2	RecName: Full=LisH domain and HEAT repeat-containing protein KIAA1468;	1.19975e+06	1.88653e+06	963549	1.17583e+06	1.10596e+06	682788	963549	1.03594e+06	1	0	0	0
Q91V12	7	7	557.85	0.297041	1.0664	S1/2	C1/2	RecName: Full=Cytosolic acyl coenzyme A thioester hydrolase; EC=3.1.2.2; AltName: Full=Acyl-CoA thioesterase 7; AltName: Full=Brain acyl-CoA hydrolase; Short=BACH; AltName: Full=CTE-IIa; Short=CTE-II; AltName: Full=Long chain acyl-CoA thioester hydrolase;	1.2491e+07	1.15293e+07	1.25085e+07	1.31068e+07	1.15146e+07	4.17276e+06	1.25085e+07	1.15474e+07	5	3	5	5
Q9CQZ5	7	7	591.47	0.297331	2.07703	S1/2	C1/2	RecName: Full=NADH dehydrogenase [ubiquinone] 1 alpha subcomplex subunit 6; AltName: Full=Complex I-B14; Short=CI-B14; AltName: Full=NADH-ubiquinone oxidoreductase B14 subunit;	1.20291e+07	1.1382e+07	1.40152e+07	3.46105e+07	1.10888e+07	4.11946e+06	1.40152e+07	3.04927e+07	3	1	4	3
Q8K2M0	12	12	1015.19	0.298199	1.14066	S1/2	C1/2	RecName: Full=39S ribosomal protein L38, mitochondrial; Short=L38mt; Short=MRP-L38; Flags: Precursor;	3.10767e+07	3.21527e+07	3.28225e+07	3.93006e+07	2.86473e+07	1.16369e+07	3.28225e+07	3.46248e+07	10	9	11	11
Q3TMX7	3	2	222.67	0.298213	1.18261	C1/2	S1/2	RecName: Full=Sulfhydryl oxidase 2; EC=1.8.3.2; AltName: Full=Quiescin Q6-like protein 1; Flags: Precursor;	964544	768970	714639	751199	889142	278311	714639	661825	0	1	2	2
Q8K072	2	1	49.89	0.29852	1.48025	S1/2	C1/2	RecName: Full=Receptor expression-enhancing protein 4;	397639	571955	866223	569015	366555	207006	866223	501316	0	1	0	0
Q64012	6	5	442.18	0.299053	1.65557	S1/2	C1/2	RecName: Full=RNA-binding protein Raly; AltName: Full=Maternally-expressed hnRNP C-related protein; AltName: Full=hnRNP associated with lethal yellow protein;	2.35701e+06	2.89366e+06	3.0205e+06	5.67232e+06	2.17275e+06	1.04729e+06	3.0205e+06	4.99746e+06	3	3	3	5
P50247	3	3	146.52	0.299072	1.17096	C1/2	S1/2	RecName: Full=Adenosylhomocysteinase; Short=AdoHcyase; EC=3.3.1.1; AltName: Full=CUBP; AltName: Full=Liver copper-binding protein; AltName: Full=S-adenosyl-L-homocysteine hydrolase;	1.34474e+06	1.08724e+06	1.00993e+06	1.06699e+06	1.23961e+06	393504	1.00993e+06	940045	2	1	1	1
P39749	8	7	435.96	0.299161	1.16521	S1/2	C1/2	RecName: Full=Flap endonuclease 1; Short=FEN-1; EC=3.1.-.-; AltName: Full=Flap structure-specific endonuclease 1;	7.03844e+06	5.61194e+06	7.4969e+06	7.24347e+06	6.48822e+06	2.03112e+06	7.4969e+06	6.38168e+06	4	3	4	4
P28667	5	5	478.25	0.299266	1.48297	C1/2	S1/2	RecName: Full=MARCKS-related protein; AltName: Full=Brain protein F52; AltName: Full=MARCKS-like protein 1; AltName: Full=Macrophage myristoylated alanine-rich C kinase substrate; Short=Mac-MARCKS; Short=MacMARCKS;	2.92027e+06	4.90369e+06	2.69011e+06	2.58577e+06	2.69198e+06	1.77478e+06	2.69011e+06	2.27813e+06	2	1	3	1
Q9CQ54	7	6	562.5	0.299311	1.2619	S1/2	C1/2	RecName: Full=NADH dehydrogenase [ubiquinone] 1 subunit C2; AltName: Full=Complex I-B14.5b; Short=CI-B14.5b; AltName: Full=NADH-ubiquinone oxidoreductase subunit B14.5b;	1.64341e+07	1.53573e+07	1.69631e+07	2.31546e+07	1.51494e+07	5.55824e+06	1.69631e+07	2.03998e+07	7	5	7	7
Q01320	18	13	1081.74	0.299514	1.53878	S1/2	C1/2	RecName: Full=DNA topoisomerase 2-alpha; EC=5.99.1.3; AltName: Full=DNA topoisomerase II, alpha isozyme;	6.96844e+06	9.87143e+06	9.85187e+06	1.6061e+07	6.42369e+06	3.57274e+06	9.85187e+06	1.41502e+07	6	2	8	12
Q6URW6	10	1	551.87	0.29956	1.80915	C1/2	S1/2	RecName: Full=Myosin-14; AltName: Full=Myosin heavy chain 14; AltName: Full=Myosin heavy chain, non-muscle IIc; AltName: Full=Non-muscle myosin heavy chain IIc; Short=NMHC II-C;	2.29458e+06	1.56621e+06	1.51132e+06	622715	2.11521e+06	566854	1.51132e+06	548628	1	0	0	0
Q03265	54	47	6399.92	0.300368	1.1874	C1/2	S1/2	RecName: Full=ATP synthase subunit alpha, mitochondrial; Flags: Precursor;	1.95408e+09	1.65147e+09	1.37925e+09	1.65725e+09	1.80132e+09	5.97711e+08	1.37925e+09	1.46008e+09	47	47	45	50
Q91YJ5	4	4	233.62	0.300411	1.30449	C1/2	S1/2	RecName: Full=Translation initiation factor IF-2, mitochondrial; Short=IF-2(Mt); Short=IF-2Mt; Short=IF2(mt); Flags: Precursor;	2.79422e+06	2.01465e+06	2.0024e+06	1.684e+06	2.57579e+06	729156	2.0024e+06	1.48365e+06	2	2	2	3
Q9D1E8	1	1	141.84	0.300922	2.14989	C1/2	S1/2	RecName: Full=1-acyl-sn-glycerol-3-phosphate acyltransferase epsilon; EC=2.3.1.51; AltName: Full=1-acylglycerol-3-phosphate O-acyltransferase 5; Short=1-AGP acyltransferase 5; Short=1-AGPAT 5; AltName: Full=Lysophosphatidic acid acyltransferase epsilon; Short=LPAAT-epsilon;	1.78011e+06	4.57684e+06	1.37144e+06	1.58544e+06	1.64096e+06	1.65648e+06	1.37144e+06	1.39681e+06	1	1	1	1
Q8R127	3	3	165.79	0.301492	1.05876	S1/2	C1/2	RecName: Full=Saccharopine dehydrogenase-like oxidoreductase; EC=1.-.-.-;	2.26258e+06	2.25126e+06	2.4867e+06	2.29237e+06	2.08571e+06	814792	2.4867e+06	2.01963e+06	2	2	2	2
Q9Z172	1	1	79.8	0.301564	1.23294	C1/2	S1/2	RecName: Full=Small ubiquitin-related modifier 3; Short=SUMO-3; AltName: Full=SMT3 homolog 1; AltName: Full=Ubiquitin-like protein SMT3B; Short=Smt3B; Flags: Precursor;	3.0416e+06	4.0317e+06	2.7706e+06	2.96634e+06	2.80383e+06	1.45918e+06	2.7706e+06	2.61342e+06	1	0	0	0
P40124	6	6	567.14	0.301661	1.39211	C1/2	S1/2	RecName: Full=Adenylyl cyclase-associated protein 1; Short=CAP 1;	5.60412e+06	7.68562e+06	5.64529e+06	3.90115e+06	5.16603e+06	2.78163e+06	5.64529e+06	3.43702e+06	6	4	0	1
Q9D0I8	2	2	84.67	0.301861	1.06582	C1/2	S1/2	RecName: Full=mRNA turnover protein 4 homolog;	455547	416865	405055	413484	419936	150875	405055	364290	1	0	1	0
P52503	4	4	457.77	0.301902	1.29819	S1/2	C1/2	RecName: Full=NADH dehydrogenase [ubiquinone] iron-sulfur protein 6, mitochondrial; AltName: Full=Complex I-13kD-A; Short=CI-13kD-A; AltName: Full=NADH-ubiquinone oxidoreductase 13 kDa-A subunit; Flags: Precursor;	9.55376e+06	1.23131e+07	1.22348e+07	1.61526e+07	8.80691e+06	4.45646e+06	1.22348e+07	1.42308e+07	4	5	4	4
P28828	3	1	176.92	0.301941	1.84109	C1/2	S1/2	RecName: Full=Receptor-type tyrosine-protein phosphatase mu; Short=Protein-tyrosine phosphatase mu; Short=R-PTP-mu; EC=3.1.3.48; Flags: Precursor;	1.25247e+06	2.22581e+06	620972	1.26827e+06	1.15456e+06	805580	620972	1.11738e+06	1	1	0	0
O35465	6	6	458.93	0.301987	1.16319	S1/2	C1/2	RecName: Full=Peptidyl-prolyl cis-trans isomerase FKBP8; Short=PPIase FKBP8; EC=5.2.1.8; AltName: Full=38 kDa FK506-binding protein; Short=38 kDa FKBP; Short=FKBP-38; Short=mFKBP38; AltName: Full=FK506-binding protein 8; Short=FKBP-8; AltName: Full=FKBPR38; AltName: Full=Rotamase;	1.03308e+07	1.29862e+07	1.35387e+07	1.35834e+07	9.52319e+06	4.70007e+06	1.35387e+07	1.19673e+07	3	2	3	3
Q9WTI7	55	48	4661.98	0.302542	1.15988	S1/2	C1/2	RecName: Full=Unconventional myosin-Ic; AltName: Full=Myosin I beta; Short=MMI-beta; Short=MMIb;	1.68546e+08	2.06268e+08	2.07514e+08	2.27224e+08	1.5537e+08	7.4654e+07	2.07514e+08	2.0019e+08	30	35	33	36
O35143	9	6	899.86	0.30294	1.32898	S1/2	C1/2	RecName: Full=ATPase inhibitor, mitochondrial; AltName: Full=Inhibitor of F(1)F(o)-ATPase; Short=IF(1); Short=IF1; Flags: Precursor;	526623	338149	554936	594331	485455	122385	554936	523621	3	1	2	2
P09055	18	17	1458.54	0.303193	1.18627	C1/2	S1/2	RecName: Full=Integrin beta-1; AltName: Full=Fibronectin receptor subunit beta; AltName: Full=VLA-4 subunit beta; AltName: CD_antigen=CD29; Flags: Precursor;	1.13141e+08	1.43551e+08	1.08884e+08	1.07503e+08	1.04297e+08	5.19551e+07	1.08884e+08	9.47126e+07	13	13	17	12
Q8CGY8	2	2	73.45	0.303416	1.22911	S1/2	C1/2	RecName: Full=UDP-N-acetylglucosamine--peptide N-acetylglucosaminyltransferase 110 kDa subunit; EC=2.4.1.255; AltName: Full=O-GlcNAc transferase subunit p110; AltName: Full=O-linked N-acetylglucosamine transferase 110 kDa subunit; Short=OGT;	289256	237490	287607	359823	266644	85954.2	287607	317013	1	0	0	1
Q61337	4	4	310.31	0.303447	1.22734	S1/2	C1/2	RecName: Full=Bcl2 antagonist of cell death; Short=BAD; AltName: Full=Bcl-2-binding component 6; AltName: Full=Bcl-xL/Bcl-2-associated death promoter;	3.32384e+06	2.85485e+06	4.2605e+06	3.32286e+06	3.064e+06	1.03325e+06	4.2605e+06	2.92753e+06	2	0	3	1
Q8R422	10	9	684.61	0.303468	1.28895	S1/2	C1/2	RecName: Full=CD109 antigen; AltName: Full=GPI-anchored alpha-2 macroglobulin-related protein; AltName: CD_antigen=CD109; Flags: Precursor;	6.60275e+06	8.78434e+06	8.7246e+06	1.11086e+07	6.08659e+06	3.17929e+06	8.7246e+06	9.78695e+06	6	5	6	8
Q6AW69	40	35	3415.98	0.303585	1.30881	S1/2	C1/2	RecName: Full=Cingulin-like protein 1; AltName: Full=Junction-associated coiled-coil protein;	2.63012e+07	3.39158e+07	3.3665e+07	4.51477e+07	2.42451e+07	1.2275e+07	3.3665e+07	3.97763e+07	17	20	24	24
Q64191	7	7	563.24	0.30373	1.22702	S1/2	C1/2	RecName: Full=N(4)-(beta-N-acetylglucosaminyl)-L-asparaginase; EC=3.5.1.26; AltName: Full=Aspartylglucosaminidase; Short=AGA; AltName: Full=Glycosylasparaginase; AltName: Full=N4-(N-acetyl-beta-glucosaminyl)-L-asparagine amidase; Contains: RecName: Full=Glycosylasparaginase alpha chain; Contains: RecName: Full=Glycosylasparaginase beta chain; Flags: Precursor;	7.07139e+06	6.05917e+06	9.0464e+06	7.06506e+06	6.51859e+06	2.19298e+06	9.0464e+06	6.22449e+06	6	2	7	5
P49025	4	2	202.82	0.303899	1.99081	S1/2	C1/2	RecName: Full=Citron Rho-interacting kinase; Short=CRIK; EC=2.7.11.1; AltName: Full=Rho-interacting, serine/threonine-protein kinase 21;	218321	63627.6	313646	247659	201254	23028.6	313646	218194	0	0	0	0
Q9CZ30	1	1	40.38	0.304304	1.46426	C1/2	S1/2	RecName: Full=Obg-like ATPase 1; AltName: Full=GTP-binding protein 9;	115199	119029	55724.4	104239	106193	43079.9	55724.4	91836.9	0	0	0	1
Q6PDL0	1	1	27.52	0.304769	1.2946	C1/2	S1/2	RecName: Full=Cytoplasmic dynein 1 light intermediate chain 2; AltName: Full=Dynein light intermediate chain 2, cytosolic;	243724	297816	174412	243893	224671	107788	174412	214876	1	1	0	0
P09925	9	8	593.56	0.305934	1.10958	S1/2	C1/2	RecName: Full=Surfeit locus protein 1;	1.00673e+07	1.16586e+07	1.23714e+07	1.17352e+07	9.28035e+06	4.21958e+06	1.23714e+07	1.0339e+07	4	4	4	4
Q9JHJ0;P49813	5	5	259.7	0.306081	1.1287	C1/2	S1/2	RecName: Full=Tropomodulin-3; AltName: Full=Ubiquitous tropomodulin; Short=U-Tmod;	4.79673e+06	5.51642e+06	4.32391e+06	4.81332e+06	4.42176e+06	1.99654e+06	4.32391e+06	4.24066e+06	4	3	2	5
Q8CAQ8	70	60	6752.72	0.306231	1.07886	S1/2	C1/2	RecName: Full=Mitochondrial inner membrane protein; AltName: Full=Mitofilin;	3.03152e+08	3.28213e+08	3.27266e+08	3.53886e+08	2.79454e+08	1.18789e+08	3.27266e+08	3.11783e+08	39	39	46	44
P46638;P62492	12	11	971.69	0.306415	1.21778	C1/2	S1/2	RecName: Full=Ras-related protein Rab-11B; Flags: Precursor;	4.89701e+07	6.14787e+07	4.14515e+07	4.92455e+07	4.51419e+07	2.22508e+07	4.14515e+07	4.33865e+07	9	9	9	9
Q8BWY3	3	3	237.89	0.306597	1.34047	C1/2	S1/2	RecName: Full=Eukaryotic peptide chain release factor subunit 1; Short=Eukaryotic release factor 1; Short=eRF1;	423085	621839	415190	364330	390011	225060	415190	320984	0	0	0	0
P31996	2	2	124.59	0.306616	1.23115	C1/2	S1/2	RecName: Full=Macrosialin; AltName: CD_antigen=CD68; Flags: Precursor;	1.51685e+07	1.31651e+07	1.31253e+07	9.8887e+06	1.39827e+07	4.76481e+06	1.31253e+07	8.7122e+06	2	2	2	2
Q99MN9	14	10	995.77	0.306677	1.12187	C1/2	S1/2	RecName: Full=Propionyl-CoA carboxylase beta chain, mitochondrial; Short=PCCase subunit beta; EC=6.4.1.3; AltName: Full=Propanoyl-CoA:carbon dioxide ligase subunit beta; Flags: Precursor;	1.31316e+07	1.54719e+07	1.27109e+07	1.27852e+07	1.2105e+07	5.59969e+06	1.27109e+07	1.12641e+07	9	6	8	8
Q9D8B4	2	2	108.06	0.307022	1.39522	S1/2	C1/2	RecName: Full=NADH dehydrogenase [ubiquinone] 1 alpha subcomplex subunit 11; AltName: Full=Complex I-B14.7; Short=CI-B14.7; AltName: Full=NADH-ubiquinone oxidoreductase subunit B14.7;	1.66362e+06	2.69462e+06	2.72771e+06	3.35298e+06	1.53357e+06	975256	2.72771e+06	2.95406e+06	1	1	2	2
O70433	1	1	47.65	0.307096	1.51001	S1/2	C1/2	RecName: Full=Four and a half LIM domains protein 2; Short=FHL-2; AltName: Full=Skeletal muscle LIM-protein 3; Short=SLIM-3;	32299.7	16529.3	34323	39409.1	29774.7	5982.42	34323	34720.5	1	0	1	0
Q00993;Q60805	6	6	382.21	0.307268	1.2393	S1/2	C1/2	RecName: Full=Tyrosine-protein kinase receptor UFO; EC=2.7.10.1; AltName: Full=Adhesion-related kinase; Flags: Precursor;	7.93639e+06	1.10066e+07	1.21519e+07	1.13242e+07	7.31597e+06	3.9836e+06	1.21519e+07	9.97686e+06	2	1	5	4
Q9CQ85	2	2	98.74	0.307485	1.29652	S1/2	C1/2	RecName: Full=Mitochondrial import inner membrane translocase subunit Tim22;	2.57933e+06	2.11247e+06	2.56833e+06	3.51469e+06	2.37769e+06	764562	2.56833e+06	3.09653e+06	0	1	0	1
Q6ZWY3	3	1	190.71	0.307639	1.45159	C1/2	S1/2	RecName: Full=40S ribosomal protein S27-like;	1.93477e+06	3.04396e+06	1.48971e+06	1.94013e+06	1.78353e+06	1.10169e+06	1.48971e+06	1.70931e+06	1	0	1	1
Q3TIU4	6	6	464.22	0.308607	1.05875	C1/2	S1/2	RecName: Full=2',5'-phosphodiesterase 12; Short=2'-PDE; Short=2-PDE; EC=3.1.4.-;	4.32071e+06	4.27565e+06	3.88715e+06	4.23218e+06	3.98294e+06	1.54748e+06	3.88715e+06	3.72866e+06	2	2	3	2
Q61206	1	1	61.62	0.308972	1.9541	C1/2	S1/2	RecName: Full=Platelet-activating factor acetylhydrolase IB subunit beta; EC=3.1.1.47; AltName: Full=PAF acetylhydrolase 30 kDa subunit; Short=PAF-AH 30 kDa subunit; AltName: Full=PAF-AH subunit beta; Short=PAFAH subunit beta;	116414	52965.9	53494.7	33184.3	107313	19169.8	53494.7	29236.2	1	0	0	0
Q99MR6	2	1	69.81	0.309071	2.57834	C1/2	S1/2	RecName: Full=Serrate RNA effector molecule homolog; AltName: Full=Arsenite-resistance protein 2;	63475.3	40018.5	34848.3	5291.32	58513.2	14483.8	34848.3	4661.78	1	0	0	0
P51150;Q9ESF1	15	14	1334.1	0.309522	1.06738	S1/2	C1/2	RecName: Full=Ras-related protein Rab-7a;	1.29036e+08	1.32764e+08	1.46063e+08	1.33376e+08	1.18948e+08	4.8051e+07	1.46063e+08	1.17508e+08	13	14	12	14
P70168	11	10	978.18	0.310088	1.56738	C1/2	S1/2	RecName: Full=Importin subunit beta-1; AltName: Full=Karyopherin subunit beta-1; AltName: Full=Nuclear factor p97; AltName: Full=Pore targeting complex 97 kDa subunit; Short=PTAC97; AltName: Full=SCG;	2.27755e+07	1.28025e+07	1.25616e+07	1.01375e+07	2.0995e+07	4.63358e+06	1.25616e+07	8.93136e+06	8	7	9	8
P59325	1	1	55.76	0.310191	1.98206	C1/2	S1/2	RecName: Full=Eukaryotic translation initiation factor 5; Short=eIF-5;	128488	167894	116081	33451.3	118443	60765.3	116081	29471.4	1	1	1	0
Q99P88	17	16	1621.63	0.310247	1.13407	S1/2	C1/2	RecName: Full=Nuclear pore complex protein Nup155; AltName: Full=155 kDa nucleoporin; AltName: Full=Nucleoporin Nup155;	1.52138e+07	1.47754e+07	1.54901e+07	1.85198e+07	1.40245e+07	5.34764e+06	1.54901e+07	1.63164e+07	11	8	10	10
O35083	3	3	85.66	0.31063	18.4293	C1/2	S1/2	RecName: Full=1-acyl-sn-glycerol-3-phosphate acyltransferase alpha; EC=2.3.1.51; AltName: Full=1-acylglycerol-3-phosphate O-acyltransferase 1; Short=1-AGP acyltransferase 1; Short=1-AGPAT 1; AltName: Full=Lysophosphatidic acid acyltransferase alpha; Short=LPAAT-alpha; Flags: Precursor;	4.67897e+06	9.73655e+07	2.87181e+06	2.66528e+06	4.3132e+06	3.52392e+07	2.87181e+06	2.34818e+06	1	2	2	1
P62281	7	6	441.01	0.310871	1.38098	C1/2	S1/2	RecName: Full=40S ribosomal protein S11;	7.47529e+06	8.0607e+06	4.18398e+06	7.06603e+06	6.89092e+06	2.91739e+06	4.18398e+06	6.22535e+06	5	3	5	4
Q9JIH2	1	1	79.78	0.311189	1.18242	C1/2	S1/2	RecName: Full=Nuclear pore complex protein Nup50; AltName: Full=50 kDa nucleoporin; AltName: Full=Nuclear pore-associated protein 60 kDa-like; AltName: Full=Nucleoporin Nup50;	637130	513056	513104	459634	587323	185689	513104	404949	1	1	2	1
O08638	21	1	1113.34	0.311224	7.77436	S1/2	C1/2	RecName: Full=Myosin-11; AltName: Full=Myosin heavy chain 11; AltName: Full=Myosin heavy chain, smooth muscle isoform; AltName: Full=SMMHC;	1283.19	0	4412.14	5563.86	1182.88	0	4412.14	4901.9	0	0	0	0
Q6ZWU9	3	1	172.4	0.311577	1.30503	C1/2	S1/2	RecName: Full=40S ribosomal protein S27;	160813	218130	162813	127557	148241	78947.2	162813	112381	0	0	0	0
Q08481	13	12	1604.81	0.312265	1.1979	C1/2	S1/2	RecName: Full=Platelet endothelial cell adhesion molecule; Short=PECAM-1; AltName: CD_antigen=CD31; Flags: Precursor;	6.18402e+07	7.04779e+07	4.85031e+07	6.19556e+07	5.70059e+07	2.55079e+07	4.85031e+07	5.45845e+07	13	14	11	13
O35345	1	1	77.58	0.312642	1.58045	C1/2	S1/2	RecName: Full=Importin subunit alpha-7; AltName: Full=Importin alpha-S2; AltName: Full=Karyopherin subunit alpha-6;	590756	541376	493026	223310	544575	195939	493026	196742	1	1	1	0
Q8CGA0	1	1	43.66	0.31278	1.55355	C1/2	S1/2	RecName: Full=Protein phosphatase 1F; EC=3.1.3.16; AltName: Full=Ca(2+)/calmodulin-dependent protein kinase phosphatase; Short=CaM-kinase phosphatase; Short=CaMKPase;	126835	217011	128113	93216.4	116920	78542.1	128113	82126	0	0	0	0
Q3UPL0	8	7	568.75	0.313112	1.2307	C1/2	S1/2	RecName: Full=Protein transport protein Sec31A; AltName: Full=SEC31-like protein 1; AltName: Full=SEC31-related protein A;	1.83717e+06	1.95723e+06	1.7885e+06	1.2946e+06	1.69355e+06	708374	1.7885e+06	1.14058e+06	3	1	1	1
Q8BYL4	13	12	1235.96	0.31388	1.15762	S1/2	C1/2	RecName: Full=Tyrosine--tRNA ligase, mitochondrial; EC=6.1.1.1; AltName: Full=Tyrosyl-tRNA synthetase; Short=TyrRS; Flags: Precursor;	2.27556e+07	1.89562e+07	2.2608e+07	2.56786e+07	2.09767e+07	6.86077e+06	2.2608e+07	2.26235e+07	11	10	11	11
Q04736;P08103;P14234	8	3	410.21	0.313985	1.27642	C1/2	S1/2	RecName: Full=Tyrosine-protein kinase Yes; EC=2.7.10.2; AltName: Full=Proto-oncogene c-Yes; AltName: Full=p61-Yes;	3.22705e+06	4.41025e+06	3.23677e+06	2.7466e+06	2.97478e+06	1.59619e+06	3.23677e+06	2.41982e+06	1	1	1	0
O70492	11	8	483.33	0.314154	1.27974	S1/2	C1/2	RecName: Full=Sorting nexin-3; AltName: Full=SDP3 protein;	1.02995e+07	8.3641e+06	1.36971e+07	1.01875e+07	9.49434e+06	3.0272e+06	1.36971e+07	8.97545e+06	5	2	5	5
P68254	6	2	370.94	0.314334	1.26304	C1/2	S1/2	RecName: Full=14-3-3 protein theta; AltName: Full=14-3-3 protein tau;	868535	706386	714202	532724	800639	255660	714202	469343	1	1	2	1
Q99LF4	16	15	979.93	0.314404	1.16181	C1/2	S1/2	RecName: Full=tRNA-splicing ligase RtcB homolog; EC=6.5.1.3; AltName: Full=Focal adhesion-associated protein; Short=FAAP;	1.40903e+07	1.64267e+07	1.42203e+07	1.20464e+07	1.29888e+07	5.94526e+06	1.42203e+07	1.06132e+07	9	9	9	9
Q3UIA2	2	2	168.61	0.314554	1.10647	C1/2	S1/2	RecName: Full=Rho GTPase-activating protein 17; AltName: Full=Neuron-associated developmentally-regulated protein; Short=Nadrin; AltName: Full=Rho-type GTPase-activating protein 17;	967989	1.12181e+06	949812	938903	892318	406015	949812	827198	2	2	0	1
[truncated: 1,442 more rows]
