# Supplementary material for: A novel role for endothelial tetrahydrobiopterin in mitochondrial redox balance
Source: Free Radic Biol Med. 2017 Mar;104:214–25. doi: 10.1016/j.freeradbiomed.2017.01.012 (PMC5338462; doi:10.1016/j.freeradbiomed.2017.01.012)
Supplement: Supplementary file 3 — Supplementary material [file mmc3.xlsx]

## Sheet: Mark_Jade_Peptide
											Normalized abundance				Raw abundance				Intensity				Sample retention time (min)
											C1/2		S1/2		C1/2		S1/2		C1/2		S1/2		C1/2		S1/2		Best peptide match
#	m/z	Retention time (min)	Retention time window (min)	Mass	Charge	Max fold change	Highest mean condition	Lowest mean condition	Anova	Maximum CV	QE0246_Jade_100714_Mito_1	QE0246_Jade_100714_Mito_2	QE0246_Jade_100714_Mito_5	QE0246_Jade_100714_Mito_6	QE0246_Jade_100714_Mito_1	QE0246_Jade_100714_Mito_2	QE0246_Jade_100714_Mito_5	QE0246_Jade_100714_Mito_6	QE0246_Jade_100714_Mito_1	QE0246_Jade_100714_Mito_2	QE0246_Jade_100714_Mito_5	QE0246_Jade_100714_Mito_6	QE0246_Jade_100714_Mito_1	QE0246_Jade_100714_Mito_2	QE0246_Jade_100714_Mito_5	QE0246_Jade_100714_Mito_6	Score	Mass error (u)	Mass error (ppm)	Protein	Sequence	Variable modifications ([position] description)	Description
2	897.911	51.0814	1.68085	1793.81	2	2.18712	C1/2	S1/2	0.555121	90.051	8.20143e+08	3.69552e+09	6.74006e+08	1.39066e+09	7.5603e+08	1.33751e+09	6.74006e+08	1.22521e+09	2122587008	3730128384	1708769280	3356020480	51.5268	51.9689	51.0814	50.9506	49.01	-0.00775274	-4.32193	Q69ZN7	AEDIPQMDDAFSQTVK		RecName: Full=Myoferlin; AltName: Full=Fer-1-like protein 3;
3	966.087	69.6627	1.64802	1930.16	2	1.16245	C1/2	S1/2	0.699277	54.9415	9.76867e+08	1.52265e+09	6.57435e+08	1.49278e+09	9.00502e+08	5.51088e+08	6.57435e+08	1.31518e+09	2173853440	1556885120	1744170496	4651764736	70.1142	70.3807	69.6627	69.719	97.48	-0.00197522	-1.02334	Q8BFU2	VTIAQGGVLPNIQAVLLPK		RecName: Full=Histone H2A type 3;
4	663.381	31.5904	0.517383	1324.75	2	1.07319	S1/2	C1/2	0.989906	50.5922	4.43077e+08	5.21349e+08	3.32373e+08	7.02638e+08	4.0844e+08	1.8869e+08	3.32373e+08	6.19042e+08	2824687360	1625656064	2439402240	3701482752	32.0834	32.3798	31.5904	31.5734	103.94	0.000955661	0.721392	P62806	DNIQGITKPAIR		RecName: Full=Histone H4;
5	472.77	41.7698	0.7337	943.525	2	1.1003	S1/2	C1/2	0.801293	32.8249	2.0205e+08	2.15334e+08	1.76326e+08	2.82921e+08	1.86255e+08	7.79354e+07	1.76326e+08	2.49261e+08	2222169088	1094836096	2060827520	2541433088	42.2633	42.6459	41.7698	41.6675	92.12	0.00144299	1.52937	P0C0S6	AGLQFPVGR		RecName: Full=Histone H2A.Z; Short=H2A/z;
6	477.305	46.3994	0.665617	952.596	2	1.12775	S1/2	C1/2	0.905211	53.3175	1.85269e+08	2.60978e+08	1.56761e+08	3.46494e+08	1.70786e+08	9.4455e+07	1.56761e+08	3.0527e+08	1928793472	1212528512	2049065216	3055966976	46.9687	47.3422	46.3994	46.4241	62.1	0.000211747	0.222284	Q8CGP1	LLLPGELAK		RecName: Full=Histone H2B type 1-K;
7	652.028	42.972	0.559533	1953.06	3	1.09972	C1/2	S1/2	0.510752	15.6752	3.47674e+08	4.34354e+08	3.50642e+08	3.60471e+08	3.20495e+08	1.57205e+08	3.50642e+08	3.17584e+08	1353620608	730265152	1545538944	1407624960	43.4406	43.7873	42.972	42.8006	76.42	0.00406091	2.07926	P60710	VAPEEHPVLLTEAPLNPK		RecName: Full=Actin, cytoplasmic 1; AltName: Full=Beta-actin; Contains: RecName: Full=Actin, cytoplasmic 1, N-terminally processed;
8	872.413	71.4658	0.341133	1742.81	2	85.0523	S1/2	C1/2	0.0345542	100.759	1.66271e+07	2.7917e+06	6.70504e+08	9.8111e+08	1.53273e+07	1.01039e+06	6.70504e+08	8.64383e+08	1.65027e+08	7.13653e+06	3259507712	4083492608	71.9307	72.1301	71.4658	71.4903	123.41	-0.000361314	-0.207316	Q64475	AMGIMNSFVNDIFER		RecName: Full=Histone H2B type 1-B; AltName: Full=h2B-143;
9	599.067	57.6688	0.680417	2392.24	4	1.27033	S1/2	C1/2	0.679154	48.0099	1.44694e+08	2.72877e+08	3.55266e+08	1.75187e+08	1.33383e+08	9.87616e+07	3.55266e+08	1.54344e+08	645200896	1069111744	3027066624	1240620800	58.1322	58.4216	57.6688	57.6449	148.74	0.00177332	0.741282	P08249	LTLYDIAHTPGVAADLSHIETR		RecName: Full=Malate dehydrogenase, mitochondrial; EC=1.1.1.37; Flags: Precursor;
10	1057.07	72.2917	0.21805	2112.13	2	286.513	S1/2	C1/2	0.00234929	34.2324	926562	1.17254e+06	3.73499e+08	2.2792e+08	854130	424373	3.73499e+08	2.00803e+08	670362	240447	3299442944	1785190784	72.7776	72.9847	72.2917	72.3084	146.56	0.000558297	0.264329	P63038	ALMLQGVDLLADAVAVTMGPK		RecName: Full=60 kDa heat shock protein, mitochondrial; AltName: Full=60 kDa chaperonin; AltName: Full=Chaperonin 60; Short=CPN60; AltName: Full=HSP-65; AltName: Full=Heat shock protein 60; Short=HSP-60; Short=Hsp60; AltName: Full=Mitochondrial matrix protein P1; Flags: Precursor;
11	516.801	25.0855	0.568317	1031.59	2	1.05617	C1/2	S1/2	0.779023	38.7215	2.39607e+08	2.13346e+08	1.55719e+08	2.73143e+08	2.20876e+08	7.72156e+07	1.55719e+08	2.40646e+08	2156926208	1074881792	1546833792	2384729088	25.4014	25.8599	25.0855	25.0603	62.68	0.000530878	0.514622	P02301	YRPGTVALR		RecName: Full=Histone H3.3C; AltName: Full=Embryonic;
12	895.949	54.2723	0.9596	1789.88	2	1.07987	C1/2	S1/2	0.697651	20.504	4.40534e+08	5.89937e+08	4.89745e+08	4.64513e+08	4.06096e+08	2.13514e+08	4.89745e+08	4.09248e+08	1107726976	674237568	1173614976	1248255872	54.6859	55.0147	54.2723	54.169	112.86	-0.000237336	-0.132599	Q8BFZ3	SYELPDGQVITIGNER		RecName: Full=Beta-actin-like protein 2; AltName: Full=Kappa-actin;
13	714.345	50.6115	1.11772	713.338	1	1.08924	S1/2	C1/2	0.81447	31.3339	2.39998e+08	3.66249e+08	2.5702e+08	4.03331e+08	2.21237e+08	1.32556e+08	2.5702e+08	3.55345e+08	1276593792	845003328	1401398528	2038396032	51.0571	51.5214	50.6115	50.4949	20.72	-0.000486661	-0.68223	P62806	TLYGFGG		RecName: Full=Histone H4;
14	695.357	48.2942	0.66745	1388.7	2	1.26105	S1/2	C1/2	0.236112	15.3974	1.82571e+08	1.46719e+08	1.89559e+08	2.25691e+08	1.68299e+08	5.31016e+07	1.89559e+08	1.98839e+08	1003723392	363990592	1164113152	1209630464	48.8397	49.2753	48.2942	48.2423	72.79	0.000932338	0.671376	P63038	GYISPYFINTSK		RecName: Full=60 kDa heat shock protein, mitochondrial; AltName: Full=60 kDa chaperonin; AltName: Full=Chaperonin 60; Short=CPN60; AltName: Full=HSP-65; AltName: Full=Heat shock protein 60; Short=HSP-60; Short=Hsp60; AltName: Full=Mitochondrial matrix protein P1; Flags: Precursor;
15	495.293	47.9796	1.13363	988.571	2	1.26496	S1/2	C1/2	0.685942	49.0879	1.75853e+08	2.16249e+08	1.61916e+08	3.34077e+08	1.62106e+08	7.82662e+07	1.61916e+08	2.9433e+08	1920124416	953346944	1707348096	3176365056	48.5882	48.9803	47.9796	47.9708	56.04	0.000250563	0.25346	P62806	VFLENVIR		RecName: Full=Histone H4;
16	590.814	39.6409	0.633583	1179.61	2	1.00687	C1/2	S1/2	0.880044	54.6223	2.6269e+08	3.62056e+08	1.90414e+08	4.30068e+08	2.42154e+08	1.31038e+08	1.90414e+08	3.78901e+08	2003235456	1212652288	1648093184	2710234368	40.1857	40.517	39.6409	39.5611	75.17	0.00073524	0.623289	P62806	ISGLIYEETR		RecName: Full=Histone H4;
17	681.363	31.4291	0.483167	1360.71	2	1.01562	C1/2	S1/2	0.633223	3.7711	2.14393e+08	2.18559e+08	2.07463e+08	2.1883e+08	1.97633e+08	7.91025e+07	2.07463e+08	1.92795e+08	1235508352	527506944	1327421312	1336565632	31.9126	32.2052	31.4291	31.4082	71.81	0.000823368	0.605102	Q8VEM8	IQTQPGYANTLR		RecName: Full=Phosphate carrier protein, mitochondrial; AltName: Full=Phosphate transport protein; Short=PTP; AltName: Full=Solute carrier family 25 member 3; Flags: Precursor;
18	425.767	29.7956	0.78505	849.519	2	1.06002	C1/2	S1/2	0.746616	73.6763	1.6072e+08	1.79962e+08	7.69783e+07	2.44414e+08	1.48156e+08	6.5133e+07	7.69783e+07	2.15335e+08	2104743808	1106783360	1002230656	2560392704	30.272	30.5111	29.7956	29.7411	47.55	0.000910075	1.07128	Q6GSS7	HLQLAIR		RecName: Full=Histone H2A type 2-A; AltName: Full=H2a-614; AltName: Full=H2a-615; AltName: Full=Histone H2A.2;
22	614.966	39.8974	1.27087	1841.88	3	1.12576	S1/2	C1/2	0.436088	14.6703	1.5862e+08	1.28804e+08	1.50407e+08	1.73164e+08	1.4622e+08	4.66176e+07	1.50407e+08	1.52562e+08	844731840	311022336	856203008	841988800	40.4209	40.7667	39.8974	39.8162	109.02	0.0024342	1.32159	P56480	IMDPNIVGNEHYDVAR		RecName: Full=ATP synthase subunit beta, mitochondrial; EC=3.6.3.14; Flags: Precursor;
23	1280.63	41.6454	1.0364	2559.24	2	1.01257	C1/2	S1/2	0.922347	11.542	3.57455e+08	4.20987e+08	3.72714e+08	3.96065e+08	3.29511e+08	1.52367e+08	3.72714e+08	3.48943e+08	619337472	297205280	774946112	698622272	42.1385	42.5169	41.6454	41.5489	211.28	0.00204569	0.799333	P63038	LVQDVANNTNEEAGDGTTTATVLAR		RecName: Full=60 kDa heat shock protein, mitochondrial; AltName: Full=60 kDa chaperonin; AltName: Full=Chaperonin 60; Short=CPN60; AltName: Full=HSP-65; AltName: Full=Heat shock protein 60; Short=HSP-60; Short=Hsp60; AltName: Full=Mitochondrial matrix protein P1; Flags: Precursor;
24	812.948	59.6102	0.617717	1623.88	2	1.33127	C1/2	S1/2	0.204983	17.5477	2.67382e+08	2.21559e+08	2.06424e+08	1.60852e+08	2.4648e+08	8.01883e+07	2.06424e+08	1.41715e+08	866205760	394040896	743159744	620741440	60.0221	60.2828	59.6102	59.6275	88.16	-0.000978028	-0.602277	Q03265	TGAIVDVPVGEELLGR		RecName: Full=ATP synthase subunit alpha, mitochondrial; Flags: Precursor;
26	672.862	42.0482	0.947067	1343.71	2	1.15148	S1/2	C1/2	0.175101	9.80699	1.54609e+08	1.34557e+08	1.66952e+08	1.66017e+08	1.42523e+08	4.86997e+07	1.66952e+08	1.46265e+08	722429440	279049600	808185216	723307904	42.5329	42.9389	42.0482	41.9279	73.55	0.00155247	1.15536	P63038	TVIIEQSWGSPK		RecName: Full=60 kDa heat shock protein, mitochondrial; AltName: Full=60 kDa chaperonin; AltName: Full=Chaperonin 60; Short=CPN60; AltName: Full=HSP-65; AltName: Full=Heat shock protein 60; Short=HSP-60; Short=Hsp60; AltName: Full=Mitochondrial matrix protein P1; Flags: Precursor;
27	451.271	34.9656	0.683767	900.528	2	1.11121	S1/2	C1/2	0.466542	16.9127	5.02929e+07	3.95487e+07	4.81006e+07	5.17319e+07	4.63613e+07	1.43137e+07	4.81006e+07	4.55771e+07	703523264	254544688	658362560	707475264	35.4281	35.8103	34.9656	34.889	66.99	0.000224659	0.249474	P63038	LSDGVAVLK		RecName: Full=60 kDa heat shock protein, mitochondrial; AltName: Full=60 kDa chaperonin; AltName: Full=Chaperonin 60; Short=CPN60; AltName: Full=HSP-65; AltName: Full=Heat shock protein 60; Short=HSP-60; Short=Hsp60; AltName: Full=Mitochondrial matrix protein P1; Flags: Precursor;
28	581.313	38.0961	0.846267	1160.61	2	1.28125	C1/2	S1/2	0.442872	39.0612	1.49107e+08	1.23768e+08	7.70757e+07	1.35901e+08	1.37451e+08	4.47952e+07	7.70757e+07	1.19732e+08	1146911104	422663104	847515008	995872512	38.5856	38.921	38.0961	38.0034	64.1	-2.49181e-05	-0.0214698	P62737	EITALAPSTMK		RecName: Full=Actin, aortic smooth muscle; AltName: Full=Alpha-actin-2; Flags: Precursor;
30	640.371	50.8639	0.86575	1918.09	3	1.07505	S1/2	C1/2	0.589393	13.7344	1.23564e+08	1.35565e+08	1.52816e+08	1.25761e+08	1.13904e+08	4.90646e+07	1.52816e+08	1.10799e+08	599795328	264042176	764279616	513132672	51.3074	51.7804	50.8639	50.736	117.79	0.00149171	0.777707	P56480	VLDSGAPIKIPVGPETLGR		RecName: Full=ATP synthase subunit beta, mitochondrial; EC=3.6.3.14; Flags: Precursor;
31	752.881	62.3669	0.85805	1503.75	2	1.22742	C1/2	S1/2	0.688741	44.7414	3.93421e+08	2.04316e+08	2.54738e+08	2.32249e+08	3.62666e+08	7.39474e+07	2.54738e+08	2.04618e+08	1308767104	397364384	1235950080	1299022592	62.7936	63.1527	62.3669	62.4329	92.37	-0.00103355	-0.687315	P63038	TLNDELEIIEGMK		RecName: Full=60 kDa heat shock protein, mitochondrial; AltName: Full=60 kDa chaperonin; AltName: Full=Chaperonin 60; Short=CPN60; AltName: Full=HSP-65; AltName: Full=Heat shock protein 60; Short=HSP-60; Short=Hsp60; AltName: Full=Mitochondrial matrix protein P1; Flags: Precursor;
32	675.008	61.8634	1.32	2022	3	1.24971	C1/2	S1/2	0.349842	19.3278	2.4265e+08	1.84299e+08	1.91168e+08	1.5047e+08	2.23681e+08	6.6703e+07	1.91168e+08	1.32568e+08	924791552	332925952	831087936	620857088	62.2555	62.6187	61.8634	61.9217	111.84	0.000101322	0.0501096	P56480	FLSQPFQVAEVFTGHMGK		RecName: Full=ATP synthase subunit beta, mitochondrial; EC=3.6.3.14; Flags: Precursor;
33	796.66	56.5145	0.879067	3182.61	4	1.0765	C1/2	S1/2	0.525657	11.8782	3.39849e+08	3.77919e+08	3.0538e+08	3.61383e+08	3.13282e+08	1.36779e+08	3.0538e+08	3.18387e+08	836323456	393992736	1007125056	938288576	56.8605	57.1423	56.5145	56.4042	106.59	0.00307265	0.965451	P60710	TTGIVMDSGDGVTHTVPIYEGYALPHAILR		RecName: Full=Actin, cytoplasmic 1; AltName: Full=Beta-actin; Contains: RecName: Full=Actin, cytoplasmic 1, N-terminally processed;
34	647.338	40.3056	0.4783	1292.66	2	1.13859	S1/2	C1/2	0.059359	4.63823	1.40896e+08	1.39959e+08	1.54645e+08	1.65133e+08	1.29882e+08	5.0655e+07	1.54645e+08	1.45486e+08	876193920	366907456	988007360	1028471424	40.821	41.1715	40.3056	40.174	82.86	0.00100775	0.77959	Q60930	YQLDPTASISAK		RecName: Full=Voltage-dependent anion-selective channel protein 2; Short=VDAC-2; Short=mVDAC2; AltName: Full=Outer mitochondrial membrane protein porin 2; AltName: Full=Voltage-dependent anion-selective channel protein 6; Short=VDAC-6; Short=mVDAC6;
35	723.874	61.8239	0.596883	1445.73	2	1.4243	C1/2	S1/2	0.183604	20.4675	3.70007e+08	3.00099e+08	2.69287e+08	2.01195e+08	3.41083e+08	1.08614e+08	2.69287e+08	1.77258e+08	1571249792	638265920	1416386816	917436992	62.2169	62.5999	61.8239	61.8816	73.12	-0.000598367	-0.413884	P48962	YFPTQALNFAFK		RecName: Full=ADP/ATP translocase 1; AltName: Full=ADP,ATP carrier protein 1; AltName: Full=ADP,ATP carrier protein, heart/skeletal muscle isoform T1; AltName: Full=Adenine nucleotide translocator 1; Short=ANT 1; AltName: Full=Solute carrier family 25 member 4; AltName: Full=mANC1;
36	544.308	44.8731	0.620917	1629.9	3	1.14157	S1/2	C1/2	0.557735	23.829	5.30123e+07	3.77237e+07	4.61702e+07	5.7411e+07	4.88682e+07	1.36532e+07	4.61702e+07	5.05805e+07	363530624	113238440	300977440	348409440	45.426	45.7847	44.8731	44.8673	88.68	0.000239542	0.146967	P63038	VGEVIVTKDDAMLLK		RecName: Full=60 kDa heat shock protein, mitochondrial; AltName: Full=60 kDa chaperonin; AltName: Full=Chaperonin 60; Short=CPN60; AltName: Full=HSP-65; AltName: Full=Heat shock protein 60; Short=HSP-60; Short=Hsp60; AltName: Full=Mitochondrial matrix protein P1; Flags: Precursor;
37	510.605	53.4279	0.6182	1528.79	3	1.27258	S1/2	C1/2	0.0413199	5.12831	1.23273e+08	1.14885e+08	1.46042e+08	1.57033e+08	1.13636e+08	4.158e+07	1.46042e+08	1.3835e+08	1036334336	397291008	1214404352	1122805120	53.8792	54.1512	53.4279	53.3203	106.63	0.000825633	0.540055	Q64433	VVLDDKDYFLFR		RecName: Full=10 kDa heat shock protein, mitochondrial; Short=Hsp10; AltName: Full=10 kDa chaperonin; AltName: Full=Chaperonin 10; Short=CPN10;
38	505.922	32.7415	1.2656	1514.74	3	1.17913	C1/2	S1/2	0.391849	15.3717	1.92042e+08	2.38881e+08	1.63538e+08	2.0192e+08	1.7703e+08	8.64577e+07	1.63538e+08	1.77896e+08	1508134400	761393088	1244644096	1455539840	33.2714	33.5639	32.7415	32.7405	84.06	0.00088615	0.585017	P68134	IWHHTFYNELR		RecName: Full=Actin, alpha skeletal muscle; AltName: Full=Alpha-actin-1; Flags: Precursor;
39	994.52	62.6756	0.853717	1987.03	2	1.35085	C1/2	S1/2	0.0443405	7.51643	3.39226e+08	3.04986e+08	2.29391e+08	2.47502e+08	3.12707e+08	1.10383e+08	2.29391e+08	2.18056e+08	817940928	327905472	648043840	616777600	63.0992	63.4145	62.6756	62.7249	95.76	-0.000473366	-0.238228	P56480	AIAELGIYPAVDPLDSTSR		RecName: Full=ATP synthase subunit beta, mitochondrial; EC=3.6.3.14; Flags: Precursor;
40	654.309	46.6584	0.56055	1959.91	3	1.0066	S1/2	C1/2	0.959974	10.1838	2.56021e+08	2.71601e+08	2.4643e+08	2.84675e+08	2.36007e+08	9.82998e+07	2.4643e+08	2.50806e+08	1120078592	503899424	1188379776	1218658944	47.2323	47.6157	46.6584	46.7279	61.65	0.00167992	0.857146	P62737	YPIEHGIITNWDDMEK		RecName: Full=Actin, aortic smooth muscle; AltName: Full=Alpha-actin-2; Flags: Precursor;
42	701.724	42.8712	0.9273	2102.15	3	1.01192	S1/2	C1/2	0.835056	7.67752	2.04268e+08	2.2772e+08	2.15636e+08	2.21501e+08	1.88299e+08	8.24179e+07	2.15636e+08	1.95148e+08	813363904	484301088	966801728	889445824	43.3347	43.6696	42.8712	42.7062	150.83	0.00250141	1.18993	Q60930	VNNSSLIGVGYTQTLRPGVK		RecName: Full=Voltage-dependent anion-selective channel protein 2; Short=VDAC-2; Short=mVDAC2; AltName: Full=Outer mitochondrial membrane protein porin 2; AltName: Full=Voltage-dependent anion-selective channel protein 6; Short=VDAC-6; Short=mVDAC6;
43	500.793	40.3952	0.657583	999.572	2	1.05043	S1/2	C1/2	0.648292	11.3748	6.97126e+07	5.93332e+07	6.42301e+07	7.1324e+07	6.42629e+07	2.14743e+07	6.42301e+07	6.28383e+07	746619968	288515872	789235904	779841664	40.9096	41.2614	40.3952	40.2648	60.77	0.00080123	0.801574	Q03265	VLSIGDGIAR		RecName: Full=ATP synthase subunit alpha, mitochondrial; Flags: Precursor;
44	1057.07	71.6294	0.326583	2112.13	2	19.9594	C1/2	S1/2	0.422404	134.336	5.67662e+06	2.20928e+08	6.08447e+06	5.2688e+06	5.23286e+06	7.99597e+07	6.08447e+06	4.64195e+06	27619640	707627904	3.26492e+07	23379762	72.0898	72.2662	71.6294	71.6358	153.73	-7.21476e-05	-0.0341587	P63038	ALMLQGVDLLADAVAVTMGPK		RecName: Full=60 kDa heat shock protein, mitochondrial; AltName: Full=60 kDa chaperonin; AltName: Full=Chaperonin 60; Short=CPN60; AltName: Full=HSP-65; AltName: Full=Heat shock protein 60; Short=HSP-60; Short=Hsp60; AltName: Full=Mitochondrial matrix protein P1; Flags: Precursor;
45	718.381	51.3934	0.623933	1434.75	2	1.29723	S1/2	C1/2	0.331953	23.077	1.17583e+08	1.63441e+08	1.5892e+08	2.05632e+08	1.08392e+08	5.91536e+07	1.5892e+08	1.81167e+08	683692032	348981152	843962368	939679040	51.8568	52.2227	51.3934	51.2509	120.98	4.67283e-05	0.032569	P56480	FTQAGSEVSALLGR		RecName: Full=ATP synthase subunit beta, mitochondrial; EC=3.6.3.14; Flags: Precursor;
46	538.803	38.7552	0.7044	1075.59	2	1.24314	S1/2	C1/2	0.262245	15.5404	1.27003e+08	1.01855e+08	1.54968e+08	1.29535e+08	1.17075e+08	3.6864e+07	1.54968e+08	1.14123e+08	969926080	340084256	1155217280	970962496	39.2622	39.6373	38.7552	38.7028	68.49	0.000385027	0.357968	Q64433	VLLPEYGGTK		RecName: Full=10 kDa heat shock protein, mitochondrial; Short=Hsp10; AltName: Full=10 kDa chaperonin; AltName: Full=Chaperonin 10; Short=CPN10;
47	635.69	53.1965	1.05262	1904.05	3	1.53474	S1/2	C1/2	0.110732	16.0136	1.86198e+08	2.3375e+08	2.87942e+08	3.56568e+08	1.71642e+08	8.46004e+07	2.87942e+08	3.14146e+08	640777536	303354016	986399616	1213572992	53.668	53.9353	53.1965	53.0854	92.25	0.00112309	0.589845	P63038	ISSVQSIVPALEIANAHR		RecName: Full=60 kDa heat shock protein, mitochondrial; AltName: Full=60 kDa chaperonin; AltName: Full=Chaperonin 60; Short=CPN60; AltName: Full=HSP-65; AltName: Full=Heat shock protein 60; Short=HSP-60; Short=Hsp60; AltName: Full=Mitochondrial matrix protein P1; Flags: Precursor;
48	586.29	23.41	0.645533	1170.57	2	1.19897	C1/2	S1/2	0.429112	19.3306	8.36118e+07	6.35029e+07	5.40567e+07	6.86448e+07	7.70756e+07	2.29834e+07	5.40567e+07	6.04778e+07	674233664	260650160	501969536	606493568	23.7062	24.0619	23.41	23.3278	81.58	0.00178214	1.52247	P68134	HQGVMVGMGQK		RecName: Full=Actin, alpha skeletal muscle; AltName: Full=Alpha-actin-1; Flags: Precursor;
49	1042.28	71.6796	0.362583	4165.08	4	71.5242	S1/2	C1/2	0.00988351	57.495	9.20493e+06	3.88372e+06	4.98999e+08	4.37156e+08	8.48535e+06	1.40563e+06	4.98999e+08	3.85145e+08	27129832	3.73448e+06	1760519552	836470656	72.1425	72.3128	71.6796	71.682	138.07	0.00480643	1.15399	Q9CZU6	AALPSHVVTMLDNFPTNLHPMSQLSAAITALNSESNFAR		RecName: Full=Citrate synthase, mitochondrial; EC=2.3.3.1; Flags: Precursor;
50	631.824	41.5447	1.1902	1261.63	2	1.04978	S1/2	C1/2	0.487431	7.86965	8.4718e+07	8.4757e+07	8.40054e+07	9.39055e+07	7.80953e+07	3.06759e+07	8.40054e+07	8.27332e+07	476793952	209215840	514986560	488212928	42.0362	42.4145	41.5447	41.4549	94.56	0.000520504	0.412564	P56480	TIAMDGTEGLVR		RecName: Full=ATP synthase subunit beta, mitochondrial; EC=3.6.3.14; Flags: Precursor;
51	798.42	57.6366	0.818717	2392.24	3	1.61983	S1/2	C1/2	0.432087	52.4224	9.77596e+07	1.47351e+08	2.72107e+08	1.24932e+08	9.01174e+07	5.33305e+07	2.72107e+08	1.10068e+08	266004288	306035104	1641378048	637861696	58.0644	58.3883	57.6366	57.6089	182.67	-0.00152488	-0.637427	P08249	LTLYDIAHTPGVAADLSHIETR		RecName: Full=Malate dehydrogenase, mitochondrial; EC=1.1.1.37; Flags: Precursor;
52	725.863	42.1711	0.903183	1449.71	2	1.10547	S1/2	C1/2	0.0770088	3.9971	9.97663e+07	1.01428e+08	1.1435e+08	1.08064e+08	9.19672e+07	3.67095e+07	1.1435e+08	9.52068e+07	485759744	239054128	526338080	509909056	42.6596	43.0706	42.1711	42.0523	82.61	0.00102468	0.706818	P38647	TTPSVVAFTADGER		RecName: Full=Stress-70 protein, mitochondrial; AltName: Full=75 kDa glucose-regulated protein; Short=GRP-75; AltName: Full=Heat shock 70 kDa protein 9; AltName: Full=Mortalin; AltName: Full=Peptide-binding protein 74; Short=PBP74; AltName: Full=p66 MOT; Flags: Precursor;
53	1266.6	71.9503	0.2437	2531.19	2	432.635	S1/2	C1/2	0.0597565	134.706	1.39846e+06	34011.6	2.97574e+08	3.22162e+08	1.28914e+06	12309.7	2.97574e+08	2.83833e+08	6722454	78587.6	1210810880	1427958016	72.3952	72.6454	71.9503	71.9587	129.46	0.00143923	0.568598	P63038	ILQSSSEVGYDAMLGDFVNMVEK		RecName: Full=60 kDa heat shock protein, mitochondrial; AltName: Full=60 kDa chaperonin; AltName: Full=Chaperonin 60; Short=CPN60; AltName: Full=HSP-65; AltName: Full=Heat shock protein 60; Short=HSP-60; Short=Hsp60; AltName: Full=Mitochondrial matrix protein P1; Flags: Precursor;
54	566.768	31.9457	0.51285	1131.52	2	1.20911	C1/2	S1/2	0.474034	27.0097	7.83342e+07	1.1532e+08	8.29223e+07	7.72402e+07	7.22106e+07	4.17374e+07	8.29223e+07	6.80506e+07	805502848	501591392	861003840	728464576	32.459	32.7586	31.9457	31.9487	62.37	0.0010323	0.912316	P60710	GYSFTTTAER		RecName: Full=Actin, cytoplasmic 1; AltName: Full=Beta-actin; Contains: RecName: Full=Actin, cytoplasmic 1, N-terminally processed;
56	897.049	70.669	1.1335	1792.08	2	1.25181	C1/2	S1/2	0.139505	11.8767	2.50497e+08	2.73669e+08	1.91781e+08	2.26946e+08	2.30915e+08	9.90483e+07	1.91781e+08	1.99945e+08	703039424	458745664	750820032	806932224	71.09	71.3918	70.669	70.7415	113.96	0.000490777	0.273859	P08249	VAVLGASGGIGQPLSLLLK		RecName: Full=Malate dehydrogenase, mitochondrial; EC=1.1.1.37; Flags: Precursor;
58	557.813	47.2018	0.718183	1113.61	2	1.23075	S1/2	C1/2	0.30569	22.5292	1.00451e+08	7.28442e+07	1.04902e+08	1.08381e+08	9.25985e+07	2.63643e+07	1.04902e+08	9.54865e+07	574243392	210813792	713613696	599363328	47.8181	48.2098	47.2018	47.2578	65.35	0.000995829	0.894235	P08249	MIAEAIPELK		RecName: Full=Malate dehydrogenase, mitochondrial; EC=1.1.1.37; Flags: Precursor;
59	569.277	37.9731	0.499567	1136.54	2	1.34695	C1/2	S1/2	0.54617	101.237	1.07115e+08	1.31499e+08	2.51683e+07	1.51983e+08	9.87415e+07	4.75931e+07	2.51683e+07	1.33901e+08	948191552	530188128	249513808	1292776832	38.4885	38.8487	37.9731	37.8885	69.77	-0.000477537	-0.420168	Q8CGP1	ESYSVYVYK		RecName: Full=Histone H2B type 1-K;
60	643.378	36.29	1.15538	1284.74	2	1.02689	S1/2	C1/2	0.801993	10.247	8.76632e+07	7.58178e+07	7.87485e+07	8.91291e+07	8.08103e+07	2.74405e+07	7.87485e+07	7.8525e+07	553192320	187791248	489387040	491383296	36.7451	37.0799	36.29	36.2667	94.92	0.00121935	0.949099	Q64433	VLQATVVAVGSGGK		RecName: Full=10 kDa heat shock protein, mitochondrial; Short=Hsp10; AltName: Full=10 kDa chaperonin; AltName: Full=Chaperonin 10; Short=CPN10;
61	621.845	49.2862	0.6526	1241.67	2	1.06071	S1/2	C1/2	0.336983	5.51035	8.07875e+07	8.73383e+07	8.67668e+07	9.15664e+07	7.4472e+07	3.16101e+07	8.67668e+07	8.06723e+07	575262592	270888608	691879808	595070272	49.8031	50.2284	49.2862	49.2503	84.86	0.00171968	1.38497	P38647	DAGQISGLNVLR		RecName: Full=Stress-70 protein, mitochondrial; AltName: Full=75 kDa glucose-regulated protein; Short=GRP-75; AltName: Full=Heat shock 70 kDa protein 9; AltName: Full=Mortalin; AltName: Full=Peptide-binding protein 74; Short=PBP74; AltName: Full=p66 MOT; Flags: Precursor;
62	645.844	44.9115	1.18693	1289.67	2	1.04397	S1/2	C1/2	0.728263	12.0843	1.06053e+08	9.47335e+07	9.58522e+07	1.13764e+08	9.77625e+07	3.42866e+07	9.58522e+07	1.00229e+08	629880064	292373024	594908480	595249472	45.4632	45.8382	44.9115	44.9017	78.09	0.00086294	0.669116	P38647	VQQTVQDLFGR		RecName: Full=Stress-70 protein, mitochondrial; AltName: Full=75 kDa glucose-regulated protein; Short=GRP-75; AltName: Full=Heat shock 70 kDa protein 9; AltName: Full=Mortalin; AltName: Full=Peptide-binding protein 74; Short=PBP74; AltName: Full=p66 MOT; Flags: Precursor;
63	617.363	59.7559	0.699083	1232.71	2	1.32861	C1/2	S1/2	0.222613	18.115	1.43334e+08	1.10783e+08	1.04755e+08	8.65098e+07	1.32129e+08	4.00954e+07	1.04755e+08	7.62174e+07	1110357248	341157472	876281664	646200832	60.1464	60.4305	59.7559	59.776	79.92	-0.000590836	-0.479297	P08249	IFGVTTLDIVR		RecName: Full=Malate dehydrogenase, mitochondrial; EC=1.1.1.37; Flags: Precursor;
64	998.485	55.9721	0.678183	997.478	1	1.02653	C1/2	S1/2	0.913571	21.077	2.40776e+08	1.78315e+08	2.34135e+08	1.74125e+08	2.21953e+08	6.45372e+07	2.34135e+08	1.53409e+08	886632896	293352864	967639296	786988224	56.341	56.6245	55.9721	55.8792	22.3	-0.000957534	-0.959954	Q8BFZ3	DLTDYLMK		RecName: Full=Beta-actin-like protein 2; AltName: Full=Kappa-actin;
65	633.325	30.7168	0.515517	1264.64	2	1.0327	S1/2	C1/2	0.907514	58.1449	1.01014e+08	1.15754e+08	6.5909e+07	1.57946e+08	9.31171e+07	4.18945e+07	6.5909e+07	1.39155e+08	695498880	387270464	499453664	1009747328	31.1744	31.4409	30.7168	30.6582	77.2	0.00140099	1.10782	Q64475	KESYSVYVYK		RecName: Full=Histone H2B type 1-B; AltName: Full=h2B-143;
66	788.396	44.8386	1.3613	1574.78	2	1.02141	C1/2	S1/2	0.840551	13.6468	1.16657e+08	1.28467e+08	1.08414e+08	1.31572e+08	1.07538e+08	4.64957e+07	1.08414e+08	1.15918e+08	367084512	229678960	387414592	449559040	45.3901	45.7388	44.8386	44.8324	133.45	-0.000604141	-0.383636	Q03265	ILGADTSVDLEETGR		RecName: Full=ATP synthase subunit alpha, mitochondrial; Flags: Precursor;
67	722.857	35.4664	0.423017	1443.7	2	1.05844	C1/2	S1/2	0.935816	39.3491	1.15671e+08	6.5314e+07	9.94449e+07	7.15475e+07	1.06629e+08	2.36389e+07	9.94449e+07	6.30351e+07	627659136	168199376	559090624	367880096	35.9208	36.3226	35.4664	35.4153	79.83	6.40925e-05	0.0443946	P20152	SLYSSSPGGAYVTR		RecName: Full=Vimentin;
68	872.414	71.2124	0.396217	1742.81	2	1086.81	C1/2	S1/2	0.000763083	26.7629	6.57599e+08	4.48314e+08	497951	519623	6.06193e+08	1.62257e+08	497951	457801	3524215296	1666020480	3.1546e+06	3246781	71.6787	71.8959	71.2124	71.2485	116.58	0.00187667	1.07681	Q64475	AMGIMNSFVNDIFER		RecName: Full=Histone H2B type 1-B; AltName: Full=h2B-143;
69	1133.55	51.9267	0.571317	2265.08	2	1.35265	S1/2	C1/2	0.140733	14.1383	2.70869e+08	2.32345e+08	3.06311e+08	3.7436e+08	2.49694e+08	8.4092e+07	3.06311e+08	3.29821e+08	472162656	203765856	581800256	615448512	52.4329	52.8011	51.9267	51.7732	145.13	0.00049347	0.21786	P56480	IPSAVGYQPTLATDMGTMQER		RecName: Full=ATP synthase subunit beta, mitochondrial; EC=3.6.3.14; Flags: Precursor;
70	513.801	43.3361	0.4853	1025.59	2	1.04763	S1/2	C1/2	0.24788	3.23902	4.32598e+07	4.13226e+07	4.35253e+07	4.5086e+07	3.98781e+07	1.49558e+07	4.35253e+07	3.97219e+07	478072416	184251328	490092704	447800896	43.8295	44.222	43.3361	43.1923	55.97	0.00147794	1.44106	Q03265	AVDSLVPIGR		RecName: Full=ATP synthase subunit alpha, mitochondrial; Flags: Precursor;
71	847.928	51.2285	1.20472	1693.84	2	1.00311	S1/2	C1/2	0.924849	4.81022	1.66084e+08	1.7778e+08	1.73381e+08	1.71553e+08	1.53101e+08	6.43434e+07	1.73381e+08	1.51143e+08	396736288	191350704	435306496	436803872	51.6819	52.0735	51.2285	51.1057	86.63	-0.00138527	-0.817828	P38647	NAVITVPAYFNDSQR		RecName: Full=Stress-70 protein, mitochondrial; AltName: Full=75 kDa glucose-regulated protein; Short=GRP-75; AltName: Full=Heat shock 70 kDa protein 9; AltName: Full=Mortalin; AltName: Full=Peptide-binding protein 74; Short=PBP74; AltName: Full=p66 MOT; Flags: Precursor;
72	608.333	36.6549	1.7219	1214.65	2	1.01127	S1/2	C1/2	0.83541	6.99096	4.95871e+07	5.47446e+07	5.36137e+07	5.18933e+07	4.57107e+07	1.98135e+07	5.36137e+07	4.57193e+07	256540816	133172840	283420000	255264544	37.1112	37.4072	36.6549	36.6243	82.95	0.00119349	0.982576	P63038	NAGVEGSLIVEK		RecName: Full=60 kDa heat shock protein, mitochondrial; AltName: Full=60 kDa chaperonin; AltName: Full=Chaperonin 60; Short=CPN60; AltName: Full=HSP-65; AltName: Full=Heat shock protein 60; Short=HSP-60; Short=Hsp60; AltName: Full=Mitochondrial matrix protein P1; Flags: Precursor;
73	531.597	24.099	0.542017	1591.77	3	1.16435	S1/2	C1/2	0.563377	36.736	4.99382e+07	2.93437e+07	4.38052e+07	4.85068e+07	4.60344e+07	1.06203e+07	4.38052e+07	4.27357e+07	481169728	125013480	472071840	435386208	24.4621	24.8709	24.099	24.0448	109.45	0.00217614	1.36712	P38647	MKETAENYLGHTAK		RecName: Full=Stress-70 protein, mitochondrial; AltName: Full=75 kDa glucose-regulated protein; Short=GRP-75; AltName: Full=Heat shock 70 kDa protein 9; AltName: Full=Mortalin; AltName: Full=Peptide-binding protein 74; Short=PBP74; AltName: Full=p66 MOT; Flags: Precursor;
74	522.783	30.0867	0.51075	1043.55	2	1.09706	C1/2	S1/2	0.443448	13.0986	2.80419e+07	3.37667e+07	2.79307e+07	2.84093e+07	2.58498e+07	1.22211e+07	2.79307e+07	2.50293e+07	258718048	152870512	350844320	279586016	30.5558	30.8044	30.0867	30.0246	77.94	0.00113629	1.08887	Q64433	SGEIEPVSVK		RecName: Full=10 kDa heat shock protein, mitochondrial; Short=Hsp10; AltName: Full=10 kDa chaperonin; AltName: Full=Chaperonin 10; Short=CPN10;
75	848.425	53.5242	1.00823	1694.83	2	1.27324	C1/2	S1/2	0.524782	43.7937	3.02752e+08	2.14925e+08	2.66245e+08	1.40339e+08	2.79085e+08	7.77874e+07	2.66245e+08	1.23642e+08	1144284544	399347552	915148032	492366592	53.9695	54.249	53.5242	53.4254	97.73	0.00813413	4.79939	P38647	NAVITVPAYFNDSQR	[11] Deamidated (N)	RecName: Full=Stress-70 protein, mitochondrial; AltName: Full=75 kDa glucose-regulated protein; Short=GRP-75; AltName: Full=Heat shock 70 kDa protein 9; AltName: Full=Mortalin; AltName: Full=Peptide-binding protein 74; Short=PBP74; AltName: Full=p66 MOT; Flags: Precursor;
76	815.957	44.8731	0.4974	1629.9	2	1.36042	S1/2	C1/2	0.246197	26.9125	4.49478e+07	3.05757e+07	4.85806e+07	5.4163e+07	4.14341e+07	1.10662e+07	4.85806e+07	4.77189e+07	181887568	61015940	195800336	194896128	45.426	45.7847	44.8731	44.8673	119.24	-0.00129286	-0.793212	P63038	VGEVIVTKDDAMLLK		RecName: Full=60 kDa heat shock protein, mitochondrial; AltName: Full=60 kDa chaperonin; AltName: Full=Chaperonin 60; Short=CPN60; AltName: Full=HSP-65; AltName: Full=Heat shock protein 60; Short=HSP-60; Short=Hsp60; AltName: Full=Mitochondrial matrix protein P1; Flags: Precursor;
77	1108.04	60.8537	1.3758	2214.06	2	1.40998	C1/2	S1/2	0.0206028	6.82495	3.16744e+08	3.48866e+08	2.39029e+08	2.33041e+08	2.91983e+08	1.26264e+08	2.39029e+08	2.05315e+08	676186560	299465952	543470016	476660672	61.1831	61.611	60.8537	60.9057	151.87	0.00068024	0.307236	P60710	DLYANTVLSGGTTMYPGIADR		RecName: Full=Actin, cytoplasmic 1; AltName: Full=Beta-actin; Contains: RecName: Full=Actin, cytoplasmic 1, N-terminally processed;
78	488.285	43.9283	0.591817	974.555	2	1.0907	S1/2	C1/2	0.450912	11.1688	4.51896e+07	4.12772e+07	4.34306e+07	5.08787e+07	4.1657e+07	1.49394e+07	4.34306e+07	4.48254e+07	422437856	208608032	570111488	527133024	44.469	44.8408	43.9283	43.8426	59.1	0.000418521	0.429449	P56480	IGLFGGAGVGK		RecName: Full=ATP synthase subunit beta, mitochondrial; EC=3.6.3.14; Flags: Precursor;
79	1061.88	56.5145	0.741633	3182.6	3	1.20223	S1/2	C1/2	0.177327	12.2041	2.85966e+08	2.96106e+08	3.19699e+08	3.80087e+08	2.63611e+08	1.07169e+08	3.19699e+08	3.34867e+08	452609344	224808288	647410304	694248768	56.8605	57.1423	56.5145	56.4042	162.93	-0.00291225	-0.915052	P60710	TTGIVMDSGDGVTHTVPIYEGYALPHAILR		RecName: Full=Actin, cytoplasmic 1; AltName: Full=Beta-actin; Contains: RecName: Full=Actin, cytoplasmic 1, N-terminally processed;
80	561.291	54.6753	0.5529	1120.57	2	1.20584	S1/2	C1/2	0.239676	13.4592	7.1847e+07	8.69609e+07	8.96847e+07	1.01811e+08	6.62305e+07	3.14735e+07	8.96847e+07	8.96984e+07	639455488	314166240	809057536	841633152	55.0601	55.4619	54.6753	54.586	67.67	0.000559695	0.499475	P51881	EQGVLSFWR		RecName: Full=ADP/ATP translocase 2; AltName: Full=ADP,ATP carrier protein 2; AltName: Full=Adenine nucleotide translocator 2; Short=ANT 2; AltName: Full=Solute carrier family 25 member 5; Contains: RecName: Full=ADP/ATP translocase 2, N-terminally processed;
81	834.263	71.4907	0.378833	4166.28	5	48.8376	S1/2	C1/2	0.00175463	22.2721	4.75255e+06	5.09601e+06	2.02616e+08	2.78364e+08	4.38103e+06	1.84438e+06	2.02616e+08	2.45246e+08	24294332	17979136	948049984	1287759616	71.9574	72.1534	71.4907	71.5134	220.12	0.00268734	0.645023	Q9D3D9	QVDVPTLTGAFGILASHVPTLQVLRPGLVVVHTEDGTTTK		RecName: Full=ATP synthase subunit delta, mitochondrial; AltName: Full=F-ATPase delta subunit; Flags: Precursor;
82	498.243	37.5919	0.553567	1491.71	3	1.36272	C1/2	S1/2	0.547653	87.6737	8.92569e+07	6.22291e+07	2.11242e+07	9.00403e+07	8.22794e+07	2.25224e+07	2.11242e+07	7.93278e+07	747001536	241008816	215824160	713083136	38.1637	38.525	37.5919	37.5241	75.64	0.00138229	0.926647	Q8VEM8	MYKEEGLNAFYK		RecName: Full=Phosphate carrier protein, mitochondrial; AltName: Full=Phosphate transport protein; Short=PTP; AltName: Full=Solute carrier family 25 member 3; Flags: Precursor;
83	693.359	45.9769	0.712083	1384.7	2	1.02673	S1/2	C1/2	0.974065	28.2639	1.32821e+08	1.18013e+08	1.03034e+08	1.54504e+08	1.22438e+08	4.2712e+07	1.03034e+08	1.36122e+08	700888768	248285904	476250848	704435712	46.5358	46.8894	45.9769	46.0074	78.84	0.00058111	0.419664	P56480	IMNVIGEPIDER		RecName: Full=ATP synthase subunit beta, mitochondrial; EC=3.6.3.14; Flags: Precursor;
84	480.759	24.1347	0.653333	959.504	2	1.35004	S1/2	C1/2	0.180985	20.7687	1.95276e+07	1.45265e+07	2.39419e+07	2.20326e+07	1.8001e+07	5.25753e+06	2.39419e+07	1.94112e+07	303289280	106399912	385563200	326437152	24.49	24.9036	24.1347	24.0848	67.33	0.000420473	0.438219	P63038	VTDALNATR		RecName: Full=60 kDa heat shock protein, mitochondrial; AltName: Full=60 kDa chaperonin; AltName: Full=Chaperonin 60; Short=CPN60; AltName: Full=HSP-65; AltName: Full=Heat shock protein 60; Short=HSP-60; Short=Hsp60; AltName: Full=Mitochondrial matrix protein P1; Flags: Precursor;
85	456.798	38.3157	0.571867	911.581	2	1.04618	S1/2	C1/2	0.838033	22.0674	5.33858e+07	3.89739e+07	4.17859e+07	5.48389e+07	4.92124e+07	1.41057e+07	4.17859e+07	4.83144e+07	677984256	246788272	530538208	669321856	38.8044	39.0728	38.3157	38.2587	77.76	0.000617423	0.677311	P63038	VGLQVVAVK		RecName: Full=60 kDa heat shock protein, mitochondrial; AltName: Full=60 kDa chaperonin; AltName: Full=Chaperonin 60; Short=CPN60; AltName: Full=HSP-65; AltName: Full=Heat shock protein 60; Short=HSP-60; Short=Hsp60; AltName: Full=Mitochondrial matrix protein P1; Flags: Precursor;
86	658.875	49.067	0.814433	1315.73	2	1.05102	S1/2	C1/2	0.757685	15.2898	6.31209e+07	7.34465e+07	6.40085e+07	7.95269e+07	5.81865e+07	2.65823e+07	6.40085e+07	7.00652e+07	407331584	207219856	398403008	448515616	49.5849	50.013	49.067	49.0477	95.86	3.19889e-05	0.0243126	Q03265	TSIAIDTIINQK		RecName: Full=ATP synthase subunit alpha, mitochondrial; Flags: Precursor;
87	777.424	63.9505	0.725283	1552.83	2	1.00167	S1/2	C1/2	0.950484	24.7281	1.15116e+08	1.05006e+08	1.29521e+08	9.09679e+07	1.06117e+08	3.80044e+07	1.29521e+08	8.01451e+07	441685888	155266912	544180608	341775168	64.4959	64.8241	63.9505	63.9871	95.41	0.000907552	0.58445	P38647	LYSPSQIGAFVLMK		RecName: Full=Stress-70 protein, mitochondrial; AltName: Full=75 kDa glucose-regulated protein; Short=GRP-75; AltName: Full=Heat shock 70 kDa protein 9; AltName: Full=Mortalin; AltName: Full=Peptide-binding protein 74; Short=PBP74; AltName: Full=p66 MOT; Flags: Precursor;
90	518.303	44.8386	0.833633	1034.59	2	1.21128	S1/2	C1/2	0.386856	17.4553	4.41604e+07	3.4553e+07	4.17878e+07	5.35558e+07	4.07082e+07	1.25057e+07	4.17878e+07	4.7184e+07	332623264	118823808	373227072	418315744	45.3901	45.7388	44.8386	44.8324	51.33	0.000488961	0.472613	Q64433	KFLPLFDR		RecName: Full=10 kDa heat shock protein, mitochondrial; Short=Hsp10; AltName: Full=10 kDa chaperonin; AltName: Full=Chaperonin 10; Short=CPN10;
91	422.757	23.1463	0.588133	843.5	2	1.10092	S1/2	C1/2	0.994031	60.5159	4.3606e+07	3.97084e+07	2.62367e+07	6.5486e+07	4.01972e+07	1.43716e+07	2.62367e+07	5.76948e+07	653453696	299137792	463543360	914481664	23.4481	23.8186	23.1463	23.0616	35.87	0.000121703	0.144283	P02301	RVTIMPK		RecName: Full=Histone H3.3C; AltName: Full=Embryonic;
92	400.24	37.4537	0.679183	1197.7	3	1.45226	C1/2	S1/2	0.45434	69.2548	3.39315e+07	2.71191e+07	1.0726e+07	3.13123e+07	3.1279e+07	9.81513e+06	1.0726e+07	2.75869e+07	313048800	113310064	131907632	306911520	38.0398	38.3944	37.4537	37.3834	84.34	0.00113346	0.946368	P68134	AVFPSIVGRPR		RecName: Full=Actin, alpha skeletal muscle; AltName: Full=Alpha-actin-1; Flags: Precursor;
93	568.843	28.4823	0.64975	1135.67	2	1.25983	C1/2	S1/2	0.449785	25.2425	6.65971e+07	4.64238e+07	3.74739e+07	5.22375e+07	6.13909e+07	1.6802e+07	3.74739e+07	4.60226e+07	609971264	200891392	370573952	463871808	28.9331	29.1596	28.4823	28.4137	57.17	0.000858704	0.75612	P48962	LLLQVQHASK		RecName: Full=ADP/ATP translocase 1; AltName: Full=ADP,ATP carrier protein 1; AltName: Full=ADP,ATP carrier protein, heart/skeletal muscle isoform T1; AltName: Full=Adenine nucleotide translocator 1; Short=ANT 1; AltName: Full=Solute carrier family 25 member 4; AltName: Full=mANC1;
94	513.309	37.1677	0.392017	1024.6	2	1.37105	C1/2	S1/2	0.0621301	10.1108	4.17044e+07	3.83481e+07	3.12811e+07	2.71067e+07	3.84443e+07	1.38792e+07	3.12811e+07	2.38817e+07	351034272	128864224	360295488	262609568	37.6928	38.1067	37.1677	37.115	78.7	0.00120793	1.17892	P10126	IGGIGTVPVGR		RecName: Full=Elongation factor 1-alpha 1; Short=EF-1-alpha-1; AltName: Full=Elongation factor Tu; Short=EF-Tu; AltName: Full=Eukaryotic elongation factor 1 A-1; Short=eEF1A-1;
95	804.092	56.1852	0.8197	2409.26	3	1.27113	S1/2	C1/2	0.512806	35.1727	2.09527e+08	1.76261e+08	1.84211e+08	3.06174e+08	1.93147e+08	6.37936e+07	1.84211e+08	2.69747e+08	764387136	234023056	582776512	1879896576	56.5404	56.8061	56.1852	56.0872	153.87	0.000211736	0.0878843	Q03265	FENAFLSHVISQHQSLLGNIR		RecName: Full=ATP synthase subunit alpha, mitochondrial; Flags: Precursor;
96	728.057	65.7179	0.936633	2181.15	3	1.29163	C1/2	S1/2	0.892986	85.8366	2.46866e+08	6.03806e+07	6.78976e+07	1.69978e+08	2.27568e+08	2.18534e+07	6.78976e+07	1.49755e+08	1518219776	91056912	366643168	1013254208	66.233	66.5637	65.7179	65.6853	109.22	-0.000203216	-0.0931693	P00405	MLISSEDVLHSWAVPSLGLK		RecName: Full=Cytochrome c oxidase subunit 2; AltName: Full=Cytochrome c oxidase polypeptide II;
97	641.656	61.4773	0.844533	1921.95	3	1.22349	C1/2	S1/2	0.655409	38.9194	6.64599e+06	3.77744e+06	5.20051e+06	3.31892e+06	6.12645e+06	1.36716e+06	5.20051e+06	2.92405e+06	37259676	10400570	24426546	16968500	61.8743	62.2836	61.4773	61.5321	110.89	0.00133194	0.693015	P63038	TLNDELEIIEGMKFDR		RecName: Full=60 kDa heat shock protein, mitochondrial; AltName: Full=60 kDa chaperonin; AltName: Full=Chaperonin 60; Short=CPN60; AltName: Full=HSP-65; AltName: Full=Heat shock protein 60; Short=HSP-60; Short=Hsp60; AltName: Full=Mitochondrial matrix protein P1; Flags: Precursor;
98	612.372	47.885	0.704233	1222.73	2	1.3077	S1/2	C1/2	0.118589	13.6301	6.6818e+07	5.50705e+07	7.68254e+07	8.25682e+07	6.15946e+07	1.99315e+07	7.68254e+07	7.27447e+07	437531360	160104832	481455264	473538528	48.4883	48.8803	47.885	47.8823	72.66	0.000259697	0.212391	Q9CZU6	IVPNILLEQGK		RecName: Full=Citrate synthase, mitochondrial; EC=2.3.3.1; Flags: Precursor;
99	881.946	53.7772	0.618017	1761.88	2	1.0308	S1/2	C1/2	0.280515	2.7154	1.54152e+08	1.60188e+08	1.60712e+08	1.6331e+08	1.42102e+08	5.79763e+07	1.60712e+08	1.43881e+08	396472192	192890240	499403744	476447904	54.2092	54.5814	53.7772	53.6863	109.77	-0.000243493	-0.138201	Q9CZU6	GLVYETSVLDPDEGIR		RecName: Full=Citrate synthase, mitochondrial; EC=2.3.3.1; Flags: Precursor;
100	892.466	72.0231	0.34075	2674.38	3	265.412	S1/2	C1/2	0.0115112	62.6395	489962	189160	5.7523e+07	1.22724e+08	451660	68462.1	5.7523e+07	1.08123e+08	3.99023e+06	182472	391413664	647671424	72.4575	72.7161	72.0231	72.0333	191.64	0.00333633	1.24752	P56480	SLQDIIAILGMDELSEEDKLTVSR		RecName: Full=ATP synthase subunit beta, mitochondrial; EC=3.6.3.14; Flags: Precursor;
101	825.962	45.5825	0.965033	1649.91	2	1.02929	C1/2	S1/2	0.852927	28.6061	9.22482e+07	1.08628e+08	7.78414e+07	1.17317e+08	8.50369e+07	3.93153e+07	7.78414e+07	1.03359e+08	275296384	156843152	292345632	350279584	46.1159	46.5102	45.5825	45.5379	124	-0.00090395	-0.547878	P56480	LVLEVAQHLGESTVR		RecName: Full=ATP synthase subunit beta, mitochondrial; EC=3.6.3.14; Flags: Precursor;
103	586.32	39.0265	0.511967	1170.63	2	1.00646	C1/2	S1/2	0.95985	15.1704	8.51277e+07	7.08773e+07	6.91883e+07	8.58158e+07	7.84729e+07	2.56524e+07	6.91883e+07	7.56059e+07	645111360	246563344	525695040	566985536	39.5375	39.9221	39.0265	38.9529	95.22	0.000675688	0.577203	Q03265	VVDALGNAIDGK		RecName: Full=ATP synthase subunit alpha, mitochondrial; Flags: Precursor;
104	1057.07	71.9262	0.1457	2112.13	2	80.4745	C1/2	S1/2	0.679422	141.129	3.82087e+08	394865	2.19132e+06	2.56152e+06	3.52218e+08	142912	2.19132e+06	2.25676e+06	3263191552	427582	3.55504e+07	2.99669e+07	72.3779	72.6061	71.9262	71.9339	91.28	0.00214362	1.01491	P63038	ALMLQGVDLLADAVAVTMGPK		RecName: Full=60 kDa heat shock protein, mitochondrial; AltName: Full=60 kDa chaperonin; AltName: Full=Chaperonin 60; Short=CPN60; AltName: Full=HSP-65; AltName: Full=Heat shock protein 60; Short=HSP-60; Short=Hsp60; AltName: Full=Mitochondrial matrix protein P1; Flags: Precursor;
105	520.84	29.7956	0.55845	1039.67	2	1.13534	C1/2	S1/2	0.646571	39.5519	3.27663e+07	2.6805e+07	1.88977e+07	3.35721e+07	3.02048e+07	9.70145e+06	1.88977e+07	2.95779e+07	335732320	126787688	222449488	334589792	30.272	30.5111	29.7956	29.7411	58.82	0.00132151	1.2711	P56480	LVPLKETIK		RecName: Full=ATP synthase subunit beta, mitochondrial; EC=3.6.3.14; Flags: Precursor;
106	784.889	32.0143	0.771533	1567.76	2	1.02018	C1/2	S1/2	0.437876	2.46162	9.59164e+07	9.93146e+07	9.46152e+07	9.67547e+07	8.84183e+07	3.59447e+07	9.46152e+07	8.52433e+07	406715168	186150336	430805440	363805760	32.531	32.8285	32.0143	32.0189	97.21	-0.000223197	-0.142367	P38647	QAVTNPNNTFYATK		RecName: Full=Stress-70 protein, mitochondrial; AltName: Full=75 kDa glucose-regulated protein; Short=GRP-75; AltName: Full=Heat shock 70 kDa protein 9; AltName: Full=Mortalin; AltName: Full=Peptide-binding protein 74; Short=PBP74; AltName: Full=p66 MOT; Flags: Precursor;
107	544.821	49.4221	0.6515	1087.63	2	1.1296	S1/2	C1/2	0.257819	9.02176	4.87597e+07	4.47251e+07	4.9432e+07	5.61686e+07	4.49479e+07	1.61872e+07	4.9432e+07	4.94859e+07	403327648	158892288	450235616	499377792	49.9343	50.3616	49.4221	49.3777	72.49	0.000616739	0.56705	P56480	VVDLLAPYAK		RecName: Full=ATP synthase subunit beta, mitochondrial; EC=3.6.3.14; Flags: Precursor;
108	1028.48	61.971	0.581717	2054.95	2	1.48169	C1/2	S1/2	0.118363	19.3323	2.2121e+08	1.94723e+08	1.59545e+08	1.21171e+08	2.03917e+08	7.04756e+07	1.59545e+08	1.06755e+08	585019072	213738944	424588704	299459296	62.3666	62.6811	61.971	62.0284	157.49	-0.00107839	-0.524774	P38647	STNGDTFLGGEDFDQALLR		RecName: Full=Stress-70 protein, mitochondrial; AltName: Full=75 kDa glucose-regulated protein; Short=GRP-75; AltName: Full=Heat shock 70 kDa protein 9; AltName: Full=Mortalin; AltName: Full=Peptide-binding protein 74; Short=PBP74; AltName: Full=p66 MOT; Flags: Precursor;
109	894.466	50.3943	0.906617	1786.92	2	1.28002	S1/2	C1/2	0.376695	32.0983	1.10015e+08	1.74618e+08	1.7e+08	1.94336e+08	1.01415e+08	6.3199e+07	1.7e+08	1.71215e+08	277189920	231656320	512515840	695123904	50.842	51.3054	50.3943	50.2855	96.17	-0.00170972	-0.956797	P0CG49	TITLEVEPSDTIENVK		RecName: Full=Polyubiquitin-B; Contains: RecName: Full=Ubiquitin; Flags: Precursor;
111	714.853	46.3994	0.985	1427.69	2	1.08634	S1/2	C1/2	0.66265	18.3574	1.04784e+08	1.22863e+08	1.076e+08	1.39702e+08	9.65928e+07	4.44673e+07	1.076e+08	1.23081e+08	489070752	236552336	606448960	561265024	46.9687	47.3422	46.3994	46.4241	93.2	-0.00131792	-0.923109	Q60930	LTFDTTFSPNTGK		RecName: Full=Voltage-dependent anion-selective channel protein 2; Short=VDAC-2; Short=mVDAC2; AltName: Full=Outer mitochondrial membrane protein porin 2; AltName: Full=Voltage-dependent anion-selective channel protein 6; Short=VDAC-6; Short=mVDAC6;
113	727.856	38.8368	0.829983	1453.7	2	1.10301	S1/2	C1/2	0.370986	12.1937	9.96233e+07	8.38075e+07	9.91212e+07	1.03205e+08	9.18354e+07	3.03322e+07	9.91212e+07	9.0926e+07	449696992	170512896	452905088	415638528	39.3477	39.7316	38.8368	38.781	133.22	-0.000246842	-0.169803	P08249	AGAGSATLSMAYAGAR		RecName: Full=Malate dehydrogenase, mitochondrial; EC=1.1.1.37; Flags: Precursor;
115	1117.55	71.878	0.367617	3349.64	3	57.4471	S1/2	C1/2	0.0163587	69.9254	7.75636e+06	2.62388e+06	2.8972e+08	3.06594e+08	7.15002e+06	949653	2.8972e+08	2.70117e+08	35942852	8.68674e+06	711274304	670946496	72.3437	72.531	71.878	71.8828	92.73	0.00216466	0.646237	P56480	GFQQILAGEYDHLPEQAFYMVGPIEEAVAK		RecName: Full=ATP synthase subunit beta, mitochondrial; EC=3.6.3.14; Flags: Precursor;
116	488.728	24.6766	0.511017	975.442	2	1.14231	C1/2	S1/2	0.23156	10.1124	6.40632e+06	6.86405e+06	6.22392e+06	5.39323e+06	5.90552e+06	2.48429e+06	6.22392e+06	4.75157e+06	100801944	45358544	97098056	70294544	24.9983	25.4539	24.6766	24.6724	79.94	0.00108247	1.10973	P68033	AGFAGDDAPR		RecName: Full=Actin, alpha cardiac muscle 1; AltName: Full=Alpha-cardiac actin; Flags: Precursor;
117	471.311	35.1132	0.504583	940.607	2	1.34186	S1/2	C1/2	0.112466	15.3546	1.55281e+07	1.24865e+07	1.90839e+07	1.85077e+07	1.43142e+07	4.51919e+06	1.90839e+07	1.63058e+07	209095312	64931176	275180736	236783648	35.5707	35.9615	35.1132	35.0427	75.49	-0.000224728	-0.238918	P63038	IGIEIIKR		RecName: Full=60 kDa heat shock protein, mitochondrial; AltName: Full=60 kDa chaperonin; AltName: Full=Chaperonin 60; Short=CPN60; AltName: Full=HSP-65; AltName: Full=Heat shock protein 60; Short=HSP-60; Short=Hsp60; AltName: Full=Mitochondrial matrix protein P1; Flags: Precursor;
119	519.604	38.6129	0.493183	1555.79	3	1.13815	S1/2	C1/2	0.456688	17.4658	4.64361e+07	3.6227e+07	5.0693e+07	4.33902e+07	4.2806e+07	1.31116e+07	5.0693e+07	3.82279e+07	356302912	117941520	394103776	308769888	39.1043	39.4808	38.6129	38.5531	79	0.00063131	0.405781	Q60930	LTFDTTFSPNTGKK		RecName: Full=Voltage-dependent anion-selective channel protein 2; Short=VDAC-2; Short=mVDAC2; AltName: Full=Outer mitochondrial membrane protein porin 2; AltName: Full=Voltage-dependent anion-selective channel protein 6; Short=VDAC-6; Short=mVDAC6;
120	779.453	69.5444	0.76235	1556.89	2	1.78615	C1/2	S1/2	0.124342	27.012	1.65874e+08	1.12671e+08	8.63167e+07	6.96297e+07	1.52907e+08	4.07786e+07	8.63167e+07	6.13455e+07	752839936	166797600	359821440	260916928	69.989	70.2699	69.5444	69.61	93.22	-0.00122461	-0.786575	P20152	ISLPLPTFSSLNLR		RecName: Full=Vimentin;
122	748.397	33.8799	0.76085	1494.78	2	1.08013	C1/2	S1/2	0.943096	44.7882	9.27449e+07	4.81299e+07	7.01814e+07	6.0243e+07	8.54947e+07	1.74195e+07	7.01814e+07	5.30756e+07	386228416	89387216	354457504	245171904	34.3902	34.7305	33.8799	33.7965	52.04	9.84727e-05	0.0658777	P20152	TYSLGSALRPSTSR		RecName: Full=Vimentin;
123	720.397	62.2317	0.66705	1438.78	2	1.2752	C1/2	S1/2	0.0863983	9.884	1.43931e+08	1.25127e+08	1.08582e+08	1.02412e+08	1.3268e+08	4.52868e+07	1.08582e+08	9.02273e+07	820811584	257359328	704234432	450161568	62.6392	63.0221	62.2317	62.2843	109.23	-0.00169966	-1.18132	P56480	VALTGLTVAEYFR		RecName: Full=ATP synthase subunit beta, mitochondrial; EC=3.6.3.14; Flags: Precursor;
124	746.86	37.5919	0.872583	1491.71	2	1.14727	C1/2	S1/2	0.718654	71.4464	1.17124e+08	7.07244e+07	4.05079e+07	1.23227e+08	1.07968e+08	2.55971e+07	4.05079e+07	1.08566e+08	547405248	145562496	229586704	552594368	38.1637	38.525	37.5919	37.5241	71.06	-0.000662602	-0.444191	Q8VEM8	MYKEEGLNAFYK		RecName: Full=Phosphate carrier protein, mitochondrial; AltName: Full=Phosphate transport protein; Short=PTP; AltName: Full=Solute carrier family 25 member 3; Flags: Precursor;
125	687.832	50.361	0.615817	1373.65	2	1.06475	S1/2	C1/2	0.447889	7.02549	8.8221e+07	8.0707e+07	8.54651e+07	9.44005e+07	8.13245e+07	2.92101e+07	8.54651e+07	8.31692e+07	510320320	188586256	488225472	495928576	50.8148	51.2714	50.361	50.2559	60.62	-0.00149256	-1.08656	Q60932	WTEYGLTFTEK		RecName: Full=Voltage-dependent anion-selective channel protein 1; Short=VDAC-1; Short=mVDAC1; AltName: Full=Outer mitochondrial membrane protein porin 1; AltName: Full=Plasmalemmal porin; AltName: Full=Voltage-dependent anion-selective channel protein 5; Short=VDAC-5; Short=mVDAC5;
126	839.133	57.0934	0.642267	2514.38	3	1.20831	C1/2	S1/2	0.478548	23.5313	7.91825e+07	1.10793e+08	8.87851e+07	6.84391e+07	7.29926e+07	4.00989e+07	8.87851e+07	6.02966e+07	278186720	162933344	298847072	197313552	57.4584	57.7927	57.0934	57.0758	82.62	-0.000477828	-0.190038	P10126	VETGVLKPGMVVTFAPVNVTTEVK		RecName: Full=Elongation factor 1-alpha 1; Short=EF-1-alpha-1; AltName: Full=Elongation factor Tu; Short=EF-Tu; AltName: Full=Eukaryotic elongation factor 1 A-1; Short=eEF1A-1;
127	733.905	51.1979	0.776767	1465.79	2	1.32505	S1/2	C1/2	0.239937	22.4135	1.25597e+08	1.18127e+08	1.35881e+08	1.87064e+08	1.15779e+08	4.27533e+07	1.35881e+08	1.64808e+08	579193472	208467104	641504064	588779264	51.6527	52.0524	51.1979	51.0737	97.07	-0.00168874	-1.1521	P62806	TVTAMDVVYALKR		RecName: Full=Histone H4;
128	489.606	51.1979	0.776767	1465.8	3	1.21727	S1/2	C1/2	0.476023	28.2614	7.18134e+07	7.19595e+07	7.00184e+07	1.04992e+08	6.61995e+07	2.60441e+07	7.00184e+07	9.25008e+07	644938496	230672736	586184384	678974336	51.6527	52.0524	51.1979	51.0737	77.42	-0.000699358	-0.477118	P62806	TVTAMDVVYALKR		RecName: Full=Histone H4;
129	570.985	39.9291	0.925167	1709.93	3	1.07216	S1/2	C1/2	0.672936	20.6866	5.55975e+06	4.14079e+06	4.87149e+06	5.52907e+06	5.12513e+06	1.49866e+06	4.87149e+06	4.87125e+06	30216842	11116554	38066400	33430316	40.4524	40.7986	39.9291	39.8465	134.34	0.00085548	0.500301	Q03265	VVDALGNAIDGKGPIGSK		RecName: Full=ATP synthase subunit alpha, mitochondrial; Flags: Precursor;
130	454.255	53.5581	0.818383	906.496	2	1.26982	S1/2	C1/2	0.312488	20.9932	3.57567e+07	2.65131e+07	4.36654e+07	3.54062e+07	3.29615e+07	9.59581e+06	4.36654e+07	3.11938e+07	355204384	124084352	496368928	376352128	54.0009	54.2809	53.5581	53.4594	46.09	-0.000525343	-0.579532	Q64433	FLPLFDR		RecName: Full=10 kDa heat shock protein, mitochondrial; Short=Hsp10; AltName: Full=10 kDa chaperonin; AltName: Full=Chaperonin 10; Short=CPN10;
131	702.372	62.2317	0.847517	2104.09	3	1.33164	C1/2	S1/2	0.727471	61.0269	2.11072e+08	8.38192e+07	1.26755e+08	9.46949e+07	1.94572e+08	3.03365e+07	1.26755e+08	8.34286e+07	797716992	130641504	1095744768	308728416	62.6392	63.0221	62.2317	62.2843	109.12	-0.000844855	-0.401529	P62806	VFLENVIRDAVTYTEHAK		RecName: Full=Histone H4;
133	610.338	55.4023	1.01302	1218.66	2	1.22864	C1/2	S1/2	0.459994	27.2138	3.97922e+07	5.87559e+07	3.70399e+07	4.31694e+07	3.66815e+07	2.12654e+07	3.70399e+07	3.80334e+07	235255808	171202592	234160512	291768896	55.7879	56.1515	55.4023	55.3036	82.71	6.43577e-05	0.0528102	P48962	DFLAGGIAAAVSK		RecName: Full=ADP/ATP translocase 1; AltName: Full=ADP,ATP carrier protein 1; AltName: Full=ADP,ATP carrier protein, heart/skeletal muscle isoform T1; AltName: Full=Adenine nucleotide translocator 1; Short=ANT 1; AltName: Full=Solute carrier family 25 member 4; AltName: Full=mANC1;
135	655.307	41.7401	0.5035	1308.6	2	1.08865	C1/2	S1/2	0.751645	36.187	4.25894e+07	3.18999e+07	4.29659e+07	2.54577e+07	3.92601e+07	1.15454e+07	4.29659e+07	2.24288e+07	291368192	94007520	284672512	175922144	42.2336	42.6175	41.7401	41.637	47.14	-0.000106971	-0.0817445	P20152	NLQEAEEWYK		RecName: Full=Vimentin;
136	843.066	43.895	1.163	2526.18	3	1.05542	S1/2	C1/2	0.688885	14.5665	1.54306e+08	1.60902e+08	1.49205e+08	1.83471e+08	1.42243e+08	5.82348e+07	1.49205e+08	1.61643e+08	368891584	213623024	406869536	431672832	44.4348	44.8111	43.895	43.8094	116.36	-7.26251e-06	-0.0028749	Q60930	TGDFQLHTNVNNGTEFGGSIYQK		RecName: Full=Voltage-dependent anion-selective channel protein 2; Short=VDAC-2; Short=mVDAC2; AltName: Full=Outer mitochondrial membrane protein porin 2; AltName: Full=Voltage-dependent anion-selective channel protein 6; Short=VDAC-6; Short=mVDAC6;
137	789.432	69.7882	0.7024	1576.85	2	1.27562	C1/2	S1/2	0.498372	45.4446	7.13665e+07	9.08942e+07	4.3163e+07	8.4038e+07	6.57875e+07	3.28971e+07	4.3163e+07	7.40396e+07	246180048	160512784	152536880	350005216	70.2441	70.4863	69.7882	69.8277	78.98	-0.00125589	-0.796452	Q03265	LKEIVTNFLAGFEP		RecName: Full=ATP synthase subunit alpha, mitochondrial; Flags: Precursor;
138	830.404	57.2615	0.914617	1658.79	2	1.39762	S1/2	C1/2	0.219117	19.2188	7.26969e+07	9.55629e+07	1.32962e+08	1.02201e+08	6.70139e+07	3.45868e+07	1.32962e+08	9.00415e+07	241350128	149236528	486153568	353987680	57.6297	57.972	57.2615	57.235	133.12	-0.00149389	-0.90059	P19324	LYGPSSVSFADDFVR		RecName: Full=Serpin H1; AltName: Full=47 kDa heat shock protein; AltName: Full=Collagen-binding protein; Short=Colligin; AltName: Full=Serine protease inhibitor J6; Flags: Precursor;
139	667.372	61.0087	0.5604	1332.73	2	1.07839	C1/2	S1/2	0.415068	10.8275	7.45226e+07	7.37974e+07	7.40343e+07	6.3504e+07	6.86969e+07	2.67093e+07	7.40343e+07	5.59487e+07	446860448	233761696	670450496	594561088	61.3441	61.7649	61.0087	61.0586	64.85	0.00127373	0.95573	P38647	AQFEGIVTDLIK		RecName: Full=Stress-70 protein, mitochondrial; AltName: Full=75 kDa glucose-regulated protein; Short=GRP-75; AltName: Full=Heat shock 70 kDa protein 9; AltName: Full=Mortalin; AltName: Full=Peptide-binding protein 74; Short=PBP74; AltName: Full=p66 MOT; Flags: Precursor;
141	465.255	45.1384	0.549717	928.496	2	1.04805	S1/2	C1/2	0.841355	34.2068	4.20385e+07	2.5663e+07	3.01631e+07	4.07917e+07	3.87522e+07	9.28814e+06	3.01631e+07	3.59385e+07	500534624	137293200	410277024	443410112	45.6832	46.117	45.1384	45.1077	43.09	0.000572396	0.616477	Q8VEM8	GVAPLWMR		RecName: Full=Phosphate carrier protein, mitochondrial; AltName: Full=Phosphate transport protein; Short=PTP; AltName: Full=Solute carrier family 25 member 3; Flags: Precursor;
142	766.384	46.4973	2.4557	2296.13	3	1.22333	C1/2	S1/2	0.485173	26.4491	8.62771e+07	1.17516e+08	6.77167e+07	9.88729e+07	7.95325e+07	4.25324e+07	6.77167e+07	8.71095e+07	223527264	146209520	164951328	253797680	47.0699	47.4396	46.4973	46.5401	140.02	-0.00111246	-0.484494	P63038	IQEITEQLDITTSEYEKEK		RecName: Full=60 kDa heat shock protein, mitochondrial; AltName: Full=60 kDa chaperonin; AltName: Full=Chaperonin 60; Short=CPN60; AltName: Full=HSP-65; AltName: Full=Heat shock protein 60; Short=HSP-60; Short=Hsp60; AltName: Full=Mitochondrial matrix protein P1; Flags: Precursor;
143	496.774	38.6395	0.4716	991.534	2	1.08684	S1/2	C1/2	0.468325	12.2301	3.16333e+07	3.01671e+07	3.64877e+07	3.06791e+07	2.91604e+07	1.09183e+07	3.64877e+07	2.70291e+07	365446784	148188704	421214720	347508544	39.134	39.5124	38.6395	38.5819	59.15	0.000117915	0.118922	P08249	ANTFVAELK		RecName: Full=Malate dehydrogenase, mitochondrial; EC=1.1.1.37; Flags: Precursor;
144	599.856	37.4537	0.679183	1197.7	2	1.23768	C1/2	S1/2	0.573742	47.9941	4.88329e+07	3.49543e+07	2.23613e+07	4.53355e+07	4.50155e+07	1.26509e+07	2.23613e+07	3.99417e+07	240218000	78333816	145594464	246901968	38.0398	38.3944	37.4537	37.3834	90.75	-0.000134705	-0.11247	P60710	AVFPSIVGRPR		RecName: Full=Actin, cytoplasmic 1; AltName: Full=Beta-actin; Contains: RecName: Full=Actin, cytoplasmic 1, N-terminally processed;
146	537.296	24.7519	0.482233	1072.58	2	1.02186	C1/2	S1/2	0.789275	11.2886	1.83601e+07	1.88622e+07	1.67592e+07	1.96668e+07	1.69249e+07	6.82673e+06	1.67592e+07	1.7327e+07	275905920	104662536	259288512	235991648	25.0676	25.5281	24.7519	24.7503	64.83	0.000859046	0.800918	P08249	IQEAGTEVVK		RecName: Full=Malate dehydrogenase, mitochondrial; EC=1.1.1.37; Flags: Precursor;
148	575.299	45.6517	0.70535	1148.58	2	1.04055	S1/2	C1/2	0.358955	4.67972	3.36539e+07	3.38194e+07	3.39432e+07	3.62665e+07	3.10231e+07	1.22402e+07	3.39432e+07	3.19517e+07	281478400	119170728	304828224	288711520	46.1876	46.5704	45.6517	45.651	107.6	-2.33971e-05	-0.0203704	P67778	FDAGELITQR		RecName: Full=Prohibitin; AltName: Full=B-cell receptor-associated protein 32; Short=BAP 32;
149	487.306	29.1877	0.539017	972.597	2	1.48062	C1/2	S1/2	0.313667	45.3249	3.2671e+07	3.03792e+07	1.44679e+07	2.81157e+07	3.0117e+07	1.0995e+07	1.44679e+07	2.47706e+07	400345952	170209776	203726016	332610784	29.6588	29.8906	29.1877	29.152	82.47	0.000167192	0.171903	P15864	SGVSLAALKK		RecName: Full=Histone H1.2; AltName: Full=H1 VAR.1; AltName: Full=H1c;
150	1169.59	72.0478	0.31655	2337.16	2	72.8696	S1/2	C1/2	0.110625	136.74	4.29561e+06	72296.4	1.31558e+08	1.86729e+08	3.95981e+06	26166	1.31558e+08	1.64513e+08	30824638	77825.8	560619584	946828224	72.4869	72.7389	72.0478	72.0582	162.09	-0.00148709	-0.636279	Q03265	EVAAFAQFGSDLDAATQQLLSR		RecName: Full=ATP synthase subunit alpha, mitochondrial; Flags: Precursor;
152	712.34	44.5976	0.638567	1422.67	2	1.04226	S1/2	C1/2	0.817595	17.8754	8.21017e+07	8.22604e+07	7.48276e+07	9.64808e+07	7.56836e+07	2.97723e+07	7.48276e+07	8.5002e+07	411560896	175239664	406567904	397763936	45.1371	45.4891	44.5976	44.5594	149.43	-0.000282193	-0.198355	Q03265	TGTAEMSSILEER		RecName: Full=ATP synthase subunit alpha, mitochondrial; Flags: Precursor;
153	701.732	47.2595	0.775217	2102.17	3	1.16008	S1/2	C1/2	0.141642	8.18549	1.08117e+08	1.03362e+08	1.15566e+08	1.29766e+08	9.96649e+07	3.74095e+07	1.15566e+08	1.14327e+08	458806304	167053744	470819904	494399968	47.8845	48.2749	47.2595	47.3128	90.84	0.000877776	0.417557	Q60932	VNNSSLIGLGYTQTLKPGIK		RecName: Full=Voltage-dependent anion-selective channel protein 1; Short=VDAC-1; Short=mVDAC1; AltName: Full=Outer mitochondrial membrane protein porin 1; AltName: Full=Plasmalemmal porin; AltName: Full=Voltage-dependent anion-selective channel protein 5; Short=VDAC-5; Short=mVDAC5;
155	655.855	58.706	0.684167	1309.69	2	1.18111	C1/2	S1/2	0.507024	33.9347	1.21321e+08	1.21535e+08	7.81393e+07	1.27478e+08	1.11837e+08	4.3987e+07	7.81393e+07	1.12312e+08	711099840	298290816	468177056	642949888	59.1729	59.4338	58.706	58.6402	82.43	-0.000711218	-0.543041	P62806	TVTAMDVVYALK		RecName: Full=Histone H4;
156	523.784	24.6766	0.6812	1045.55	2	1.14921	S1/2	C1/2	0.0927606	5.89665	2.77948e+07	2.55698e+07	3.12443e+07	3.00828e+07	2.5622e+07	9.2544e+06	3.12443e+07	2.65037e+07	376950496	154812048	418640096	354980032	24.9983	25.4539	24.6766	24.6724	87.32	0.00109267	1.04507	Q8VEM8	GSTASQVLQR		RecName: Full=Phosphate carrier protein, mitochondrial; AltName: Full=Phosphate transport protein; Short=PTP; AltName: Full=Solute carrier family 25 member 3; Flags: Precursor;
158	598.837	61.75	0.596883	1195.66	2	2.10267	C1/2	S1/2	0.00255332	5.06386	9.41535e+07	9.19929e+07	4.58492e+07	4.26793e+07	8.67932e+07	3.32948e+07	4.58492e+07	3.76015e+07	559644160	485502432	390047584	390679392	62.1424	62.5548	61.75	61.8021	63.16	-5.60807e-05	-0.0469035	Q8VEM8	GIFNGFSITLK		RecName: Full=Phosphate carrier protein, mitochondrial; AltName: Full=Phosphate transport protein; Short=PTP; AltName: Full=Solute carrier family 25 member 3; Flags: Precursor;
160	1266.6	71.2865	0.23955	2531.19	2	69.8413	C1/2	S1/2	0.270544	136.066	5.07595e+06	2.63033e+08	2.87592e+06	962917	4.67915e+06	9.51989e+07	2.87592e+06	848354	1.2779e+07	366534784	13774549	4.00197e+06	71.7515	71.9674	71.2865	71.313	125.26	0.000203978	0.0805857	P63038	ILQSSSEVGYDAMLGDFVNMVEK		RecName: Full=60 kDa heat shock protein, mitochondrial; AltName: Full=60 kDa chaperonin; AltName: Full=Chaperonin 60; Short=CPN60; AltName: Full=HSP-65; AltName: Full=Heat shock protein 60; Short=HSP-60; Short=Hsp60; AltName: Full=Mitochondrial matrix protein P1; Flags: Precursor;
161	668.349	35.2265	0.621	1334.68	2	1.26766	S1/2	C1/2	0.488383	32.0708	5.75284e+07	7.25377e+07	6.37446e+07	1.01135e+08	5.30312e+07	2.62534e+07	6.37446e+07	8.91027e+07	366078464	192729200	444905504	583516352	35.6907	36.0795	35.2265	35.1617	90.79	0.000344211	0.257897	P02301	EIAQDFKTDLR		RecName: Full=Histone H3.3C; AltName: Full=Embryonic;
163	1136.19	71.9021	0.242733	2270.37	2	156.439	S1/2	C1/2	0.011203	67.7607	1.84796e+06	650736	1.60917e+08	2.29977e+08	1.7035e+06	235519	1.60917e+08	2.02616e+08	18052982	2.31657e+06	920941824	952659072	72.3608	72.5678	71.9021	71.9083	83.9	0.00064878	0.285759	Q64522	LLGGVTIAQGGVLPNIQAVLLPK		RecName: Full=Histone H2A type 2-B; AltName: Full=H2a-613A;
164	780.904	55.3685	1.83345	1559.79	2	1.07903	S1/2	C1/2	0.0223282	1.63618	2.52699e+08	2.46919e+08	2.69539e+08	2.69563e+08	2.32945e+08	8.93667e+07	2.69539e+08	2.37492e+08	285373920	112507328	320052768	285393792	55.7523	56.1213	55.3685	55.2692	114.73	-0.000553101	-0.354599	P08249	VDFPQDQLATLTGR		RecName: Full=Malate dehydrogenase, mitochondrial; EC=1.1.1.37; Flags: Precursor;
169	566.827	32.1386	0.455733	1131.64	2	1.01463	S1/2	C1/2	0.995449	24.634	5.16564e+07	4.5397e+07	4.06603e+07	5.78133e+07	4.76183e+07	1.64304e+07	4.06603e+07	5.0935e+07	474949728	183171248	371371392	469442208	32.663	32.9618	32.1386	32.1347	74.72	-0.000516279	-0.456222	P51881	QIFLGGVDKR		RecName: Full=ADP/ATP translocase 2; AltName: Full=ADP,ATP carrier protein 2; AltName: Full=Adenine nucleotide translocator 2; Short=ANT 2; AltName: Full=Solute carrier family 25 member 5; Contains: RecName: Full=ADP/ATP translocase 2, N-terminally processed;
171	608.868	55.8626	0.49965	1215.72	2	1.26249	C1/2	S1/2	0.177733	11.8872	3.87152e+07	3.27114e+07	3.04463e+07	2.61298e+07	3.56887e+07	1.18392e+07	3.04463e+07	2.3021e+07	342322336	114036896	252508064	199470000	56.2429	56.5417	55.8626	55.7644	75.34	-0.000553927	-0.455636	Q9DB20	VSLAVLNPYIK		RecName: Full=ATP synthase subunit O, mitochondrial; AltName: Full=Oligomycin sensitivity conferral protein; Short=OSCP; Flags: Precursor;
173	607.314	33.0141	0.494483	1212.61	2	1.01001	S1/2	C1/2	0.875401	9.84977	5.50168e+07	4.78521e+07	5.19275e+07	5.1971e+07	5.07159e+07	1.7319e+07	5.19275e+07	4.57878e+07	450339776	158154608	461039296	404833216	33.5538	33.8591	33.0141	33.0105	90.12	0.000225247	0.185753	Q60932	VTQSNFAVGYK		RecName: Full=Voltage-dependent anion-selective channel protein 1; Short=VDAC-1; Short=mVDAC1; AltName: Full=Outer mitochondrial membrane protein porin 1; AltName: Full=Plasmalemmal porin; AltName: Full=Voltage-dependent anion-selective channel protein 5; Short=VDAC-5; Short=mVDAC5;
174	508.803	50.8977	0.527067	1015.59	2	1.03792	S1/2	C1/2	0.905268	24.2006	2.89085e+07	3.41461e+07	3.83223e+07	2.7123e+07	2.66486e+07	1.23584e+07	3.83223e+07	2.38961e+07	292288544	155354704	437949856	284597600	51.3402	51.8117	50.8977	50.7707	80.01	1.48138e-05	0.0145864	Q60930	LTLSALVDGK		RecName: Full=Voltage-dependent anion-selective channel protein 2; Short=VDAC-2; Short=mVDAC2; AltName: Full=Outer mitochondrial membrane protein porin 2; AltName: Full=Voltage-dependent anion-selective channel protein 6; Short=VDAC-6; Short=mVDAC6;
175	781.727	49.7822	1.11035	2342.16	3	1.1064	C1/2	S1/2	0.203601	7.48407	7.09339e+07	7.88611e+07	6.82295e+07	6.71606e+07	6.53887e+07	2.8542e+07	6.82295e+07	5.91702e+07	261723456	120401640	240201040	246778032	50.2669	50.7022	49.7822	49.7141	141.6	0.00300744	1.28405	P60710	KDLYANTVLSGGTTMYPGIADR		RecName: Full=Actin, cytoplasmic 1; AltName: Full=Beta-actin; Contains: RecName: Full=Actin, cytoplasmic 1, N-terminally processed;
177	583.852	59.0359	0.574067	1165.69	2	1.1501	S1/2	C1/2	0.352973	15.0695	5.28353e+07	4.26596e+07	5.19241e+07	5.79044e+07	4.8705e+07	1.54397e+07	5.19241e+07	5.10152e+07	363473088	143331632	482364896	466339200	59.492	59.7427	59.0359	59.0096	66.37	-0.000162374	-0.139294	P00405	VVLPMELPIR		RecName: Full=Cytochrome c oxidase subunit 2; AltName: Full=Cytochrome c oxidase polypeptide II;
179	892.466	71.6796	0.201867	2674.38	3	82.7963	C1/2	S1/2	0.129679	126.509	2.5656e+08	1.42795e+07	1.52822e+06	1.74294e+06	2.36504e+08	5.16814e+06	1.52822e+06	1.53557e+06	2371003648	65392916	2.63711e+07	2.27956e+07	72.1425	72.3128	71.6796	71.682	153.99	0.00408197	1.52633	P56480	SLQDIIAILGMDELSEEDKLTVSR		RecName: Full=ATP synthase subunit beta, mitochondrial; EC=3.6.3.14; Flags: Precursor;
180	678.388	46.5957	0.84605	2032.14	3	1.26158	S1/2	C1/2	0.167658	15.0044	1.01666e+08	1.00151e+08	1.13798e+08	1.40811e+08	9.37184e+07	3.62475e+07	1.13798e+08	1.24058e+08	298980448	117436208	410054272	384972000	47.1671	47.5459	46.5957	46.6577	86.1	-0.00147962	-0.728109	P63038	KISSVQSIVPALEIANAHR		RecName: Full=60 kDa heat shock protein, mitochondrial; AltName: Full=60 kDa chaperonin; AltName: Full=Chaperonin 60; Short=CPN60; AltName: Full=HSP-65; AltName: Full=Heat shock protein 60; Short=HSP-60; Short=Hsp60; AltName: Full=Mitochondrial matrix protein P1; Flags: Precursor;
182	773.386	53.3232	0.650483	2317.14	3	1.31212	S1/2	C1/2	0.180822	18.0978	6.04693e+07	6.31681e+07	7.07335e+07	9.14938e+07	5.57422e+07	2.28622e+07	7.07335e+07	8.06084e+07	183930160	86066920	211557632	294277696	53.7836	54.0645	53.3232	53.2175	99.04	-0.00163058	-0.703704	P56480	TREGNDLYHEMIESGVINLK		RecName: Full=ATP synthase subunit beta, mitochondrial; EC=3.6.3.14; Flags: Precursor;
183	816.918	55.9406	0.60595	1631.82	2	1.01579	C1/2	S1/2	0.957791	20.0833	1.06249e+08	7.98245e+07	1.00656e+08	8.25255e+07	9.7943e+07	2.88907e+07	1.00656e+08	7.27071e+07	319931424	107420528	349630048	291224320	56.308	56.5973	55.9406	55.8425	79.46	-0.00113563	-0.69593	P12787	GMNTLVGYDLVPEPK		RecName: Full=Cytochrome c oxidase subunit 5A, mitochondrial; AltName: Full=Cytochrome c oxidase polypeptide Va; Flags: Precursor;
184	584.802	18.2406	0.90705	1167.59	2	1.00878	C1/2	S1/2	0.998922	29.652	3.35624e+07	5.13703e+07	3.5269e+07	4.89246e+07	3.09387e+07	1.85923e+07	3.5269e+07	4.31038e+07	412332800	273412960	406796640	525954912	18.6014	18.9276	18.2406	18.1358	80.36	0.000691433	0.592189	Q64475	QVHPDTGISSK		RecName: Full=Histone H2B type 1-B; AltName: Full=h2B-143;
185	778.957	68.5332	0.928933	1555.9	2	1.08008	C1/2	S1/2	0.762682	22.3301	6.89697e+07	9.48339e+07	6.45017e+07	8.71565e+07	6.35781e+07	3.4323e+07	6.45017e+07	7.67871e+07	541268224	161341744	382300448	412380704	69.0391	69.3394	68.5332	68.64	96.34	-0.000715663	-0.459967	P63038	GVMLAVDAVIAELKK		RecName: Full=60 kDa heat shock protein, mitochondrial; AltName: Full=60 kDa chaperonin; AltName: Full=Chaperonin 60; Short=CPN60; AltName: Full=HSP-65; AltName: Full=Heat shock protein 60; Short=HSP-60; Short=Hsp60; AltName: Full=Mitochondrial matrix protein P1; Flags: Precursor;
186	598.329	42.6099	1.04598	1194.64	2	1.10586	C1/2	S1/2	0.295162	9.60761	4.49913e+07	4.26717e+07	3.69429e+07	4.23282e+07	4.14741e+07	1.5444e+07	3.69429e+07	3.72922e+07	246293216	113979728	242790240	241757984	43.0714	43.3872	42.6099	42.4657	31.02	0.00276896	2.31782	P03930	IYLPHSLPQQ		RecName: Full=ATP synthase protein 8; AltName: Full=A6L; AltName: Full=F-ATPase subunit 8;
188	777.374	43.4949	1.04048	1552.73	2	1.08578	S1/2	C1/2	0.00991518	1.04937	9.96914e+07	9.82229e+07	1.07056e+08	1.07835e+08	9.18982e+07	3.55495e+07	1.07056e+08	9.50055e+07	281756320	120345688	363325536	302037760	44.0044	44.4079	43.4949	43.3726	76.96	0.0017532	1.1291	Q03265	EAYPGDVFYLHSR		RecName: Full=ATP synthase subunit alpha, mitochondrial; Flags: Precursor;
191	579.648	40.7714	0.478783	1735.92	3	1.45697	S1/2	C1/2	0.0405708	9.22911	4.62908e+07	5.27544e+07	7.52827e+07	6.90228e+07	4.26721e+07	1.90933e+07	7.52827e+07	6.08109e+07	285820160	150529616	527363840	423378752	41.2817	41.647	40.7714	40.6667	109.24	0.00148152	0.85345	P19324	LRDEEVHTGLGELLR		RecName: Full=Serpin H1; AltName: Full=47 kDa heat shock protein; AltName: Full=Collagen-binding protein; Short=Colligin; AltName: Full=Serine protease inhibitor J6; Flags: Precursor;
193	801.407	41.8894	1.66018	1600.8	2	1.05627	S1/2	C1/2	0.299583	4.22721	2.18107e+08	2.07221e+08	2.17917e+08	2.31346e+08	2.01057e+08	7.4999e+07	2.17917e+08	2.03822e+08	252460432	114293368	264398592	239188512	42.3821	42.7818	41.8894	41.7818	119.12	-0.00319604	-1.99652	P56480	VALVYGQMNEPPGAR		RecName: Full=ATP synthase subunit beta, mitochondrial; EC=3.6.3.14; Flags: Precursor;
194	644.35	40.9536	1.75137	1286.69	2	1.00603	S1/2	C1/2	0.959734	9.54909	9.03472e+07	9.69924e+07	8.78713e+07	1.00597e+08	8.32845e+07	3.51042e+07	8.78713e+07	8.86286e+07	409049760	189548928	422464512	442132768	41.4678	41.8366	40.9536	40.8734	87.92	-0.00104105	-0.809093	Q03265	HALIIYDDLSK		RecName: Full=ATP synthase subunit alpha, mitochondrial; Flags: Precursor;
195	453.587	31.1408	0.511067	1357.74	3	1.03621	S1/2	C1/2	0.814741	44.6714	7.36095e+06	3.82697e+06	5.61092e+06	5.98213e+06	6.78552e+06	1.38508e+06	5.61092e+06	5.27041e+06	95016408	18980916	78775520	72574416	31.5964	31.8933	31.1408	31.0954	64.93	0.00151632	1.11679	Q03265	ISVREPMQTGIK		RecName: Full=ATP synthase subunit alpha, mitochondrial; Flags: Precursor;
196	892.7	63.0078	0.9722	3566.77	4	1.0582	C1/2	S1/2	0.959289	39.3793	7.84373e+06	1.38977e+07	1.05384e+07	1.00073e+07	7.23055e+06	5.02996e+06	1.05384e+07	8.81672e+06	16243827	13736613	16183751	35163128	63.4549	63.7535	63.0078	63.0489	157.75	0.00184477	0.51721	P63038	NQLKDMAIATGGAVFGEEGLNLNLEDVQAHDLGK		RecName: Full=60 kDa heat shock protein, mitochondrial; AltName: Full=60 kDa chaperonin; AltName: Full=Chaperonin 60; Short=CPN60; AltName: Full=HSP-65; AltName: Full=Heat shock protein 60; Short=HSP-60; Short=Hsp60; AltName: Full=Mitochondrial matrix protein P1; Flags: Precursor;
197	514.804	37.4537	0.443067	1027.59	2	1.16075	C1/2	S1/2	0.654784	69.65	1.99297e+07	1.67468e+07	8.01778e+06	2.35794e+07	1.83717e+07	6.06113e+06	8.01778e+06	2.0774e+07	226411520	87610104	90532728	197803024	38.0398	38.3944	37.4537	37.3834	21.62	0.00198814	1.93475	Q80UG2	QLLADLIDK		RecName: Full=Plexin-A4; Flags: Precursor;
198	765.403	53.3907	0.516717	1528.79	2	1.39556	S1/2	C1/2	0.088939	12.8684	7.79854e+07	6.49767e+07	9.40995e+07	1.05413e+08	7.1889e+07	2.35169e+07	9.40995e+07	9.28716e+07	359438240	122308240	460802976	448617440	53.8458	54.1228	53.3907	53.2844	107.13	-0.00101005	-0.660683	Q64433	VVLDDKDYFLFR		RecName: Full=10 kDa heat shock protein, mitochondrial; Short=Hsp10; AltName: Full=10 kDa chaperonin; AltName: Full=Chaperonin 10; Short=CPN10;
199	845.926	36.8707	0.477583	1689.84	2	1.24897	S1/2	C1/2	0.104809	10.7044	3.07171e+07	2.63943e+07	3.64776e+07	3.48526e+07	2.83158e+07	9.5528e+06	3.64776e+07	3.07061e+07	116122352	38422260	143624848	117411032	37.3175	37.6614	36.8707	36.8276	108.8	0.000962504	0.569584	P38647	ETGVDLTKDNMALQR		RecName: Full=Stress-70 protein, mitochondrial; AltName: Full=75 kDa glucose-regulated protein; Short=GRP-75; AltName: Full=Heat shock 70 kDa protein 9; AltName: Full=Mortalin; AltName: Full=Peptide-binding protein 74; Short=PBP74; AltName: Full=p66 MOT; Flags: Precursor;
201	607.374	54.6079	0.581183	1212.73	2	1.47276	S1/2	C1/2	0.109458	18.9949	2.70371e+07	3.54269e+07	4.38836e+07	4.81104e+07	2.49235e+07	1.28219e+07	4.38836e+07	4.23865e+07	201555888	117551168	344233344	282757696	54.9894	55.3877	54.6079	54.5193	57.06	-6.65554e-05	-0.0548805	P67778	VLPSITTEILK		RecName: Full=Prohibitin; AltName: Full=B-cell receptor-associated protein 32; Short=BAP 32;
202	611.294	39.9597	0.630317	1220.57	2	1.36607	S1/2	C1/2	0.1115	12.4475	3.44305e+07	2.88599e+07	4.00898e+07	4.63692e+07	3.1739e+07	1.04452e+07	4.00898e+07	4.08524e+07	234720992	94305008	314300832	328877088	40.4802	40.8312	39.9597	39.8727	56.84	0.00136778	1.1206	Q62425	FYSVNVDYSK		RecName: Full=NADH dehydrogenase [ubiquinone] 1 alpha subcomplex subunit 4; AltName: Full=Complex I-MLRQ; Short=CI-MLRQ; AltName: Full=NADH-ubiquinone oxidoreductase MLRQ subunit;
203	961.501	62.2595	1.26762	3841.98	4	2.01693	C1/2	S1/2	0.0561023	24.655	1.6034e+08	1.53884e+08	9.14768e+07	6.43163e+07	1.47806e+08	5.56948e+07	9.14768e+07	5.66643e+07	335028992	110783024	195674432	105703480	62.6732	63.051	62.2595	62.3188	167.63	0.00213498	0.5557	P56480	KGSITSVQAIYVPADDLTDPAPATTFAHLDATTVLSR		RecName: Full=ATP synthase subunit beta, mitochondrial; EC=3.6.3.14; Flags: Precursor;
204	977.536	42.972	0.633083	1953.06	2	1.07738	S1/2	C1/2	0.19762	5.44678	1.08808e+08	1.00737e+08	1.13897e+08	1.11864e+08	1.00302e+08	3.64596e+07	1.13897e+08	9.85553e+07	229308960	104508272	285835520	274577920	43.4406	43.7873	42.972	42.8006	145.16	0.000972452	0.497913	P60710	VAPEEHPVLLTEAPLNPK		RecName: Full=Actin, cytoplasmic 1; AltName: Full=Beta-actin; Contains: RecName: Full=Actin, cytoplasmic 1, N-terminally processed;
205	497.284	53.5884	0.651833	1488.83	3	1.006	S1/2	C1/2	0.943554	17.7195	8.46077e+06	6.57664e+06	8.08747e+06	7.04022e+06	7.79936e+06	2.38027e+06	8.08747e+06	6.20261e+06	75243680	26581128	68321880	58362660	54.0301	54.3118	53.5884	53.4938	88.28	7.09951e-05	0.0476852	P38647	AQFEGIVTDLIKR		RecName: Full=Stress-70 protein, mitochondrial; AltName: Full=75 kDa glucose-regulated protein; Short=GRP-75; AltName: Full=Heat shock 70 kDa protein 9; AltName: Full=Mortalin; AltName: Full=Peptide-binding protein 74; Short=PBP74; AltName: Full=p66 MOT; Flags: Precursor;
207	743.343	47.1735	0.4915	1484.67	2	1.31031	S1/2	C1/2	0.00749501	3.22763	6.80025e+07	6.7242e+07	8.65841e+07	9.06286e+07	6.26865e+07	2.43367e+07	8.65841e+07	7.98461e+07	334352704	152965232	447788896	417663136	47.7856	48.1783	47.1735	47.2302	69.81	-0.000420038	-0.282916	P19783	IQFNESFAEMNR		RecName: Full=Cytochrome c oxidase subunit 4 isoform 1, mitochondrial; AltName: Full=Cytochrome c oxidase polypeptide IV; AltName: Full=Cytochrome c oxidase subunit IV isoform 1; Short=COX IV-1; Flags: Precursor;
208	430.755	43.3361	0.484667	859.495	2	1.16649	S1/2	C1/2	0.326243	17.6539	2.29966e+07	1.78924e+07	2.39126e+07	2.37838e+07	2.11989e+07	6.47573e+06	2.39126e+07	2.09541e+07	359784000	111920560	408870944	304500416	43.8295	44.222	43.3361	43.1923	45.72	0.000561635	0.653448	Q03265	QMSLLLR		RecName: Full=ATP synthase subunit alpha, mitochondrial; Flags: Precursor;
209	720.684	31.9457	0.616767	2159.03	3	2.48803	S1/2	C1/2	0.0156457	15.34	2.31999e+07	2.88453e+07	6.73343e+07	6.21556e+07	2.13863e+07	1.04399e+07	6.73343e+07	5.47607e+07	81721080	53676236	291821472	228941936	32.459	32.7586	31.9457	31.9487	147.37	-0.000669881	-0.310269	Q9CQW9	IKEEYEVAEMGAPHGSASVR		RecName: Full=Interferon-induced transmembrane protein 3; AltName: Full=Dispanin subfamily A member 2b; Short=DSPA2b; AltName: Full=Fragilis protein; AltName: Full=Interferon-inducible protein 15; AltName: Full=Mouse ifitm-like protein 1; Short=Mil-1;
210	416.25	35.4972	0.63795	830.486	2	1.11869	S1/2	C1/2	0.713891	29.0983	2.6556e+07	3.05558e+07	2.53722e+07	3.8518e+07	2.448e+07	1.1059e+07	2.53722e+07	3.39354e+07	427429504	223639792	384836128	496426400	35.9497	36.3557	35.4972	35.4468	53.13	0.000101693	0.12245	P02301	STELLIR		RecName: Full=Histone H3.3C; AltName: Full=Embryonic;
211	729.423	71.8293	0.2948	1456.83	2	44.6915	S1/2	C1/2	0.055253	110.399	2.60453e+06	320856	6.33466e+07	6.73933e+07	2.40093e+06	116126	6.33466e+07	5.93752e+07	2.19723e+08	3.36676e+06	561014144	801012160	72.3002	72.4587	71.8293	71.8323	71.14	-7.8538e-05	-0.0539101	P56480	TVLIMELINNVAK		RecName: Full=ATP synthase subunit beta, mitochondrial; EC=3.6.3.14; Flags: Precursor;
212	574.813	30.7518	0.4526	1147.61	2	1.00518	S1/2	C1/2	0.988913	24.179	2.63404e+07	2.09931e+07	1.97222e+07	2.78568e+07	2.42813e+07	7.59799e+06	1.97222e+07	2.45425e+07	233013296	77258680	178541904	229961248	31.2087	31.4787	30.7518	30.6933	80.2	0.0011063	0.964003	P12787	RLNDFASAVR		RecName: Full=Cytochrome c oxidase subunit 5A, mitochondrial; AltName: Full=Cytochrome c oxidase polypeptide Va; Flags: Precursor;
213	650.846	41.7401	0.885367	1299.68	2	1.07397	S1/2	C1/2	0.753821	21.8501	2.97525e+07	2.56093e+07	2.51353e+07	3.43217e+07	2.74267e+07	9.2687e+06	2.51353e+07	3.02383e+07	184507056	66912756	143976272	225854016	42.2336	42.6175	41.7401	41.637	113.84	-0.00051687	-0.39769	Q8CGP5	NDEELNKLLGR		RecName: Full=Histone H2A type 1-F;
215	660.679	50.3333	0.6247	1979.02	3	1.07168	S1/2	C1/2	0.316424	6.1801	6.03966e+07	5.71251e+07	6.02211e+07	6.57249e+07	5.56752e+07	2.06751e+07	6.02211e+07	5.79053e+07	247229072	112005816	260903648	263861264	50.7899	51.2425	50.3333	50.2312	106.68	0.00017748	0.0896808	Q9DCX2	LASLSEKPPAIDWAYYR		RecName: Full=ATP synthase subunit d, mitochondrial; Short=ATPase subunit d;
216	744.354	41.4422	0.644283	1486.69	2	1.00002	C1/2	S1/2	0.98346	10.2924	3.63592e+07	3.92762e+07	4.05692e+07	3.50647e+07	3.35168e+07	1.42151e+07	4.05692e+07	3.08929e+07	170844992	84204008	195939200	167861040	41.9368	42.3182	41.4422	41.355	92.42	-3.48575e-05	-0.0234463	P17156	TTPSYVAFTDTER		RecName: Full=Heat shock-related 70 kDa protein 2; Short=Heat shock protein 70.2;
217	400.771	29.2955	0.637917	799.528	2	1.44049	C1/2	S1/2	0.123139	15.111	1.38503e+07	1.11762e+07	7.8955e+06	9.47808e+06	1.27676e+07	4.04497e+06	7.8955e+06	8.35043e+06	233072240	80804688	205986544	192490176	29.7657	29.9924	29.2955	29.2505	42.91	-0.00015044	-0.188161	P60710	RGILTLK		RecName: Full=Actin, cytoplasmic 1; AltName: Full=Beta-actin; Contains: RecName: Full=Actin, cytoplasmic 1, N-terminally processed;
220	457.23	31.2976	0.511717	912.445	2	1.03738	S1/2	C1/2	0.792345	14.5161	1.4445e+07	1.51132e+07	1.69053e+07	1.37579e+07	1.33158e+07	5.46989e+06	1.69053e+07	1.21211e+07	215956400	96227960	277568128	208988928	31.7683	32.0588	31.2976	31.2605	54.73	-3.27392e-05	-0.0358808	Q60930	SNFAVGYR		RecName: Full=Voltage-dependent anion-selective channel protein 2; Short=VDAC-2; Short=mVDAC2; AltName: Full=Outer mitochondrial membrane protein porin 2; AltName: Full=Voltage-dependent anion-selective channel protein 6; Short=VDAC-6; Short=mVDAC6;
221	747.901	71.9021	0.242733	1493.79	2	670.961	S1/2	C1/2	0.0549269	135.064	179106	4118.02	6.6686e+07	5.625e+07	165104	1490.42	6.6686e+07	4.95577e+07	4.08358e+06	62855.8	770758976	818417344	72.3608	72.5678	71.9021	71.9083	87.25	0.000112675	0.0754293	Q99JI6	INVNEIFYDLVR		RecName: Full=Ras-related protein Rap-1b; AltName: Full=GTP-binding protein smg p21B; Flags: Precursor;
222	578.832	30.5885	0.823767	1155.65	2	1.37237	C1/2	S1/2	0.513775	45.2406	8.86587e+07	4.56829e+07	5.13683e+07	4.65222e+07	8.17279e+07	1.65339e+07	5.13683e+07	4.09872e+07	555175232	121264264	355738208	281395936	31.0385	31.313	30.5885	30.5309	21.83	-0.0112307	-9.71798	P70279	VKGNLTPLTGR	[4] Deamidated (N)	RecName: Full=Surfeit locus protein 6;
223	618.667	52.2672	0.706133	1852.98	3	1.30708	S1/2	C1/2	0.306089	21.9941	4.34965e+07	5.95174e+07	5.90227e+07	7.56243e+07	4.00962e+07	2.1541e+07	5.90227e+07	6.66269e+07	233166992	134816448	348568576	385762176	52.7988	53.1474	52.2672	52.1157	135.23	8.91685e-05	0.0481217	O35129	IGGVQQDTILAEGLHFR		RecName: Full=Prohibitin-2; AltName: Full=B-cell receptor-associated protein BAP37; AltName: Full=Repressor of estrogen receptor activity;
225	892.464	71.4907	0.2535	2674.37	3	110.303	C1/2	S1/2	0.282978	138.021	4.46409e+06	3.66823e+08	2.33847e+06	1.02759e+06	4.11512e+06	1.32763e+08	2.33847e+06	905329	26459598	1452006912	5810605	6375070	71.9574	72.1534	71.4907	71.5134	191.7	-0.00452676	-1.69264	P56480	SLQDIIAILGMDELSEEDKLTVSR		RecName: Full=ATP synthase subunit beta, mitochondrial; EC=3.6.3.14; Flags: Precursor;
231	506.24	27.6875	0.568767	1515.7	3	1.63137	C1/2	S1/2	0.21118	26.9564	3.3787e+07	4.97007e+07	2.08449e+07	3.03314e+07	3.11458e+07	1.7988e+07	2.08449e+07	2.67227e+07	303554144	244061728	211794912	297855904	28.1319	28.4655	27.6875	27.6579	104.22	0.00199948	1.31918	P60710	QEYDESGPSIVHR		RecName: Full=Actin, cytoplasmic 1; AltName: Full=Beta-actin; Contains: RecName: Full=Actin, cytoplasmic 1, N-terminally processed;
233	898.98	71.8293	0.172	1795.95	2	30.7952	S1/2	C1/2	0.0430406	92.7551	3.47861e+06	722919	7.20861e+07	5.73005e+07	3.20667e+06	261644	7.20861e+07	5.04832e+07	11291698	2.97366e+06	667416064	336278528	72.3002	72.4587	71.8293	71.8323	117.03	-0.00140219	-0.780754	Q8BMK4	VQSLQATFGTFESLLR		RecName: Full=Cytoskeleton-associated protein 4; AltName: Full=63-kDa cytoskeleton-linking membrane protein; Short=Climp-63; Short=p63;
234	546.034	51.1979	0.83045	2180.11	4	1.13977	S1/2	C1/2	0.30281	9.93377	3.13821e+07	2.76382e+07	3.59974e+07	3.12722e+07	2.89289e+07	1.0003e+07	3.59974e+07	2.75516e+07	223179056	60489252	226307120	167553648	51.6527	52.0524	51.1979	51.0737	104.49	-0.000415362	-0.190524	P12787	WVTYFNKPDIDAWELRK		RecName: Full=Cytochrome c oxidase subunit 5A, mitochondrial; AltName: Full=Cytochrome c oxidase polypeptide Va; Flags: Precursor;
235	585.361	57.6366	0.575633	1168.71	2	1.10492	C1/2	S1/2	0.733159	50.2375	5.04433e+07	3.75845e+07	5.39852e+07	2.56841e+07	4.65e+07	1.36029e+07	5.39852e+07	2.26283e+07	467931744	197083952	779610688	291151520	58.0644	58.3883	57.6366	57.6089	59.97	0.000330413	0.282717	P20152	ILLAELEQLK		RecName: Full=Vimentin;
236	823.443	52.6963	0.534117	1644.87	2	1.16764	S1/2	C1/2	0.171785	9.62489	8.99566e+07	9.48946e+07	1.00575e+08	1.15264e+08	8.29244e+07	3.43449e+07	1.00575e+08	1.01551e+08	416022080	165913776	421817088	437999392	53.2136	53.5654	52.6963	52.5715	88.47	-0.000887523	-0.539569	P38647	VINEPTAAALAYGLDK		RecName: Full=Stress-70 protein, mitochondrial; AltName: Full=75 kDa glucose-regulated protein; Short=GRP-75; AltName: Full=Heat shock 70 kDa protein 9; AltName: Full=Mortalin; AltName: Full=Peptide-binding protein 74; Short=PBP74; AltName: Full=p66 MOT; Flags: Precursor;
237	802.738	54.6079	0.795683	2405.19	3	1.14168	S1/2	C1/2	0.422733	14.9216	1.19413e+07	1.02795e+07	1.13461e+07	1.40228e+07	1.10078e+07	3.72041e+06	1.13461e+07	1.23545e+07	48942400	11967330	31603316	37140664	54.9894	55.3877	54.6079	54.5193	135.02	-0.000393645	-0.163665	P38647	AMQDAEVSKSDIGEVILVGGMTR		RecName: Full=Stress-70 protein, mitochondrial; AltName: Full=75 kDa glucose-regulated protein; Short=GRP-75; AltName: Full=Heat shock 70 kDa protein 9; AltName: Full=Mortalin; AltName: Full=Peptide-binding protein 74; Short=PBP74; AltName: Full=p66 MOT; Flags: Precursor;
238	1052.52	64.9802	1.01307	2103.03	2	1.49375	C1/2	S1/2	0.113872	15.6632	1.80401e+08	1.44425e+08	9.81652e+07	1.19292e+08	1.66299e+08	5.22713e+07	9.81652e+07	1.05099e+08	393532832	138028336	211272720	477330176	65.4757	65.8957	64.9802	64.9453	123.22	0.00396367	1.88474	Q03265	GMSLNLEPDNVGVVVFGNDK		RecName: Full=ATP synthase subunit alpha, mitochondrial; Flags: Precursor;
240	547.267	32.5283	0.441117	1092.52	2	1.15418	C1/2	S1/2	0.70316	33.778	3.7599e+07	2.3101e+07	3.00472e+07	2.25442e+07	3.46597e+07	8.36088e+06	3.00472e+07	1.9862e+07	354535808	99125936	316254176	200523776	33.0596	33.3477	32.5283	32.5275	86.19	0.000332397	0.304248	P20152	FADLSEAANR		RecName: Full=Vimentin;
241	594.343	49.0973	0.582183	1186.67	2	1.37865	S1/2	C1/2	0.0438339	9.58559	3.93533e+07	3.83698e+07	5.72078e+07	4.99449e+07	3.62769e+07	1.38871e+07	5.72078e+07	4.40027e+07	234994720	116311432	394110752	280596928	49.6141	50.0491	49.0973	49.0759	63.4	4.7013e-05	0.0396176	P08113	SILFVPTSAPR		RecName: Full=Endoplasmin; AltName: Full=94 kDa glucose-regulated protein; Short=GRP-94; AltName: Full=Endoplasmic reticulum resident protein 99; Short=ERp99; AltName: Full=Heat shock protein 90 kDa beta member 1; AltName: Full=Polymorphic tumor rejection antigen 1; AltName: Full=Tumor rejection antigen gp96; Flags: Precursor;
243	422.752	34.3176	0.43635	843.489	2	1.2149	S1/2	C1/2	0.364216	25.3001	2.27575e+07	1.58505e+07	2.32553e+07	2.36495e+07	2.09784e+07	5.73675e+06	2.32553e+07	2.08358e+07	361989248	111791168	430617056	337165792	34.8133	35.1744	34.3176	34.248	52.31	0.000242851	0.287913	P63038	IPAMTIAK		RecName: Full=60 kDa heat shock protein, mitochondrial; AltName: Full=60 kDa chaperonin; AltName: Full=Chaperonin 60; Short=CPN60; AltName: Full=HSP-65; AltName: Full=Heat shock protein 60; Short=HSP-60; Short=Hsp60; AltName: Full=Mitochondrial matrix protein P1; Flags: Precursor;
244	612.833	28.8572	0.4075	1223.65	2	1.3545	C1/2	S1/2	0.374179	35.6068	2.37057e+07	3.08046e+07	2.51882e+07	1.50557e+07	2.18526e+07	1.1149e+07	2.51882e+07	1.32644e+07	219365520	115856952	240281488	172519472	29.3159	29.5454	28.8572	28.7732	66.21	0.000259021	0.211679	P19324	GVVEVTHDLQK		RecName: Full=Serpin H1; AltName: Full=47 kDa heat shock protein; AltName: Full=Collagen-binding protein; Short=Colligin; AltName: Full=Serine protease inhibitor J6; Flags: Precursor;
245	1052.08	42.8712	0.54715	2102.15	2	1.29603	S1/2	C1/2	0.00870504	2.50929	1.0977e+08	1.06169e+08	1.37449e+08	1.42415e+08	1.01189e+08	3.84256e+07	1.37449e+08	1.25471e+08	227767808	99075136	341299008	373388960	43.3347	43.6696	42.8712	42.7062	130.17	0.00096975	0.461314	Q60930	VNNSSLIGVGYTQTLRPGVK		RecName: Full=Voltage-dependent anion-selective channel protein 2; Short=VDAC-2; Short=mVDAC2; AltName: Full=Outer mitochondrial membrane protein porin 2; AltName: Full=Voltage-dependent anion-selective channel protein 6; Short=VDAC-6; Short=mVDAC6;
250	554.288	31.7206	0.384083	1106.56	2	1.18441	C1/2	S1/2	0.643225	44.3442	3.14987e+07	4.60518e+07	2.24727e+07	4.30035e+07	2.90363e+07	1.66674e+07	2.24727e+07	3.78871e+07	333360800	218364832	263367312	427739680	32.2281	32.5235	31.7206	31.7087	70.74	0.00057974	0.523912	P15864	ALAAAGYDVEK		RecName: Full=Histone H1.2; AltName: Full=H1 VAR.1; AltName: Full=H1c;
252	504.772	20.9666	0.581783	1007.53	2	1.11008	C1/2	S1/2	0.875972	43.1355	654695	348658	460767	443091	603515	126189	460767	390375	2.65905e+06	2199778	9638042	9340321	21.246	21.619	20.9666	20.8001	68.47	0.00053922	0.535191	P63038	SIAKEGFEK		RecName: Full=60 kDa heat shock protein, mitochondrial; AltName: Full=60 kDa chaperonin; AltName: Full=Chaperonin 60; Short=CPN60; AltName: Full=HSP-65; AltName: Full=Heat shock protein 60; Short=HSP-60; Short=Hsp60; AltName: Full=Mitochondrial matrix protein P1; Flags: Precursor;
253	550.977	45.5825	0.86495	1649.91	3	1.11464	C1/2	S1/2	0.656467	29.3459	3.09116e+07	3.88687e+07	2.48063e+07	3.7797e+07	2.84952e+07	1.40677e+07	2.48063e+07	3.33001e+07	164363200	94267504	159165968	183817504	46.1159	46.5102	45.5825	45.5379	111.89	0.000560677	0.339823	P56480	LVLEVAQHLGESTVR		RecName: Full=ATP synthase subunit beta, mitochondrial; EC=3.6.3.14; Flags: Precursor;
254	518.585	43.4657	0.562667	1552.73	3	1.07034	S1/2	C1/2	0.108996	3.33009	3.92358e+07	3.87389e+07	4.07471e+07	4.27123e+07	3.61686e+07	1.40207e+07	4.07471e+07	3.76306e+07	201799216	97439280	255663232	235190592	43.9682	44.3741	43.4657	43.336	69.16	0.00242114	1.55928	Q03265	EAYPGDVFYLHSR		RecName: Full=ATP synthase subunit alpha, mitochondrial; Flags: Precursor;
255	743.381	47.5881	0.46065	1484.75	2	1.32843	S1/2	C1/2	0.14749	15.3274	4.71189e+07	5.85741e+07	6.59064e+07	7.44999e+07	4.34355e+07	2.11996e+07	6.59064e+07	6.56363e+07	237574448	116070104	342394176	319986656	48.2083	48.5867	47.5881	47.6212	107	-0.000462108	-0.311237	P08113	GVVDSDDLPLNVSR		RecName: Full=Endoplasmin; AltName: Full=94 kDa glucose-regulated protein; Short=GRP-94; AltName: Full=Endoplasmic reticulum resident protein 99; Short=ERp99; AltName: Full=Heat shock protein 90 kDa beta member 1; AltName: Full=Polymorphic tumor rejection antigen 1; AltName: Full=Tumor rejection antigen gp96; Flags: Precursor;
257	594.325	43.9556	0.62695	1779.95	3	1.04567	S1/2	C1/2	0.766057	14.9439	3.20514e+06	2.59251e+06	2.77004e+06	3.29238e+06	2.95458e+06	938299	2.77004e+06	2.90067e+06	12810904	4620936	10992584	10591773	44.4988	44.8705	43.9556	43.8752	94.95	-0.000656862	-0.369033	P56480	IMNVIGEPIDERGPIK		RecName: Full=ATP synthase subunit beta, mitochondrial; EC=3.6.3.14; Flags: Precursor;
258	394.743	27.5796	1.16533	787.471	2	1.1812	C1/2	S1/2	0.619925	61.9637	4.42602e+07	4.46965e+07	2.11565e+07	5.41536e+07	4.08002e+07	1.61769e+07	2.11565e+07	4.77107e+07	375670912	171985504	205496512	479179776	28.0517	28.3676	27.5796	27.5588	47.07	0.000265114	0.336665	P02301	KLPFQR		RecName: Full=Histone H3.3C; AltName: Full=Embryonic;
259	886.207	66.1631	1.10557	3540.8	4	1.74137	C1/2	S1/2	0.344015	56.578	3.40135e+08	2.03391e+08	2.18498e+08	9.36272e+07	3.13545e+08	7.36127e+07	2.18498e+08	8.2488e+07	650475008	112721640	876688960	256492176	66.6811	67.0916	66.1631	66.236	191.51	0.0022464	0.634432	P63038	QSKPVTTPEEIAQVATISANGDKDIGNIISDAMK		RecName: Full=60 kDa heat shock protein, mitochondrial; AltName: Full=60 kDa chaperonin; AltName: Full=Chaperonin 60; Short=CPN60; AltName: Full=HSP-65; AltName: Full=Heat shock protein 60; Short=HSP-60; Short=Hsp60; AltName: Full=Mitochondrial matrix protein P1; Flags: Precursor;
261	810.902	63.4942	0.637067	1619.79	2	1.25117	C1/2	S1/2	0.345688	22.1536	1.06378e+08	7.75632e+07	7.9093e+07	6.79218e+07	9.80616e+07	2.80722e+07	7.9093e+07	5.98408e+07	392738496	115657904	349784608	249650112	63.9999	64.3176	63.4942	63.5373	121.78	-0.000268435	-0.165722	P50431	ISATSIFFESMPYK		RecName: Full=Serine hydroxymethyltransferase, cytosolic; Short=SHMT; EC=2.1.2.1; AltName: Full=Glycine hydroxymethyltransferase; AltName: Full=Serine methylase;
264	1458.3	72.3411	0.213533	2914.59	2	109.575	S1/2	C1/2	0.13152	128.825	1.33501e+06	2.01767e+06	1.63608e+07	3.5101e+08	1.23065e+06	730249	1.63608e+07	3.09248e+08	607075	214516	58871928	1730112384	72.8395	73.0344	72.3411	72.361	151.48	0.00563585	1.93368	Q8BFU2	VGAGAPVYLAAVLEYLTAEILELAGNAAR		RecName: Full=Histone H2A type 3;
265	664.339	62.3669	0.741967	1326.66	2	1.44511	C1/2	S1/2	0.268019	31.3829	9.61262e+07	6.12113e+07	5.47041e+07	5.41719e+07	8.86117e+07	2.2154e+07	5.47041e+07	4.77268e+07	509381440	134369328	297402720	326072512	62.7936	63.1527	62.3669	62.4329	103.78	-0.00110405	-0.832201	P08249	FVFSLVDAMNGK		RecName: Full=Malate dehydrogenase, mitochondrial; EC=1.1.1.37; Flags: Precursor;
266	1042.28	71.0881	0.287767	4165.07	4	16.4415	C1/2	S1/2	0.233822	120.686	2.86746e+07	3.62458e+08	1.47255e+07	9.06386e+06	2.6433e+07	1.31183e+08	1.47255e+07	7.98549e+06	158534944	428167648	80214000	51923644	71.5631	71.7958	71.0881	71.1341	156.27	0.00167581	0.402348	Q9CZU6	AALPSHVVTMLDNFPTNLHPMSQLSAAITALNSESNFAR		RecName: Full=Citrate synthase, mitochondrial; EC=2.3.3.1; Flags: Precursor;
267	650.843	42.2598	1.08168	1299.67	2	1.06663	S1/2	C1/2	0.607189	16.2429	3.93222e+07	3.12201e+07	3.84382e+07	3.68047e+07	3.62483e+07	1.12994e+07	3.84382e+07	3.24258e+07	179657968	92054904	191261280	197194736	42.7488	43.1637	42.2598	42.1314	97.51	0.000429923	0.330793	Q91VR2	VYGTGSLALYEK		RecName: Full=ATP synthase subunit gamma, mitochondrial; AltName: Full=F-ATPase gamma subunit; Flags: Precursor;
271	666.844	63.9907	0.619067	1331.67	2	1.1654	S1/2	C1/2	0.562945	24.9102	3.52433e+07	2.83852e+07	4.36069e+07	3.05456e+07	3.24882e+07	1.02734e+07	4.36069e+07	2.69114e+07	215711104	70492528	321342400	179829952	64.5365	64.8673	63.9907	64.0288	78.22	0.000406209	0.305037	P56135	LGELPSWIMMR		RecName: Full=ATP synthase subunit f, mitochondrial;
272	540.766	31.9457	0.513083	2159.03	4	2.18083	S1/2	C1/2	0.0324508	20.46	1.25305e+07	1.67694e+07	3.16843e+07	3.22138e+07	1.15509e+07	6.06931e+06	3.16843e+07	2.83811e+07	65488896	48062824	230912032	184131696	32.459	32.7586	31.9457	31.9487	70.72	0.00239086	1.10738	Q9CQW9	IKEEYEVAEMGAPHGSASVR		RecName: Full=Interferon-induced transmembrane protein 3; AltName: Full=Dispanin subfamily A member 2b; Short=DSPA2b; AltName: Full=Fragilis protein; AltName: Full=Interferon-inducible protein 15; AltName: Full=Mouse ifitm-like protein 1; Short=Mil-1;
273	1143.61	71.9744	0.2435	3427.81	3	241.191	S1/2	C1/2	0.0564357	129.987	1.62167e+06	68321.4	2.33131e+08	1.74482e+08	1.4949e+06	24727.4	2.33131e+08	1.53723e+08	9190483	209904	539233984	379974528	72.4124	72.6827	71.9744	71.9833	120.79	-0.000905145	-0.264059	P12787	EIYPYVIQELRPTLNELGISTPEELGLDKV		RecName: Full=Cytochrome c oxidase subunit 5A, mitochondrial; AltName: Full=Cytochrome c oxidase polypeptide Va; Flags: Precursor;
274	986.496	54.6433	0.977833	1970.98	2	1.47222	S1/2	C1/2	0.10317	18.3852	8.17676e+07	7.88644e+07	1.02871e+08	1.33614e+08	7.53755e+07	2.85432e+07	1.02871e+08	1.17718e+08	184773600	74805240	232496784	269356480	55.0254	55.4266	54.6433	54.5547	119.36	-0.000630584	-0.319935	P19783	DYPLPDVAHVTMLSASQK		RecName: Full=Cytochrome c oxidase subunit 4 isoform 1, mitochondrial; AltName: Full=Cytochrome c oxidase polypeptide IV; AltName: Full=Cytochrome c oxidase subunit IV isoform 1; Short=COX IV-1; Flags: Precursor;
275	603.833	35.5857	0.75715	1205.65	2	1.16836	S1/2	C1/2	0.217945	12.5064	4.18221e+07	3.50262e+07	4.42455e+07	4.55409e+07	3.85527e+07	1.26769e+07	4.42455e+07	4.01226e+07	270098528	98306080	338847456	296680224	36.0354	36.4485	35.5857	35.5409	76.89	-2.15964e-05	-0.0179127	P20108	HLSVNDLPVGR		RecName: Full=Thioredoxin-dependent peroxide reductase, mitochondrial; EC=1.11.1.15; AltName: Full=Antioxidant protein 1; Short=AOP-1; AltName: Full=PRX III; AltName: Full=Perioredoxin-3; AltName: Full=Protein MER5; Flags: Precursor;
277	534.315	37.0519	0.417367	1066.61	2	1.59069	S1/2	C1/2	0.0330358	12.1841	2.11607e+07	2.51506e+07	3.63895e+07	3.72777e+07	1.95065e+07	9.10269e+06	3.63895e+07	3.28426e+07	210479824	105990720	383574144	383263040	37.5356	37.9641	37.0519	37.0038	81.03	0.0011021	1.03327	P0CG49	ESTLHLVLR		RecName: Full=Polyubiquitin-B; Contains: RecName: Full=Ubiquitin; Flags: Precursor;
278	653.841	53.8066	0.714967	1305.67	2	1.44882	S1/2	C1/2	0.0807309	14.6848	3.74375e+07	4.61131e+07	6.32578e+07	5.77916e+07	3.45109e+07	1.66896e+07	6.32578e+07	5.09159e+07	185017872	113450040	346501344	277044224	54.2367	54.5993	53.8066	53.7182	90.57	-0.000191058	-0.14633	P19324	DNQSGSLLFIGR		RecName: Full=Serpin H1; AltName: Full=47 kDa heat shock protein; AltName: Full=Collagen-binding protein; Short=Colligin; AltName: Full=Serine protease inhibitor J6; Flags: Precursor;
279	703.844	35.0827	0.937667	1405.67	2	1.11781	S1/2	C1/2	0.12873	5.46581	3.75096e+07	3.59439e+07	3.94669e+07	4.26402e+07	3.45773e+07	1.30091e+07	3.94669e+07	3.75671e+07	156626192	82460608	178773888	175167600	35.5394	35.9314	35.0827	35.008	103.18	-0.0014198	-1.01005	P56480	AHGGYSVFAGVGER		RecName: Full=ATP synthase subunit beta, mitochondrial; EC=3.6.3.14; Flags: Precursor;
280	586.337	37.5919	0.579033	1170.66	2	1.72085	C1/2	S1/2	0.365115	77.7648	2.97053e+07	2.65891e+07	7.3624e+06	2.53507e+07	2.73831e+07	9.6233e+06	7.3624e+06	2.23346e+07	250272992	107148176	78489144	192426176	38.1637	38.525	37.5919	37.5241	94.95	-0.00135119	-1.15422	Q8QZT1	LGTAAIQGAIEK		RecName: Full=Acetyl-CoA acetyltransferase, mitochondrial; EC=2.3.1.9; AltName: Full=Acetoacetyl-CoA thiolase; Flags: Precursor;
282	432.229	30.0545	0.552617	862.444	2	1.10152	C1/2	S1/2	0.414057	11.1732	8.41369e+06	9.38402e+06	7.44046e+06	8.71701e+06	7.75596e+06	3.39633e+06	7.44046e+06	7.6799e+06	116441752	62558160	109035360	107337616	30.5252	30.7658	30.0545	29.9892	37.28	0.000406418	0.47124	P08249	ITPFEEK		RecName: Full=Malate dehydrogenase, mitochondrial; EC=1.1.1.37; Flags: Precursor;
283	725.374	40.6751	0.457717	1448.73	2	1.3001	S1/2	C1/2	0.270669	25.8603	4.46348e+07	3.08345e+07	4.84825e+07	4.96348e+07	4.11455e+07	1.11598e+07	4.84825e+07	4.37295e+07	226520768	62757332	264528400	223731744	41.1822	41.5503	40.6751	40.5643	69.5	-0.000213209	-0.147169	P51174	VQPIYGGTNEIMK		RecName: Full=Long-chain specific acyl-CoA dehydrogenase, mitochondrial; Short=LCAD; EC=1.3.8.8; Flags: Precursor;
287	616.336	27.1415	0.532983	1230.66	2	1.24238	C1/2	S1/2	0.0308324	5.45981	3.42572e+07	3.46959e+07	2.66792e+07	2.88219e+07	3.15792e+07	1.25574e+07	2.66792e+07	2.53928e+07	312674400	138618848	234744080	261595840	27.6141	27.9977	27.1415	27.1355	97.28	0.000256218	0.208196	P38647	QAASSLQQASLK		RecName: Full=Stress-70 protein, mitochondrial; AltName: Full=75 kDa glucose-regulated protein; Short=GRP-75; AltName: Full=Heat shock 70 kDa protein 9; AltName: Full=Mortalin; AltName: Full=Peptide-binding protein 74; Short=PBP74; AltName: Full=p66 MOT; Flags: Precursor;
288	600.341	53.4614	0.580383	1198.67	2	1.07335	S1/2	C1/2	0.727197	20.5724	2.67093e+07	2.46668e+07	3.15831e+07	2.35613e+07	2.46213e+07	8.9276e+06	3.15831e+07	2.07581e+07	187757904	82416424	284173760	154664400	53.9113	54.1819	53.4614	53.3524	46.44	0.000525563	0.438457	P63017	DAGTIAGLNVLR		RecName: Full=Heat shock cognate 71 kDa protein; AltName: Full=Heat shock 70 kDa protein 8;
289	584.815	40.2081	0.5669	1167.62	2	1.00473	S1/2	C1/2	0.926144	5.24236	3.6557e+07	3.56193e+07	3.49148e+07	3.7603e+07	3.36993e+07	1.28916e+07	3.49148e+07	3.31292e+07	280643168	108852704	312086944	268617376	40.7226	41.0818	40.2081	40.0653	91.9	0.000826021	0.707443	P62897	TGPNLHGLFGR		RecName: Full=Cytochrome c, somatic;
290	596.668	46.6584	0.893167	1786.98	3	1.28908	S1/2	C1/2	0.13943	12.4039	3.23029e+07	2.70933e+07	4.0621e+07	3.59452e+07	2.97776e+07	9.8058e+06	4.0621e+07	3.16687e+07	159378336	61277152	208977280	202191968	47.2323	47.6157	46.6584	46.7279	98.84	0.000415372	0.232443	P17156	IINEPTAAAIAYGLDKK		RecName: Full=Heat shock-related 70 kDa protein 2; Short=Heat shock protein 70.2;
291	692.334	60.201	1.37192	3456.63	5	1.22787	C1/2	S1/2	0.610856	37.869	4.9988e+06	2.88715e+06	3.4847e+06	2.93776e+06	4.60802e+06	1.04494e+06	3.4847e+06	2.58824e+06	50249988	2651002	6.29884e+06	9464822	60.565	60.8962	60.201	60.221	134.44	-0.000935128	-0.270531	P68033	YPIEHGIITNWDDMEKIWHHTFYNELR		RecName: Full=Actin, alpha cardiac muscle 1; AltName: Full=Alpha-cardiac actin; Flags: Precursor;
293	841.934	43.0946	0.525233	1681.85	2	1.03388	C1/2	S1/2	0.909496	30.0275	1.18563e+08	8.01999e+07	1.16534e+08	7.57148e+07	1.09294e+08	2.90265e+07	1.16534e+08	6.67067e+07	325114784	97562896	351420128	198129648	43.5721	43.9376	43.0946	42.9243	89.43	0.000937628	0.557497	P20152	ETNLESLPLVDTHSK		RecName: Full=Vimentin;
294	776.944	51.7633	0.532267	1551.87	2	1.56775	S1/2	C1/2	0.0137513	5.52661	2.53615e+07	2.74243e+07	3.98797e+07	4.28751e+07	2.33789e+07	9.92559e+06	3.98797e+07	3.7774e+07	141031824	66557128	200418064	183216432	52.248	52.6179	51.7633	51.5969	125.54	-0.000282318	-0.181921	P62075	VQIAVANAQELLQR		RecName: Full=Mitochondrial import inner membrane translocase subunit Tim13;
295	428.753	32.9792	0.39565	855.492	2	1.03806	C1/2	S1/2	0.733884	13.4141	1.86572e+07	1.70885e+07	1.88506e+07	1.55844e+07	1.71987e+07	6.1848e+06	1.88506e+07	1.37303e+07	355501152	122976920	326920192	270955296	33.5201	33.8243	32.9792	32.9836	46.12	-0.000365738	-0.427517	P48962	GNLANVIR		RecName: Full=ADP/ATP translocase 1; AltName: Full=ADP,ATP carrier protein 1; AltName: Full=ADP,ATP carrier protein, heart/skeletal muscle isoform T1; AltName: Full=Adenine nucleotide translocator 1; Short=ANT 1; AltName: Full=Solute carrier family 25 member 4; AltName: Full=mANC1;
296	606.004	47.6202	1.10558	1814.99	3	1.01529	C1/2	S1/2	0.93481	14.943	3.4811e+07	4.30366e+07	3.6358e+07	4.03169e+07	3.20897e+07	1.55761e+07	3.6358e+07	3.55202e+07	192360192	93607720	209637120	212611024	48.2388	48.6172	47.6202	47.6457	140.61	0.000539467	0.297229	P20029	IINEPTAAAIAYGLDKR		RecName: Full=78 kDa glucose-regulated protein; Short=GRP-78; AltName: Full=Heat shock 70 kDa protein 5; AltName: Full=Immunoglobulin heavy chain-binding protein; Short=BiP; Flags: Precursor;
297	783.892	45.3711	1.04628	1565.77	2	1.19354	C1/2	S1/2	0.14691	10.8884	5.90737e+07	5.79125e+07	4.52347e+07	5.27812e+07	5.44557e+07	2.09601e+07	4.52347e+07	4.65016e+07	203782144	95169440	157768400	165754032	45.9079	46.3184	45.3711	45.3296	72.21	-0.00230758	-1.47377	P20029	ITPSYVAFTPEGER		RecName: Full=78 kDa glucose-regulated protein; Short=GRP-78; AltName: Full=Heat shock 70 kDa protein 5; AltName: Full=Immunoglobulin heavy chain-binding protein; Short=BiP; Flags: Precursor;
299	635.872	48.1866	0.52	1269.73	2	1.06662	S1/2	C1/2	0.681021	16.9008	3.64309e+07	3.71774e+07	3.45648e+07	4.39476e+07	3.35829e+07	1.34555e+07	3.45648e+07	3.8719e+07	240962096	101127848	222846240	275932000	48.779	49.178	48.1866	48.147	96.72	0.000188088	0.148132	P05202	IAATILTSPDLR		RecName: Full=Aspartate aminotransferase, mitochondrial; Short=mAspAT; EC=2.6.1.1; EC=2.6.1.7; AltName: Full=Fatty acid-binding protein; Short=FABP-1; AltName: Full=Glutamate oxaloacetate transaminase 2; AltName: Full=Kynurenine aminotransferase 4; AltName: Full=Kynurenine aminotransferase IV; AltName: Full=Kynurenine--oxoglutarate transaminase 4; AltName: Full=Kynurenine--oxoglutarate transamina…
300	493.78	29.9103	0.676717	985.545	2	1.00707	S1/2	C1/2	0.958362	12.6267	9.28973e+06	1.11112e+07	9.38834e+06	1.11568e+07	8.56352e+06	4.02145e+06	9.38834e+06	9.82946e+06	99884296	57679448	113085608	116756560	30.3818	30.6256	29.9103	29.8434	69.83	0.000718785	0.729328	Q9D3D9	IEANEALVK		RecName: Full=ATP synthase subunit delta, mitochondrial; AltName: Full=F-ATPase delta subunit; Flags: Precursor;
301	581.32	52.6276	0.7272	2321.25	4	1.23934	S1/2	C1/2	0.367389	20.0579	3.29305e+07	2.62312e+07	3.14612e+07	4.18604e+07	3.03562e+07	9.49378e+06	3.14612e+07	3.68801e+07	221520272	48327428	171138752	165509936	53.1486	53.5322	52.6276	52.4948	137.08	0.000592132	0.255092	P05202	ISVAGVTSGNVGYLAHAIHQVTK		RecName: Full=Aspartate aminotransferase, mitochondrial; Short=mAspAT; EC=2.6.1.1; EC=2.6.1.7; AltName: Full=Fatty acid-binding protein; Short=FABP-1; AltName: Full=Glutamate oxaloacetate transaminase 2; AltName: Full=Kynurenine aminotransferase 4; AltName: Full=Kynurenine aminotransferase IV; AltName: Full=Kynurenine--oxoglutarate transaminase 4; AltName: Full=Kynurenine--oxoglutarate transamina…
302	730.831	37.783	0.636617	1459.65	2	1.48823	C1/2	S1/2	0.458205	77.6709	3.03137e+07	3.76319e+07	1.02903e+07	3.5365e+07	2.7944e+07	1.362e+07	1.02903e+07	3.11574e+07	148138112	92964376	65850016	178584912	38.3309	38.6928	37.783	37.7074	86.83	0.000276205	0.189227	P67778	IYTSIGEDYDER		RecName: Full=Prohibitin; AltName: Full=B-cell receptor-associated protein 32; Short=BAP 32;
305	578.86	41.0642	0.8322	1155.71	2	1.20767	S1/2	C1/2	0.563487	50.6511	1.69709e+07	8.02017e+06	1.49168e+07	1.52641e+07	1.56442e+07	2.90272e+06	1.49168e+07	1.34481e+07	76948736	15235688	74859784	64621664	41.583	41.9604	41.0642	41.0053	51.32	0.00117143	1.0136	P63038	ALKIPAMTIAK		RecName: Full=60 kDa heat shock protein, mitochondrial; AltName: Full=60 kDa chaperonin; AltName: Full=Chaperonin 60; Short=CPN60; AltName: Full=HSP-65; AltName: Full=Heat shock protein 60; Short=HSP-60; Short=Hsp60; AltName: Full=Mitochondrial matrix protein P1; Flags: Precursor;
306	578.34	50.361	0.460817	1154.67	2	1.18207	S1/2	C1/2	0.355627	17.883	2.59741e+07	2.38054e+07	2.57011e+07	3.31419e+07	2.39437e+07	8.61582e+06	2.57011e+07	2.91988e+07	211645728	91946808	199752288	317825088	50.8148	51.2714	50.361	50.2559	72.83	-0.000448091	-0.38807	P51174	QGLLGINIAEK		RecName: Full=Long-chain specific acyl-CoA dehydrogenase, mitochondrial; Short=LCAD; EC=1.3.8.8; Flags: Precursor;
307	732.378	40.495	0.874033	1462.74	2	1.01842	C1/2	S1/2	0.830627	9.25449	4.66754e+07	4.09418e+07	4.25152e+07	4.35171e+07	4.30266e+07	1.4818e+07	4.25152e+07	3.83396e+07	234230272	76489728	190997392	216961248	41.0032	41.3587	40.495	40.3682	68.41	0.000218542	0.149406	Q99KI0	SQFTITPGSEQIR		RecName: Full=Aconitate hydratase, mitochondrial; Short=Aconitase; EC=4.2.1.3; AltName: Full=Citrate hydro-lyase; Flags: Precursor;
309	499.267	33.8799	0.915933	1494.78	3	1.06054	C1/2	S1/2	0.976233	45.0165	3.07849e+07	1.59185e+07	2.44942e+07	1.95433e+07	2.83784e+07	5.76134e+06	2.44942e+07	1.72181e+07	217258848	51529776	223931264	142778752	34.3902	34.7305	33.8799	33.7965	80.92	0.0012807	0.85678	P20152	TYSLGSALRPSTSR		RecName: Full=Vimentin;
310	641.308	34.073	0.727533	1280.6	2	1.32494	S1/2	C1/2	0.0599151	9.74067	3.18177e+07	2.77171e+07	3.85357e+07	4.03441e+07	2.93304e+07	1.00316e+07	3.85357e+07	3.55442e+07	220908848	89379920	305854240	263169824	34.5693	34.9178	34.073	33.9898	77.52	0.000201151	0.157075	P19324	SYTVGVTMMHR		RecName: Full=Serpin H1; AltName: Full=47 kDa heat shock protein; AltName: Full=Collagen-binding protein; Short=Colligin; AltName: Full=Serine protease inhibitor J6; Flags: Precursor;
313	929.502	45.1384	0.521567	928.495	1	1.06611	S1/2	C1/2	0.82016	40.0298	7.23251e+07	4.04139e+07	4.91759e+07	7.10158e+07	6.66712e+07	1.46269e+07	4.91759e+07	6.25667e+07	308855520	79776856	215132224	260231856	45.6832	46.117	45.1384	45.1077	30.42	-0.00033262	-0.358235	Q8VEM8	GVAPLWMR		RecName: Full=Phosphate carrier protein, mitochondrial; AltName: Full=Phosphate transport protein; Short=PTP; AltName: Full=Solute carrier family 25 member 3; Flags: Precursor;
315	617.302	23.0481	0.436217	1232.59	2	1.15432	C1/2	S1/2	0.480752	18.663	7.47814e+06	9.26505e+06	6.29531e+06	8.20947e+06	6.89355e+06	3.35327e+06	6.29531e+06	7.23275e+06	75330920	40568564	72404544	78551000	23.3377	23.7181	23.0481	22.9503	91.35	0.00138113	1.12051	P63038	VGGTSDVEVNEK		RecName: Full=60 kDa heat shock protein, mitochondrial; AltName: Full=60 kDa chaperonin; AltName: Full=Chaperonin 60; Short=CPN60; AltName: Full=HSP-65; AltName: Full=Heat shock protein 60; Short=HSP-60; Short=Hsp60; AltName: Full=Mitochondrial matrix protein P1; Flags: Precursor;
317	569.769	34.9656	0.5199	1137.52	2	1.00966	S1/2	C1/2	0.855445	7.5462	1.80798e+07	1.62481e+07	1.7332e+07	1.73273e+07	1.66664e+07	5.88062e+06	1.7332e+07	1.52658e+07	147734160	60257228	153104896	145933536	35.4281	35.8103	34.9656	34.889	52.14	-0.000186864	-0.164272	P05202	DAGMQLQGYR		RecName: Full=Aspartate aminotransferase, mitochondrial; Short=mAspAT; EC=2.6.1.1; EC=2.6.1.7; AltName: Full=Fatty acid-binding protein; Short=FABP-1; AltName: Full=Glutamate oxaloacetate transaminase 2; AltName: Full=Kynurenine aminotransferase 4; AltName: Full=Kynurenine aminotransferase IV; AltName: Full=Kynurenine--oxoglutarate transaminase 4; AltName: Full=Kynurenine--oxoglutarate transamina…
319	677.815	19.7181	0.523933	1353.62	2	1.15988	C1/2	S1/2	0.282896	14.8581	1.2464e+06	1.26547e+06	1.19658e+06	969052	1.14897e+06	458008	1.19658e+06	853760	10655931	4.23893e+06	10675784	7.9999e+06	20.0601	20.3981	19.7181	19.6042	96.62	8.45868e-05	0.0624895	P68033	DSYVGDEAQSKR		RecName: Full=Actin, alpha cardiac muscle 1; AltName: Full=Alpha-cardiac actin; Flags: Precursor;
320	1042.28	71.325	0.278383	4165.07	4	10.0779	C1/2	S1/2	0.596546	134.39	4.9553e+08	1.26335e+07	2.60324e+07	2.43911e+07	4.56792e+08	4.57241e+06	2.60324e+07	2.14891e+07	1568306176	25617990	1.41764e+08	1.42691e+08	71.7879	72.0003	71.325	71.3488	30.73	-0.000576293	-0.138363	Q9CZU6	AALPSHVVTMLDNFPTNLHPMSQLSAAITALNSESNFAR		RecName: Full=Citrate synthase, mitochondrial; EC=2.3.3.1; Flags: Precursor;
323	812.42	56.7934	0.7629	1622.83	2	1.39114	S1/2	C1/2	0.0100494	4.30115	1.28878e+07	1.32421e+07	1.76224e+07	1.87279e+07	1.18803e+07	4.79268e+06	1.76224e+07	1.64998e+07	69574656	32045564	100526456	97951360	57.1417	57.4567	56.7934	56.679	41.37	-0.00835778	-5.15011	P62737	LDLAGRDLTDYLMK		RecName: Full=Actin, aortic smooth muscle; AltName: Full=Alpha-actin-2; Flags: Precursor;
324	834.4	51.2285	1.28118	1666.79	2	1.01238	C1/2	S1/2	0.859957	7.91092	6.64434e+07	7.13112e+07	6.42293e+07	7.18409e+07	6.12493e+07	2.58095e+07	6.42293e+07	6.32936e+07	128691232	70083304	127501120	146495072	51.6819	52.0735	51.2285	51.1057	92.46	-0.000891676	-0.534967	Q03265	NVQAEEMVEFSSGLK		RecName: Full=ATP synthase subunit alpha, mitochondrial; Flags: Precursor;
326	516.778	33.5665	0.675733	1031.54	2	1.10726	S1/2	C1/2	0.220528	7.01291	2.19119e+07	1.98414e+07	2.24074e+07	2.38243e+07	2.01989e+07	7.18113e+06	2.24074e+07	2.09898e+07	181863616	68225856	202038336	190937344	34.0806	34.4144	33.5665	33.4951	55.95	0.000731474	0.709108	P19783	ANPIQGFSAK		RecName: Full=Cytochrome c oxidase subunit 4 isoform 1, mitochondrial; AltName: Full=Cytochrome c oxidase polypeptide IV; AltName: Full=Cytochrome c oxidase subunit IV isoform 1; Short=COX IV-1; Flags: Precursor;
327	584.335	29.3619	0.444517	1166.66	2	1.11727	S1/2	C1/2	0.714469	27.3422	2.36251e+07	1.77907e+07	1.86632e+07	2.76095e+07	2.17782e+07	6.43895e+06	1.86632e+07	2.43247e+07	203700720	78628144	183413024	268420736	29.8314	30.062	29.3619	29.3182	77.05	-0.000847153	-0.726138	Q9CZU6	VVPGYGHAVLR		RecName: Full=Citrate synthase, mitochondrial; EC=2.3.3.1; Flags: Precursor;
328	663.885	32.6176	0.875117	1325.75	2	1.17604	C1/2	S1/2	0.625413	57.9305	5.89726e+07	6.75923e+07	3.17677e+07	7.5852e+07	5.43625e+07	2.44635e+07	3.17677e+07	6.68275e+07	282569536	114744432	160005616	325996704	33.1476	33.4412	32.6176	32.6223	83.3	-0.000533316	-0.402274	P15864	KASGPPVSELITK		RecName: Full=Histone H1.2; AltName: Full=H1 VAR.1; AltName: Full=H1c;
333	825.401	42.2047	0.65805	1648.79	2	1.31324	S1/2	C1/2	0.374751	26.1637	5.38559e+07	3.70397e+07	6.90341e+07	5.03338e+07	4.96458e+07	1.34057e+07	6.90341e+07	4.43454e+07	184160576	59635196	228318880	150655504	42.6966	43.1046	42.2047	42.0812	91.21	0.000193544	0.117386	P63017	NQVAMNPTNTVFDAK		RecName: Full=Heat shock cognate 71 kDa protein; AltName: Full=Heat shock 70 kDa protein 8;
335	860.086	49.9818	0.882433	2577.24	3	1.03708	S1/2	C1/2	0.776906	15.7614	4.53514e+07	5.67281e+07	4.98196e+07	5.60454e+07	4.18061e+07	2.05315e+07	4.98196e+07	4.93774e+07	116881288	57216356	105455648	143946784	50.4595	50.9001	49.9818	49.9023	161.19	0.0009571	0.371367	P97450	QASGGPVDIGPEYQQDLDRELYK		RecName: Full=ATP synthase-coupling factor 6, mitochondrial; Short=ATPase subunit F6; Flags: Precursor;
338	497.747	35.7115	0.8447	993.479	2	1.03838	S1/2	C1/2	0.787786	17.2258	8.64959e+06	1.1049e+07	1.09131e+07	9.54145e+06	7.97342e+06	3.99892e+06	1.09131e+07	8.40626e+06	100401864	57556324	126916400	102079120	36.1508	36.57	35.7115	35.6653	60.37	0.00234184	2.35722	O35129	LGLDYEER		RecName: Full=Prohibitin-2; AltName: Full=B-cell receptor-associated protein BAP37; AltName: Full=Repressor of estrogen receptor activity;
339	687.67	60.1655	0.567283	2059.99	3	1.17621	C1/2	S1/2	0.545982	25.5285	5.44711e+07	7.28959e+07	6.39166e+07	4.43695e+07	5.02129e+07	2.6383e+07	6.39166e+07	3.90906e+07	257769680	153875616	318949824	194988384	60.5277	60.8562	60.1655	60.1823	89.35	1.00081e-05	0.00485834	P56480	EGNDLYHEMIESGVINLK		RecName: Full=ATP synthase subunit beta, mitochondrial; EC=3.6.3.14; Flags: Precursor;
342	748.062	46.2043	0.9148	2241.16	3	1.10257	S1/2	C1/2	0.63682	20.6781	6.47332e+07	7.39117e+07	6.52569e+07	8.76083e+07	5.96727e+07	2.67507e+07	6.52569e+07	7.71851e+07	178303936	90895968	240851216	255279248	46.7654	47.1349	46.2043	46.2046	185.6	0.000131041	0.0584701	P26443	IIAEGANGPTTPEADKIFLER		RecName: Full=Glutamate dehydrogenase 1, mitochondrial; Short=GDH 1; EC=1.4.1.3; Flags: Precursor;
344	515.811	57.566	0.476017	1029.61	2	1.37257	C1/2	S1/2	0.157616	16.0451	2.63408e+07	2.20588e+07	1.96313e+07	1.56307e+07	2.42816e+07	7.98368e+06	1.96313e+07	1.3771e+07	370300224	153351632	329457568	348141312	57.9412	58.3113	57.566	57.5379	93.34	-0.000258531	-0.251096	Q60932	LTLSALLDGK		RecName: Full=Voltage-dependent anion-selective channel protein 1; Short=VDAC-1; Short=mVDAC1; AltName: Full=Outer mitochondrial membrane protein porin 1; AltName: Full=Plasmalemmal porin; AltName: Full=Voltage-dependent anion-selective channel protein 5; Short=VDAC-5; Short=mVDAC5;
345	808.897	56.8238	0.718	1615.78	2	1.42996	S1/2	C1/2	0.0739962	11.1914	4.41177e+07	3.76472e+07	6.23309e+07	5.45893e+07	4.06688e+07	1.36255e+07	6.23309e+07	4.80945e+07	125985960	42739784	194626352	140346176	57.1728	57.4939	56.8238	56.7152	79.2	-0.000367892	-0.227687	P63017	SFYPEEVSSMVLTK		RecName: Full=Heat shock cognate 71 kDa protein; AltName: Full=Heat shock 70 kDa protein 8;
346	563.614	42.9033	0.580267	1687.82	3	1.02762	C1/2	S1/2	0.98972	40.157	2.28903e+07	1.27657e+07	2.07783e+07	1.39191e+07	2.11008e+07	4.62024e+06	2.07783e+07	1.22631e+07	142317872	43305448	165458400	93389568	43.3665	43.7034	42.9033	42.736	109.34	0.000939197	0.556456	P20152	VEVERDNLAEDIMR		RecName: Full=Vimentin;
347	767.429	50.5203	0.461533	1532.84	2	1.00914	C1/2	S1/2	0.940252	19.0725	5.42267e+07	4.5e+07	5.57943e+07	4.25335e+07	4.99876e+07	1.62867e+07	5.57943e+07	3.74731e+07	301941952	82984408	247669104	211218688	50.9626	51.4273	50.5203	50.4079	111.99	-0.0022749	-1.4841	P20152	KVESLQEEIAFLK		RecName: Full=Vimentin;
348	654.832	40.3952	0.562583	1307.65	2	1.10604	S1/2	C1/2	0.467768	15.0011	4.03934e+07	4.1316e+07	4.03938e+07	4.99802e+07	3.72357e+07	1.49534e+07	4.03938e+07	4.40338e+07	247510624	100358624	271864224	303488192	40.9096	41.2614	40.3952	40.2648	87.37	-0.00171627	-1.31248	Q91VR2	THSDQFLVSFK		RecName: Full=ATP synthase subunit gamma, mitochondrial; AltName: Full=F-ATPase gamma subunit; Flags: Precursor;
349	806.744	48.9567	0.83885	2417.21	3	1.07528	S1/2	C1/2	0.454728	9.72802	4.99883e+07	5.35385e+07	5.18316e+07	5.94891e+07	4.60805e+07	1.93771e+07	5.18316e+07	5.24114e+07	141788880	71828104	199181376	159118240	49.4862	49.9095	48.9567	48.9408	143.43	-0.00074499	-0.308202	P38647	EQQIVIQSSGGLSKDDIENMVK		RecName: Full=Stress-70 protein, mitochondrial; AltName: Full=75 kDa glucose-regulated protein; Short=GRP-75; AltName: Full=Heat shock 70 kDa protein 9; AltName: Full=Mortalin; AltName: Full=Peptide-binding protein 74; Short=PBP74; AltName: Full=p66 MOT; Flags: Precursor;
350	556.28	37.3523	0.454817	1110.55	2	1.67965	C1/2	S1/2	0.137415	26.5691	2.68094e+07	1.83292e+07	1.22675e+07	1.46063e+07	2.47136e+07	6.63382e+06	1.22675e+07	1.28685e+07	254905472	71143840	130140512	127643872	37.9314	38.2914	37.3523	37.2871	66.27	0.000609739	0.549045	P07356	QDIAFAYQR		RecName: Full=Annexin A2; AltName: Full=Annexin II; AltName: Full=Annexin-2; AltName: Full=Calpactin I heavy chain; AltName: Full=Calpactin-1 heavy chain; AltName: Full=Chromobindin-8; AltName: Full=Lipocortin II; AltName: Full=Placental anticoagulant protein IV; Short=PAP-IV; AltName: Full=Protein I; AltName: Full=p36;
351	574.333	31.173	1.06498	1146.65	2	1.0455	S1/2	C1/2	0.83343	19.0668	4.67311e+07	3.81562e+07	3.83922e+07	5.03578e+07	4.3078e+07	1.38098e+07	3.83922e+07	4.43665e+07	200537040	65644532	181277072	202919424	31.629	31.9302	31.173	31.1317	62.13	0.000399556	0.348455	P08249	VNVPVIGGHAGK		RecName: Full=Malate dehydrogenase, mitochondrial; EC=1.1.1.37; Flags: Precursor;
352	1009.52	71.6034	0.41355	3025.55	3	2.97532	S1/2	C1/2	0.0412937	27.3894	2.53036e+07	3.7459e+07	8.20061e+07	1.04733e+08	2.33255e+07	1.35574e+07	8.20061e+07	9.2272e+07	89321864	152595408	388405664	398963712	72.063	72.2427	71.6034	71.6129	106.83	0.00277895	0.918495	P56480	QFAPIHAEAPEFIEMSVEQEILVTGIK		RecName: Full=ATP synthase subunit beta, mitochondrial; EC=3.6.3.14; Flags: Precursor;
353	630.328	36.7117	0.875017	1887.96	3	1.16673	S1/2	C1/2	0.242857	13.6228	4.99387e+07	4.1163e+07	5.27568e+07	5.35342e+07	4.60348e+07	1.4898e+07	5.27568e+07	4.7165e+07	214467760	74639504	250099376	224389344	37.169	37.4625	36.7117	36.6822	93.98	-2.87953e-05	-0.015252	O35129	VLSRPNAQELPSMYQR		RecName: Full=Prohibitin-2; AltName: Full=B-cell receptor-associated protein BAP37; AltName: Full=Repressor of estrogen receptor activity;
354	867.474	72.17	0.195617	1732.93	2	1746.81	S1/2	C1/2	0.00214961	38.5277	39486.8	26272.4	7.30815e+07	4.17875e+07	36400	9508.71	7.30815e+07	3.68158e+07	177362	94519	829865856	318132480	72.6421	72.865	72.17	72.1837	70.35	0.000711391	0.410513	Q61207	EVVDSYLPVILDMIK		RecName: Full=Sulfated glycoprotein 1; Short=SGP-1; AltName: Full=Prosaposin; Flags: Precursor;
355	1290.24	72.3162	0.193867	2578.46	2	513.148	S1/2	C1/2	0.0497627	121.447	132942	107526	8.71413e+06	1.14681e+08	122549	38916.4	8.71413e+06	1.01037e+08	132692	59046.3	38048548	739925696	72.8032	73.0075	72.3162	72.3343	126.15	0.00513007	1.98959	P19324	DQAVENILLSPLVVASSLGLVSLGGK		RecName: Full=Serpin H1; AltName: Full=47 kDa heat shock protein; AltName: Full=Collagen-binding protein; Short=Colligin; AltName: Full=Serine protease inhibitor J6; Flags: Precursor;
356	541.952	56.8238	0.442283	1622.83	3	1.51037	S1/2	C1/2	0.361254	53.0241	438155	963799	938799	1.17867e+06	403903	348825	938799	1.03844e+06	3537478	3404544	11283746	9018712	57.1728	57.4939	56.8238	56.7152	57.01	0.000573115	0.353157	P62737	LDLAGRDLTDYLMK		RecName: Full=Actin, aortic smooth muscle; AltName: Full=Alpha-actin-2; Flags: Precursor;
358	546.633	61.4035	0.838133	1636.88	3	1.23789	S1/2	C1/2	0.201957	15.517	3.31469e+07	3.39073e+07	4.60567e+07	3.69491e+07	3.05557e+07	1.2272e+07	4.60567e+07	3.25531e+07	196604128	80905648	277283488	257466352	61.8007	62.2017	61.4035	61.4558	85.28	0.000770574	0.470759	P19324	LFYADHPFIFLVR		RecName: Full=Serpin H1; AltName: Full=47 kDa heat shock protein; AltName: Full=Collagen-binding protein; Short=Colligin; AltName: Full=Serine protease inhibitor J6; Flags: Precursor;
359	707.843	47.1465	0.4915	1413.67	2	1.39792	S1/2	C1/2	0.210233	24.5628	4.54413e+07	4.60166e+07	7.50284e+07	5.28226e+07	4.1889e+07	1.66547e+07	7.50284e+07	4.65381e+07	227298272	97105360	428403968	258016832	47.7554	48.1487	47.1465	47.2046	50.39	-0.000171921	-0.121613	P41731	SFQQQMQNYLK		RecName: Full=CD63 antigen; AltName: CD_antigen=CD63;
360	513.975	47.4909	1.10528	1538.9	3	1.19878	C1/2	S1/2	0.821648	54.3934	1.08125e+07	4.8055e+06	7.2854e+06	5.74283e+06	9.96722e+06	1.73924e+06	7.2854e+06	5.05958e+06	101011872	16665117	58714856	38111396	48.1152	48.4904	47.4909	47.528	86.26	0.0012592	0.818245	P20152	ILLAELEQLKGQGK		RecName: Full=Vimentin;
362	502.78	40.6456	0.527217	1003.55	2	1.0599	S1/2	C1/2	0.561744	12.1537	2.837e+07	2.38797e+07	2.70356e+07	2.83437e+07	2.61522e+07	8.64272e+06	2.70356e+07	2.49715e+07	304391168	113969664	295710272	281856448	41.1529	41.5206	40.6456	40.535	47.68	0.000710987	0.708475	P48962	QIFLGGVDR		RecName: Full=ADP/ATP translocase 1; AltName: Full=ADP,ATP carrier protein 1; AltName: Full=ADP,ATP carrier protein, heart/skeletal muscle isoform T1; AltName: Full=Adenine nucleotide translocator 1; Short=ANT 1; AltName: Full=Solute carrier family 25 member 4; AltName: Full=mANC1;
363	779.41	43.6105	0.8666	1556.81	2	1.05808	C1/2	S1/2	0.533783	9.7785	4.43467e+07	4.76664e+07	4.04746e+07	4.64875e+07	4.088e+07	1.72518e+07	4.04746e+07	4.09567e+07	185454000	86467152	189739104	176913984	44.1305	44.5223	43.6105	43.5014	79.86	0.00104485	0.671148	P05202	ASAELALGENNEVLK		RecName: Full=Aspartate aminotransferase, mitochondrial; Short=mAspAT; EC=2.6.1.1; EC=2.6.1.7; AltName: Full=Fatty acid-binding protein; Short=FABP-1; AltName: Full=Glutamate oxaloacetate transaminase 2; AltName: Full=Kynurenine aminotransferase 4; AltName: Full=Kynurenine aminotransferase IV; AltName: Full=Kynurenine--oxoglutarate transaminase 4; AltName: Full=Kynurenine--oxoglutarate transamina…
364	494.624	26.7349	0.978517	1480.85	3	1.11349	C1/2	S1/2	0.69006	51.5679	3.39476e+07	3.07922e+07	1.84704e+07	3.96711e+07	3.12938e+07	1.11445e+07	1.84704e+07	3.49512e+07	292363456	113410352	205940384	331717824	27.1591	27.527	26.7349	26.7238	67.07	0.00145072	0.979654	P62806	DNIQGITKPAIRR		RecName: Full=Histone H4;
365	541.275	38.6395	0.50045	1080.53	2	1.25746	S1/2	C1/2	0.252706	19.075	1.77154e+07	1.87264e+07	2.60025e+07	1.98217e+07	1.63305e+07	6.77761e+06	2.60025e+07	1.74634e+07	170093472	77517376	237383984	181909280	39.134	39.5124	38.6395	38.5819	57.53	-0.000309186	-0.286142	P08113	FAFQAEVNR		RecName: Full=Endoplasmin; AltName: Full=94 kDa glucose-regulated protein; Short=GRP-94; AltName: Full=Endoplasmic reticulum resident protein 99; Short=ERp99; AltName: Full=Heat shock protein 90 kDa beta member 1; AltName: Full=Polymorphic tumor rejection antigen 1; AltName: Full=Tumor rejection antigen gp96; Flags: Precursor;
366	516.943	34.6731	0.547567	1547.81	3	1.11399	C1/2	S1/2	0.0613456	3.16655	2.84252e+06	2.9404e+06	2.53747e+06	2.65371e+06	2.62031e+06	1.06421e+06	2.53747e+06	2.33798e+06	19963506	5.40512e+06	20426528	14458541	35.1554	35.5236	34.6731	34.5973	83.12	0.000674925	0.436053	P68033	MQKEITALAPSTMK		RecName: Full=Actin, alpha cardiac muscle 1; AltName: Full=Alpha-cardiac actin; Flags: Precursor;
369	740.881	47.3629	0.817617	1479.75	2	1.074	S1/2	C1/2	0.57126	14.3294	3.07535e+07	2.50947e+07	2.85574e+07	3.14238e+07	2.83494e+07	9.08246e+06	2.85574e+07	2.76851e+07	156481440	53240768	154582688	150601648	47.9909	48.367	47.3629	47.4067	101.12	0.000294138	0.198776	P17156	ARFEELNADLFR		RecName: Full=Heat shock-related 70 kDa protein 2; Short=Heat shock protein 70.2;
370	529.317	43.5525	0.708617	1056.62	2	1.0606	S1/2	C1/2	0.336838	6.45815	2.03104e+07	2.00548e+07	2.23831e+07	2.04281e+07	1.87227e+07	7.25838e+06	2.23831e+07	1.79977e+07	182996096	72410560	216449808	168541808	44.0642	44.4636	43.5525	43.4347	90.83	0.00112682	1.06644	P08752	LLLLGAGESGK		RecName: Full=Guanine nucleotide-binding protein G(i) subunit alpha-2; AltName: Full=Adenylate cyclase-inhibiting G alpha protein;
372	723.884	57.228	1.18583	1445.75	2	1.04565	S1/2	C1/2	0.417558	6.35475	5.27301e+07	5.76919e+07	5.78843e+07	5.75781e+07	4.8608e+07	2.08803e+07	5.78843e+07	5.07278e+07	240987392	116060304	294794912	292807872	57.5959	57.9342	57.228	57.2024	100.65	-0.00157084	-1.08652	P38647	SDIGEVILVGGMTR		RecName: Full=Stress-70 protein, mitochondrial; AltName: Full=75 kDa glucose-regulated protein; Short=GRP-75; AltName: Full=Heat shock 70 kDa protein 9; AltName: Full=Mortalin; AltName: Full=Peptide-binding protein 74; Short=PBP74; AltName: Full=p66 MOT; Flags: Precursor;
373	422.734	34.1933	0.436833	843.454	2	1.17085	S1/2	C1/2	0.193921	11.3009	8.58916e+06	7.31803e+06	9.09532e+06	9.52966e+06	7.91771e+06	2.64859e+06	9.09532e+06	8.39587e+06	149299680	49622364	144080048	152976192	34.6868	35.0398	34.1933	34.1135	43.82	0.0012731	1.50939	Q64433	GGIMLPEK		RecName: Full=10 kDa heat shock protein, mitochondrial; Short=Hsp10; AltName: Full=10 kDa chaperonin; AltName: Full=Chaperonin 10; Short=CPN10;
374	829.892	48.4979	1.27437	3315.54	4	1.09487	S1/2	C1/2	0.770189	28.6229	1.51725e+08	1.72239e+08	1.41455e+08	2.13244e+08	1.39864e+08	6.23381e+07	1.41455e+08	1.87873e+08	266964816	149502912	240986192	221187808	48.9524	49.4734	48.4979	48.4304	22.44	-0.000273242	-0.0824126	P43024	TKPFPWGDGNHTLFHNPHVNPLPTGYEDE		RecName: Full=Cytochrome c oxidase subunit 6A1, mitochondrial; AltName: Full=Cytochrome c oxidase polypeptide VIa-liver; Flags: Precursor;
375	548.809	30.4585	0.729533	1095.6	2	1.08622	C1/2	S1/2	0.699796	35.9531	2.47426e+07	2.3887e+07	1.6694e+07	2.80757e+07	2.28084e+07	8.64535e+06	1.6694e+07	2.47354e+07	223961648	86612336	162567728	234225312	30.9182	31.1787	30.4585	30.3979	74.98	0.000111888	0.102124	Q91VR2	HLIIGVSSDR		RecName: Full=ATP synthase subunit gamma, mitochondrial; AltName: Full=F-ATPase gamma subunit; Flags: Precursor;
377	619.811	55.9721	0.718567	1237.61	2	1.04988	C1/2	S1/2	0.763901	14.9797	3.80264e+07	3.07423e+07	3.54959e+07	3.00053e+07	3.50538e+07	1.11265e+07	3.54959e+07	2.64354e+07	245763472	82549904	236106640	223980880	56.341	56.6245	55.9721	55.8792	66.67	-0.000892938	-0.721502	P56135	DFTPSGIAGAFR		RecName: Full=ATP synthase subunit f, mitochondrial;
378	560.804	23.7283	0.449567	1119.59	2	1.20111	C1/2	S1/2	0.0945741	7.61832	1.37523e+07	1.29846e+07	1.17297e+07	1.05305e+07	1.26772e+07	4.69947e+06	1.17297e+07	9.27766e+06	151185888	65420868	146135920	115712448	24.0785	24.4143	23.7283	23.6638	68.82	0.000328427	0.293345	P10126	STTTGHLIYK		RecName: Full=Elongation factor 1-alpha 1; Short=EF-1-alpha-1; AltName: Full=Elongation factor Tu; Short=EF-Tu; AltName: Full=Eukaryotic elongation factor 1 A-1; Short=eEF1A-1;
379	918.904	28.511	0.5858	1835.79	2	1.50937	C1/2	S1/2	0.0725386	16.1146	1.15803e+07	9.21114e+06	6.99671e+06	6.77814e+06	1.0675e+07	3.33376e+06	6.99671e+06	5.97172e+06	42727660	13787790	29291534	23686180	28.9653	29.1962	28.511	28.4444	77.56	0.00113928	0.620591	P20152	DGQVINETSQHHDDLE		RecName: Full=Vimentin;
380	999.547	68.1812	0.795133	1997.08	2	1.06857	S1/2	C1/2	0.91107	35.998	4.3606e+07	4.26575e+07	5.78213e+07	3.43577e+07	4.01972e+07	1.54389e+07	5.78213e+07	3.027e+07	126199088	52607796	161055920	86542224	68.7285	68.9904	68.1812	68.2561	150.28	-0.000397901	-0.199241	P67778	AAELIANSLATAGDGLIELR		RecName: Full=Prohibitin; AltName: Full=B-cell receptor-associated protein 32; Short=BAP 32;
382	573.295	31.9457	0.714883	1144.58	2	1.04448	C1/2	S1/2	0.632932	8.82098	2.03306e+07	1.84362e+07	1.74005e+07	1.97156e+07	1.87413e+07	6.67256e+06	1.74005e+07	1.73699e+07	184987728	72247480	154210224	167935440	32.459	32.7586	31.9457	31.9487	79.4	-0.00101498	-0.886772	Q9DB20	YATALYSAASK		RecName: Full=ATP synthase subunit O, mitochondrial; AltName: Full=Oligomycin sensitivity conferral protein; Short=OSCP; Flags: Precursor;
386	636.844	40.111	0.569683	1271.67	2	1.10659	S1/2	C1/2	0.828499	37.0044	2.36372e+07	2.12426e+07	1.83343e+07	3.13293e+07	2.17894e+07	7.68826e+06	1.83343e+07	2.76019e+07	154395984	61605140	148358240	219624736	40.6314	40.9829	40.111	39.9856	103.39	0.000724209	0.569493	Q6GSS7	NDEELNKLLGK		RecName: Full=Histone H2A type 2-A; AltName: Full=H2a-614; AltName: Full=H2a-615; AltName: Full=Histone H2A.2;
388	585.291	60.8907	0.598367	1168.57	2	1.2467	C1/2	S1/2	0.175522	14.3521	4.99009e+07	4.07057e+07	3.72138e+07	3.54631e+07	4.6e+07	1.47325e+07	3.72138e+07	3.12439e+07	405964448	142930272	339328864	315765920	61.2244	61.6493	60.8907	60.9433	64.32	0.000351979	0.301206	P48962	EQGFLSFWR		RecName: Full=ADP/ATP translocase 1; AltName: Full=ADP,ATP carrier protein 1; AltName: Full=ADP,ATP carrier protein, heart/skeletal muscle isoform T1; AltName: Full=Adenine nucleotide translocator 1; Short=ANT 1; AltName: Full=Solute carrier family 25 member 4; AltName: Full=mANC1;
389	623.643	36.5333	0.580683	1867.91	3	1.10838	C1/2	S1/2	0.00444407	0.957378	3.38989e+07	3.39837e+07	3.04152e+07	3.08298e+07	3.12489e+07	1.22996e+07	3.04152e+07	2.71618e+07	167724192	72461952	173649840	148526112	36.987	37.3011	36.5333	36.5111	97.16	0.00146173	0.782549	Q99KI0	IVYGHLDDPANQEIER		RecName: Full=Aconitate hydratase, mitochondrial; Short=Aconitase; EC=4.2.1.3; AltName: Full=Citrate hydro-lyase; Flags: Precursor;
390	1338.19	72.0231	0.535883	2674.38	2	17.12	S1/2	C1/2	0.157912	132.164	9.05924e+06	306546	5.35737e+07	1.06769e+08	8.35105e+06	110947	5.35737e+07	9.40659e+07	50971032	1.46742e+06	169244240	292924448	72.4575	72.7161	72.0231	72.0333	174.46	0.00189954	0.710275	P56480	SLQDIIAILGMDELSEEDKLTVSR		RecName: Full=ATP synthase subunit beta, mitochondrial; EC=3.6.3.14; Flags: Precursor;
391	492.609	36.074	0.827283	1474.8	3	1.52205	S1/2	C1/2	0.34495	35.7494	548545	327175	818733	514154	505663	118413	818733	452983	3.12072e+06	931017	5.63614e+06	3.37651e+06	36.5193	36.8901	36.074	36.0504	46.08	0.00177098	1.20082	Q64433	VGDKVLLPEYGGTK		RecName: Full=10 kDa heat shock protein, mitochondrial; Short=Hsp10; AltName: Full=10 kDa chaperonin; AltName: Full=Chaperonin 10; Short=CPN10;
392	890.402	48.9567	0.784017	1778.79	2	1.08527	C1/2	S1/2	0.226389	5.40001	5.18489e+07	5.59656e+07	4.82956e+07	5.10478e+07	4.77957e+07	2.02555e+07	4.82956e+07	4.49744e+07	139977920	70178560	139936624	133046168	49.4862	49.9095	48.9567	48.9408	99.79	6.91912e-05	0.0388979	P16858	LISWYDNEYGYSNR		RecName: Full=Glyceraldehyde-3-phosphate dehydrogenase; Short=GAPDH; EC=1.2.1.12; AltName: Full=Peptidyl-cysteine S-nitrosylase GAPDH; EC=2.6.99.-;
395	567.775	20.3982	0.644767	1133.54	2	1.01283	S1/2	C1/2	0.987139	35.0038	2.10231e+07	3.29445e+07	2.05654e+07	3.40946e+07	1.93797e+07	1.19235e+07	2.05654e+07	3.00382e+07	300554912	200988320	287333952	407435296	20.7125	21.0626	20.3982	20.2499	56.69	0.000732639	0.646331	P62806	DAVTYTEHAK		RecName: Full=Histone H4;
397	643.359	34.6439	0.456067	1284.7	2	1.16446	C1/2	S1/2	0.258253	11.4695	2.26075e+07	2.52656e+07	1.88889e+07	2.22232e+07	2.08402e+07	9.14432e+06	1.88889e+07	1.95792e+07	158058640	90199432	155030896	163066592	35.1257	35.4923	34.6439	34.5629	94.21	0.000486624	0.378783	Q8BMK4	RLEEELQQLK		RecName: Full=Cytoskeleton-associated protein 4; AltName: Full=63-kDa cytoskeleton-linking membrane protein; Short=Climp-63; Short=p63;
399	457.787	32.2337	0.450683	913.559	2	1.26372	C1/2	S1/2	0.0369415	6.56169	9.0489e+06	9.0919e+06	7.51054e+06	6.84449e+06	8.34151e+06	3.29061e+06	7.51054e+06	6.03017e+06	127441088	60727624	115896944	92090720	32.7717	33.058	32.2337	32.2326	63.36	-0.000422541	-0.462521	P10126	QTVAVGVIK		RecName: Full=Elongation factor 1-alpha 1; Short=EF-1-alpha-1; AltName: Full=Elongation factor Tu; Short=EF-Tu; AltName: Full=Eukaryotic elongation factor 1 A-1; Short=eEF1A-1;
401	671.364	45.2086	0.578033	1340.71	2	1.32533	C1/2	S1/2	0.209058	19.7812	3.935e+07	3.40829e+07	2.38287e+07	3.15788e+07	3.62739e+07	1.23355e+07	2.38287e+07	2.78217e+07	221828224	82497592	160971616	158431632	45.7503	46.1771	45.2086	45.1769	28.66	-0.00588882	-4.39228	Q5F2E8	AGNILLTEPGQVK	[3] Deamidated (N)|[11] Deamidated (Q)	RecName: Full=Serine/threonine-protein kinase TAO1; EC=2.7.11.1; AltName: Full=Thousand and one amino acid protein 1;
402	731.887	60.0043	0.513333	1461.76	2	1.14802	C1/2	S1/2	0.402412	19.6725	2.7627e+07	2.80376e+07	2.76162e+07	2.08713e+07	2.54673e+07	1.01476e+07	2.76162e+07	1.83881e+07	161355584	63449000	180321152	96214784	60.3805	60.6952	60.0043	60.0238	72.68	-0.00151889	-1.03908	O08749	EANLAAAFGKPINF		RecName: Full=Dihydrolipoyl dehydrogenase, mitochondrial; EC=1.8.1.4; AltName: Full=Dihydrolipoamide dehydrogenase; Flags: Precursor;
403	714.385	53.7143	0.48215	1426.76	2	1.23405	S1/2	C1/2	0.105227	10.2385	2.98061e+07	2.57817e+07	3.49636e+07	3.36342e+07	2.7476e+07	9.33109e+06	3.49636e+07	2.96326e+07	144739808	60222272	180715744	179366992	54.155	54.5367	53.7143	53.6245	94.84	-0.00107042	-0.750246	Q3V3R1	LNIDPATITWQR		RecName: Full=Monofunctional C1-tetrahydrofolate synthase, mitochondrial; EC=6.3.4.3; AltName: Full=Formyltetrahydrofolate synthetase; Flags: Precursor;
408	393.26	43.8032	0.496533	784.506	2	1.22659	S1/2	C1/2	0.108087	7.89277	1.13014e+07	1.02859e+07	1.25005e+07	1.39783e+07	1.0418e+07	3.72274e+06	1.25005e+07	1.23153e+07	200161520	90570720	242605536	260503456	44.3347	44.7131	43.8032	43.7072	61.02	3.54099e-06	0.00451366	P63038	IGIEIIK		RecName: Full=60 kDa heat shock protein, mitochondrial; AltName: Full=60 kDa chaperonin; AltName: Full=Chaperonin 60; Short=CPN60; AltName: Full=HSP-65; AltName: Full=Heat shock protein 60; Short=HSP-60; Short=Hsp60; AltName: Full=Mitochondrial matrix protein P1; Flags: Precursor;
409	428.748	24.7519	0.652333	855.482	2	1.0028	C1/2	S1/2	0.941232	4.07753	5.86515e+06	6.11996e+06	6.14814e+06	5.80354e+06	5.40665e+06	2.21498e+06	6.14814e+06	5.11307e+06	110547368	47484948	111590344	98727200	25.0676	25.5281	24.7519	24.7503	64.92	0.000719487	0.841032	P48962	TAVAPIER		RecName: Full=ADP/ATP translocase 1; AltName: Full=ADP,ATP carrier protein 1; AltName: Full=ADP,ATP carrier protein, heart/skeletal muscle isoform T1; AltName: Full=Adenine nucleotide translocator 1; Short=ANT 1; AltName: Full=Solute carrier family 25 member 4; AltName: Full=mANC1;
410	961.488	71.9262	0.892033	1920.96	2	3.14636	C1/2	S1/2	0.350589	88.7404	1.36953e+08	3.13466e+07	3.02973e+07	2.31927e+07	1.26246e+08	1.13452e+07	3.02973e+07	2.04333e+07	1349426816	54514408	291936672	170570352	72.3779	72.6061	71.9262	71.9339	124.16	0.00365339	1.90186	P56480	DQEGQDVLLFIDNIFR		RecName: Full=ATP synthase subunit beta, mitochondrial; EC=3.6.3.14; Flags: Precursor;
411	677.356	49.948	0.544617	1352.7	2	1.09691	S1/2	C1/2	0.242872	7.93605	4.03588e+07	4.51577e+07	4.63589e+07	4.74453e+07	3.72038e+07	1.63438e+07	4.63589e+07	4.18005e+07	241672784	108322544	252723088	253950560	50.427	50.8678	49.948	49.8712	81.04	0.000624964	0.462013	P62874	LIIWDSYTTNK		RecName: Full=Guanine nucleotide-binding protein G(I)/G(S)/G(T) subunit beta-1; AltName: Full=Transducin beta chain 1;
413	466.286	41.0642	0.610967	1395.84	3	1.07753	C1/2	S1/2	0.571457	13.9348	2.16687e+07	1.77815e+07	1.76588e+07	1.89527e+07	1.99748e+07	6.43561e+06	1.76588e+07	1.66978e+07	177098688	69615272	178186640	152949984	41.583	41.9604	41.0642	41.0053	86.16	0.00173786	1.24504	P67778	ILFRPVASQLPR		RecName: Full=Prohibitin; AltName: Full=B-cell receptor-associated protein 32; Short=BAP 32;
414	991.503	51.7633	0.70445	1980.99	2	1.29006	S1/2	C1/2	0.171086	12.5454	6.68369e+07	5.66786e+07	8.67387e+07	7.26036e+07	6.1612e+07	2.05135e+07	8.67387e+07	6.39656e+07	126487656	49781560	167625728	122448208	52.248	52.6179	51.7633	51.5969	107.8	0.000181519	0.0916303	P63017	TVTNAVVTVPAYFNDSQR		RecName: Full=Heat shock cognate 71 kDa protein; AltName: Full=Heat shock 70 kDa protein 8;
415	947.519	65.795	1.08875	946.512	1	1.56691	C1/2	S1/2	0.413862	46.6585	9.95195e+07	5.01423e+07	3.75789e+07	5.79351e+07	9.17397e+07	1.81479e+07	3.75789e+07	5.10423e+07	398802848	80845584	134071640	313490784	66.3067	66.6701	65.795	65.7601	33.82	-0.000806153	-0.851709	Q60932	LGLGLEFQA		RecName: Full=Voltage-dependent anion-selective channel protein 1; Short=VDAC-1; Short=mVDAC1; AltName: Full=Outer mitochondrial membrane protein porin 1; AltName: Full=Plasmalemmal porin; AltName: Full=Voltage-dependent anion-selective channel protein 5; Short=VDAC-5; Short=mVDAC5;
418	575.311	34.5697	0.859083	1148.61	2	1.02222	S1/2	C1/2	0.902638	15.8844	3.90619e+07	3.78615e+07	3.49004e+07	4.37325e+07	3.60083e+07	1.37031e+07	3.49004e+07	3.85294e+07	195330560	93673952	219483680	230822848	35.0626	35.4269	34.5697	34.4968	72.82	-0.000386003	-0.336061	Q03265	GYLDKLEPSK		RecName: Full=ATP synthase subunit alpha, mitochondrial; Flags: Precursor;
419	1266.61	71.6034	0.2641	2531.21	2	32.7406	C1/2	S1/2	0.279301	132.113	2.64655e+08	9.00575e+06	1.36482e+06	6.99365e+06	2.43966e+08	3.25943e+06	1.36482e+06	6.16158e+06	1210946688	6.79922e+06	7485763	20735612	72.063	72.2427	71.6034	71.6129	111.95	0.0126298	4.98966	P63038	ILQSSSEVGYDAMLGDFVNMVEK		RecName: Full=60 kDa heat shock protein, mitochondrial; AltName: Full=60 kDa chaperonin; AltName: Full=Chaperonin 60; Short=CPN60; AltName: Full=HSP-65; AltName: Full=Heat shock protein 60; Short=HSP-60; Short=Hsp60; AltName: Full=Mitochondrial matrix protein P1; Flags: Precursor;
420	716.864	59.3127	0.686167	1431.71	2	1.36937	S1/2	C1/2	0.0434972	9.30122	3.99836e+07	3.88759e+07	5.75449e+07	5.04426e+07	3.68579e+07	1.40702e+07	5.75449e+07	4.44412e+07	217036816	91208088	331063872	277388064	59.745	60.0098	59.3127	59.3349	89.45	-0.000713996	-0.4987	Q62425	LALFNPDVSWDR		RecName: Full=NADH dehydrogenase [ubiquinone] 1 alpha subcomplex subunit 4; AltName: Full=Complex I-MLRQ; Short=CI-MLRQ; AltName: Full=NADH-ubiquinone oxidoreductase MLRQ subunit;
421	1028.98	65.6372	0.613367	2055.94	2	1.58964	C1/2	S1/2	0.156979	27.1264	4.97664e+07	3.37474e+07	2.76562e+07	2.48799e+07	4.58759e+07	1.22141e+07	2.76562e+07	2.19198e+07	129566760	39008412	78724096	61645872	66.1528	66.4744	65.6372	65.6	137.18	-0.000165687	-0.0805897	P38647	STNGDTFLGGEDFDQALLR	[3] Deamidated (N)	RecName: Full=Stress-70 protein, mitochondrial; AltName: Full=75 kDa glucose-regulated protein; Short=GRP-75; AltName: Full=Heat shock 70 kDa protein 9; AltName: Full=Mortalin; AltName: Full=Peptide-binding protein 74; Short=PBP74; AltName: Full=p66 MOT; Flags: Precursor;
422	658.834	42.4523	0.557983	1315.65	2	1.12317	S1/2	C1/2	0.335932	11.9429	3.43142e+07	3.22803e+07	4.05566e+07	3.42401e+07	3.16317e+07	1.16831e+07	4.05566e+07	3.01664e+07	204027552	89729248	262116352	205436944	42.9297	43.2863	42.4523	42.3188	90.16	0.00101779	0.773599	Q8K386	IQIWDTAGQER		RecName: Full=Ras-related protein Rab-15;
424	544.299	31.1138	0.454117	1629.87	3	1.09548	C1/2	S1/2	0.54723	14.905	2.12421e+07	1.82209e+07	1.61133e+07	1.991e+07	1.95815e+07	6.59463e+06	1.61133e+07	1.75412e+07	148550624	51875076	125286704	132412712	31.568	31.8593	31.1138	31.0663	126.83	0.00171559	1.05259	Q9DCX2	ANVAKPGLVDDFEKK		RecName: Full=ATP synthase subunit d, mitochondrial; Short=ATPase subunit d;
425	546.27	27.9995	0.624133	1090.53	2	1.27575	C1/2	S1/2	0.377119	26.087	9.29113e+06	1.34942e+07	8.1975e+06	9.66276e+06	8.56481e+06	4.88391e+06	8.1975e+06	8.51314e+06	81651632	56123928	81353256	77128552	28.4433	28.7435	27.9995	27.9512	73.34	0.000362312	0.332236	Q9CZU6	EGSSIGAIDSR		RecName: Full=Citrate synthase, mitochondrial; EC=2.3.3.1; Flags: Precursor;
426	920.999	72.2188	0.251517	1839.98	2	912.474	S1/2	C1/2	0.00218856	43.9805	68998.7	36263.4	4.84791e+07	4.75698e+07	63604.8	13124.7	4.84791e+07	4.19102e+07	168404	46493.5	455359584	347896896	72.7037	72.9098	72.2188	72.234	66.17	0.00157429	0.855602	Q9CQQ7	LGLIPEEFFQFLYPK		RecName: Full=ATP synthase F(0) complex subunit B1, mitochondrial; AltName: Full=ATP synthase subunit b; Short=ATPase subunit b; Flags: Precursor;
427	627.828	39.3849	0.566867	1253.64	2	1.24538	C1/2	S1/2	0.293835	22.028	3.14907e+07	2.87414e+07	2.04156e+07	2.79489e+07	2.9029e+07	1.04023e+07	2.04156e+07	2.46237e+07	230534304	85416728	175472624	205992896	39.9466	40.2605	39.3849	39.3089	92.66	0.00159839	1.275	Q60931	LSQNNFALGYK		RecName: Full=Voltage-dependent anion-selective channel protein 3; Short=VDAC-3; Short=mVDAC3; AltName: Full=Outer mitochondrial membrane protein porin 3;
428	561.297	43.5799	0.714417	1120.58	2	1.05809	C1/2	S1/2	0.812472	21.6469	3.88089e+07	2.89199e+07	3.69041e+07	2.71062e+07	3.5775e+07	1.04669e+07	3.69041e+07	2.38813e+07	301776352	89064408	311493280	196774064	44.0934	44.492	43.5799	43.4681	76.5	-0.00879891	-7.85205	Q925I1	TAGTLLGEGFR		RecName: Full=ATPase family AAA domain-containing protein 3; AltName: Full=AAA-ATPase TOB3;
430	778.901	38.6129	0.46355	1555.79	2	1.26869	S1/2	C1/2	0.415667	33.2161	4.03539e+07	2.50033e+07	4.5353e+07	3.75647e+07	3.71993e+07	9.04936e+06	4.5353e+07	3.30954e+07	161725360	44071924	202089584	149037328	39.1043	39.4808	38.6129	38.5531	106.74	-0.000991385	-0.637224	Q60930	LTFDTTFSPNTGKK		RecName: Full=Voltage-dependent anion-selective channel protein 2; Short=VDAC-2; Short=mVDAC2; AltName: Full=Outer mitochondrial membrane protein porin 2; AltName: Full=Voltage-dependent anion-selective channel protein 6; Short=VDAC-6; Short=mVDAC6;
432	446.748	34.2267	0.5604	891.482	2	1.02633	S1/2	C1/2	0.666717	5.49445	1.34199e+07	1.24161e+07	1.2795e+07	1.37212e+07	1.23708e+07	4.49374e+06	1.2795e+07	1.20887e+07	181950656	76634712	181528240	172538032	34.7196	35.0752	34.2267	34.1429	67.79	0.000103979	0.116637	Q03265	LELAQYR		RecName: Full=ATP synthase subunit alpha, mitochondrial; Flags: Precursor;
433	485.223	31.8165	0.452567	968.431	2	1.24728	S1/2	C1/2	0.424296	31.3998	8.51118e+06	5.41839e+06	9.46994e+06	7.90414e+06	7.84583e+06	1.96106e+06	9.46994e+06	6.96374e+06	112754056	25881546	134250000	93721264	32.3325	32.6226	31.8165	31.8107	54.75	0.000267392	0.276109	Q9CZU6	SMSTDGLMK		RecName: Full=Citrate synthase, mitochondrial; EC=2.3.3.1; Flags: Precursor;
435	1143.61	71.6034	0.164167	3427.81	3	57.3959	C1/2	S1/2	0.155576	126.723	2.68141e+08	1.46978e+07	2.61915e+06	2.3087e+06	2.47179e+08	5.31952e+06	2.61915e+06	2.03403e+06	1246860032	3.2861e+07	14071840	8487419	72.063	72.2427	71.6034	71.6129	132.59	0.000401792	0.117215	P12787	EIYPYVIQELRPTLNELGISTPEELGLDKV		RecName: Full=Cytochrome c oxidase subunit 5A, mitochondrial; AltName: Full=Cytochrome c oxidase polypeptide Va; Flags: Precursor;
437	598.327	50.7948	0.960667	1194.64	2	1.23957	S1/2	C1/2	0.425903	26.7772	2.00429e+07	2.24366e+07	3.13133e+07	2.13432e+07	1.84761e+07	8.12041e+06	3.13133e+07	1.88039e+07	170752336	78539288	235652240	174682912	51.2417	51.7159	50.7948	50.6725	57.55	-0.000804544	-0.673461	P17047	AFQINTFNLK		RecName: Full=Lysosome-associated membrane glycoprotein 2; Short=LAMP-2; Short=Lysosome-associated membrane protein 2; AltName: Full=CD107 antigen-like family member B; AltName: Full=Lysosomal membrane glycoprotein type B; Short=LGP-B; AltName: CD_antigen=CD107b; Flags: Precursor;
438	632.362	38.7841	0.411467	1262.71	2	1.31984	S1/2	C1/2	0.0136392	3.37052	2.07777e+07	2.17317e+07	2.87215e+07	2.73843e+07	1.91534e+07	7.86529e+06	2.87215e+07	2.41262e+07	125009264	52899384	198295200	175514624	39.2912	39.6695	38.7841	38.7308	73.74	0.000469951	0.372177	Q8VDN2	LNIPVNQVNPR		RecName: Full=Sodium/potassium-transporting ATPase subunit alpha-1; Short=Na(+)/K(+) ATPase alpha-1 subunit; EC=3.6.3.9; AltName: Full=Sodium pump subunit alpha-1; Flags: Precursor;
439	820.106	63.1616	0.666983	2457.3	3	1.23452	S1/2	C1/2	0.930252	73.5301	1.06372e+06	1.29098e+06	2.20918e+06	697757	980569	467242	2.20918e+06	614741	2441716	1.23598e+06	11258654	2061740	63.629	63.9269	63.1616	63.2054	79.3	0.00147817	0.601544	Q03265	GMSLNLEPDNVGVVVFGNDKLIK		RecName: Full=ATP synthase subunit alpha, mitochondrial; Flags: Precursor;
440	666.338	38.8662	0.587133	1330.66	2	1.03123	C1/2	S1/2	0.876951	17.9385	1.47972e+07	1.90964e+07	1.57667e+07	1.71004e+07	1.36405e+07	6.91152e+06	1.57667e+07	1.50659e+07	64949704	45351392	79170608	78597800	39.3784	39.7613	38.8662	38.8073	71.15	-0.000287558	-0.216101	Q06185	ELAEAQDDSILK		RecName: Full=ATP synthase subunit e, mitochondrial; Short=ATPase subunit e;
441	599.849	38.8368	0.643667	1197.68	2	1.03945	S1/2	C1/2	0.68261	10.6813	1.8114e+07	1.8183e+07	1.74396e+07	2.02892e+07	1.66979e+07	6.58092e+06	1.74396e+07	1.78753e+07	138852736	63850276	140476240	154310400	39.3477	39.7316	38.8368	38.781	102.23	-0.000118883	-0.099261	Q8BMD8	QLLAGGVAGAVSR		RecName: Full=Calcium-binding mitochondrial carrier protein SCaMC-1; AltName: Full=Small calcium-binding mitochondrial carrier protein 1; AltName: Full=Solute carrier family 25 member 24;
442	939.433	71.3915	0.327317	2815.28	3	17.25	S1/2	C1/2	0.000909912	11.8814	5.67868e+06	4.79845e+06	9.19699e+07	8.87609e+07	5.23476e+06	1.73669e+06	9.19699e+07	7.82006e+07	35719588	10395793	410880480	392642528	71.8504	72.0624	71.3915	71.416	98.19	0.00303026	1.07636	Q9CZU6	LDWSHNFTNMLGYTDPQFTELMR		RecName: Full=Citrate synthase, mitochondrial; EC=2.3.3.1; Flags: Precursor;
444	803.925	45.9425	0.780267	1605.84	2	1.00079	C1/2	S1/2	0.925711	28.6372	3.38293e+07	3.3092e+07	2.6664e+07	4.02046e+07	3.11848e+07	1.19769e+07	2.6664e+07	3.54212e+07	140469504	48618508	105887648	139309008	46.4957	46.8545	45.9425	45.9822	104.42	-0.000230735	-0.143685	P67778	KLEAAEDIAYQLSR		RecName: Full=Prohibitin; AltName: Full=B-cell receptor-associated protein 32; Short=BAP 32;
445	839.408	40.6121	0.749367	1676.8	2	1.04794	C1/2	S1/2	0.688433	10.1541	4.64179e+07	5.35067e+07	5.11001e+07	4.42537e+07	4.27893e+07	1.93655e+07	5.11001e+07	3.89886e+07	160121056	88802944	174565392	156322720	41.1242	41.4867	40.6121	40.5043	109.11	9.13701e-05	0.0544908	P20029	NQLTSNPENTVFDAK		RecName: Full=78 kDa glucose-regulated protein; Short=GRP-78; AltName: Full=Heat shock 70 kDa protein 5; AltName: Full=Immunoglobulin heavy chain-binding protein; Short=BiP; Flags: Precursor;
447	614.843	40.8631	0.6307	1227.67	2	1.05755	C1/2	S1/2	0.783986	26.2025	4.44716e+07	5.51596e+07	3.83771e+07	5.58321e+07	4.09951e+07	1.99638e+07	3.83771e+07	4.91895e+07	180709792	93104168	163743728	195179440	41.3738	41.7443	40.8631	40.7715	90.41	0.000864091	0.703846	P43274	TSGPPVSELITK		RecName: Full=Histone H1.4; AltName: Full=H1 VAR.2; AltName: Full=H1e;
448	781.36	37.6671	0.556567	1560.71	2	1.84897	C1/2	S1/2	0.297231	69.1102	3.33692e+07	3.69133e+07	9.71803e+06	2.82937e+07	3.07606e+07	1.33599e+07	9.71803e+06	2.49275e+07	162900368	71674056	57122476	130293280	38.2349	38.5957	37.6671	37.5923	104.12	-2.00836e-05	-0.0128683	Q8QZT1	QEQDTYALSSYTR		RecName: Full=Acetyl-CoA acetyltransferase, mitochondrial; EC=2.3.1.9; AltName: Full=Acetoacetyl-CoA thiolase; Flags: Precursor;
449	614.818	28.0671	0.415	1227.62	2	1.26386	C1/2	S1/2	0.230039	18.4648	1.58562e+07	2.06186e+07	1.42026e+07	1.46573e+07	1.46167e+07	7.46242e+06	1.42026e+07	1.29135e+07	130467888	65478580	116535312	98888272	28.5089	28.7948	28.0671	28.0104	90.53	0.000194712	0.15861	P17156	VEIIANDQGNR		RecName: Full=Heat shock-related 70 kDa protein 2; Short=Heat shock protein 70.2;
450	703.4	52.7696	0.56985	1404.79	2	1.07727	S1/2	C1/2	0.491471	11.9511	3.81737e+07	3.7813e+07	3.74704e+07	4.4388e+07	3.51895e+07	1.36855e+07	3.74704e+07	3.9107e+07	182164912	94165072	228284480	215584432	53.2717	53.6007	52.7696	52.6439	90.77	-0.000513598	-0.365606	Q8QZT1	FASEITPITISVK		RecName: Full=Acetyl-CoA acetyltransferase, mitochondrial; EC=2.3.1.9; AltName: Full=Acetoacetyl-CoA thiolase; Flags: Precursor;
452	509.926	40.0185	0.469067	1526.76	3	1.19135	S1/2	C1/2	0.313499	14.0961	2.89532e+07	2.37046e+07	2.8667e+07	3.4067e+07	2.66898e+07	8.57933e+06	2.8667e+07	3.00139e+07	230231200	76383232	205370096	263339856	40.5356	40.8899	40.0185	39.9248	63.73	0.00171483	1.12318	P48771	LFQEDNGMPVHLK		RecName: Full=Cytochrome c oxidase subunit 7A2, mitochondrial; AltName: Full=Cytochrome c oxidase subunit VIIa-liver/heart; Short=Cytochrome c oxidase subunit VIIa-L; Flags: Precursor;
453	528.307	40.6456	0.874833	1581.9	3	1.15427	S1/2	C1/2	0.250696	10.8306	3.82505e+07	3.28085e+07	3.90243e+07	4.29969e+07	3.52603e+07	1.18743e+07	3.90243e+07	3.78814e+07	142904384	56731176	166836816	153339328	41.1529	41.5206	40.6456	40.535	120.23	0.0010043	0.634868	Q9DB20	LVRPPVQVYGIEGR		RecName: Full=ATP synthase subunit O, mitochondrial; AltName: Full=Oligomycin sensitivity conferral protein; Short=OSCP; Flags: Precursor;
456	638.823	49.4509	0.880983	1275.63	2	1.22759	S1/2	C1/2	0.327324	23.0817	3.25854e+07	2.34412e+07	3.30273e+07	3.57503e+07	3.00381e+07	8.484e+06	3.30273e+07	3.1497e+07	176988496	55332688	182026592	186559488	49.9636	50.3908	49.4509	49.4053	61.85	0.00015585	0.122175	Q9DB20	TDPSIMGGMIVR		RecName: Full=ATP synthase subunit O, mitochondrial; AltName: Full=Oligomycin sensitivity conferral protein; Short=OSCP; Flags: Precursor;
459	1040.14	72.2188	0.170317	3117.4	3	1583.21	S1/2	C1/2	0.000427223	17.2802	37805.3	48330.1	6.20486e+07	7.43219e+07	34849.9	17492	6.20486e+07	6.54794e+07	92543.6	56145.8	474194560	525891104	72.7037	72.9098	72.2188	72.234	171.62	0.000984418	0.315782	O35658	DTNYTLNTDSLDWALYDHLMDFLADR		RecName: Full=Complement component 1 Q subcomponent-binding protein, mitochondrial; AltName: Full=GC1q-R protein; AltName: Full=Glycoprotein gC1qBP; Short=C1qBP; Flags: Precursor;
463	550.283	38.9372	0.895617	1647.83	3	1.01172	S1/2	C1/2	0.981041	25.5167	3.13764e+07	3.13157e+07	2.59914e+07	3.74356e+07	2.89236e+07	1.1334e+07	2.59914e+07	3.29817e+07	219749744	93468832	195200864	256566192	39.4462	39.8278	38.9372	38.8682	99.07	0.00176623	1.07186	P49817	YVDSEGHLYTVPIR		RecName: Full=Caveolin-1;
464	682.837	56.9942	0.536817	1363.66	2	1.02469	S1/2	C1/2	0.751589	10.5651	3.31586e+07	2.85486e+07	3.17397e+07	3.14911e+07	3.05664e+07	1.03325e+07	3.17397e+07	2.77445e+07	198922432	73511304	206923024	181769296	57.3565	57.687	56.9942	56.9433	93.91	0.000148053	0.10857	Q9D0K2	YGDLANWMIPGK		RecName: Full=Succinyl-CoA:3-ketoacid coenzyme A transferase 1, mitochondrial; EC=2.8.3.5; AltName: Full=3-oxoacid CoA-transferase 1; AltName: Full=Somatic-type succinyl-CoA:3-oxoacid CoA-transferase; Short=SCOT-s; Flags: Precursor;
465	673.875	43.0658	0.4014	1345.73	2	1.12433	S1/2	C1/2	0.230614	8.95025	2.34018e+07	2.0616e+07	2.54646e+07	2.40258e+07	2.15724e+07	7.4615e+06	2.54646e+07	2.11674e+07	132454200	55842304	171999248	155251936	43.5398	43.9006	43.0658	42.8943	61.31	-0.000681881	-0.506698	Q9DB15	NYVQGINLVQAK		RecName: Full=39S ribosomal protein L12, mitochondrial; Short=L12mt; Short=MRP-L12; Flags: Precursor;
466	1113.08	68.8974	0.8503	2224.14	2	1.54911	C1/2	S1/2	0.416289	72.56	1.19506e+08	9.77044e+07	3.41373e+07	1.06079e+08	1.10164e+08	3.53619e+07	3.41373e+07	9.34584e+07	326324384	66716328	63934608	491511264	69.3488	69.6877	68.8974	69.0169	135.66	0.001009	0.453659	O35129	IYLTADNLVLNLQDESFTR		RecName: Full=Prohibitin-2; AltName: Full=B-cell receptor-associated protein BAP37; AltName: Full=Repressor of estrogen receptor activity;
468	835.945	57.3302	1.75693	1669.88	2	1.50822	C1/2	S1/2	0.388624	60.7731	4.6908e+07	5.51062e+07	4.83526e+07	1.92861e+07	4.32411e+07	1.99444e+07	4.83526e+07	1.69916e+07	137640272	37958508	91679696	54690108	57.7041	58.0482	57.3302	57.3075	48.39	-0.00228069	-1.36578	Q9D0M3	AANNGALPPDLSYIVR		RecName: Full=Cytochrome c1, heme protein, mitochondrial; AltName: Full=Complex III subunit 4; AltName: Full=Complex III subunit IV; AltName: Full=Cytochrome b-c1 complex subunit 4; AltName: Full=Ubiquinol-cytochrome-c reductase complex cytochrome c1 subunit; Short=Cytochrome c-1; Flags: Precursor;
470	750.686	39.2474	0.578133	2249.04	3	1.04043	C1/2	S1/2	0.787102	25.1479	5.21935e+07	5.06308e+07	4.06275e+07	5.82015e+07	4.81133e+07	1.83247e+07	4.06275e+07	5.1277e+07	188457008	86005040	167550304	224079632	39.8225	40.1401	39.2474	39.1692	125.3	0.00153468	0.682373	P08113	FQSSHHSTDITSLDQYVER		RecName: Full=Endoplasmin; AltName: Full=94 kDa glucose-regulated protein; Short=GRP-94; AltName: Full=Endoplasmic reticulum resident protein 99; Short=ERp99; AltName: Full=Heat shock protein 90 kDa beta member 1; AltName: Full=Polymorphic tumor rejection antigen 1; AltName: Full=Tumor rejection antigen gp96; Flags: Precursor;
471	1088.53	56.6507	2.41943	2175.05	2	1.0095	S1/2	C1/2	0.880754	9.46624	9.45066e+07	1.08066e+08	1.0362e+08	1.00877e+08	8.71187e+07	3.91121e+07	1.0362e+08	8.88755e+07	162707888	85341904	183882032	192012944	57.0002	57.2965	56.6507	56.5367	158	0.000718359	0.330273	Q60932	WNTDNTLGTEITVEDQLAR		RecName: Full=Voltage-dependent anion-selective channel protein 1; Short=VDAC-1; Short=mVDAC1; AltName: Full=Outer mitochondrial membrane protein porin 1; AltName: Full=Plasmalemmal porin; AltName: Full=Voltage-dependent anion-selective channel protein 5; Short=VDAC-5; Short=mVDAC5;
472	626.834	34.483	0.288883	1251.65	2	1.14981	S1/2	C1/2	0.550905	32.3612	1.44432e+07	9.06409e+06	1.32294e+07	1.37997e+07	1.33142e+07	3.28054e+06	1.32294e+07	1.21579e+07	109911856	28082682	110419936	98749048	34.975	35.3334	34.483	34.4066	81.04	-0.000351409	-0.280756	P63017	MKEIAEAYLGK		RecName: Full=Heat shock cognate 71 kDa protein; AltName: Full=Heat shock 70 kDa protein 8;
474	862.465	71.6555	0.264917	1722.92	2	27.5438	S1/2	C1/2	0.000225529	6.01009	1.77513e+06	1.68549e+06	4.5634e+07	4.96848e+07	1.63637e+06	610025	4.5634e+07	4.37736e+07	1.56237e+07	8.25174e+06	386967616	334968480	72.1162	72.2896	71.6555	71.6591	85.84	0.00186164	1.08052	O35129	IPWFQYPIIYDIR		RecName: Full=Prohibitin-2; AltName: Full=B-cell receptor-associated protein BAP37; AltName: Full=Repressor of estrogen receptor activity;
475	496.762	34.483	0.490217	991.509	2	1.11213	S1/2	C1/2	0.31113	10.8296	1.46815e+07	1.45323e+07	1.50007e+07	1.74887e+07	1.35338e+07	5.25965e+06	1.50007e+07	1.5408e+07	175099520	74225912	173877696	179704704	34.975	35.3334	34.483	34.4066	68.66	0.000666272	0.671978	P12787	LNDFASAVR		RecName: Full=Cytochrome c oxidase subunit 5A, mitochondrial; AltName: Full=Cytochrome c oxidase polypeptide Va; Flags: Precursor;
476	389.892	29.3619	0.450283	1166.66	3	1.09036	C1/2	S1/2	0.715098	24.3725	1.08228e+07	8.26597e+06	7.24486e+06	1.0262e+07	9.97674e+06	2.99168e+06	7.24486e+06	9.04107e+06	191098912	64952968	137726112	186949952	29.8314	30.062	29.3619	29.3182	75.99	-0.000628856	-0.539024	Q9CZU6	VVPGYGHAVLR		RecName: Full=Citrate synthase, mitochondrial; EC=2.3.3.1; Flags: Precursor;
477	621.299	33.9823	0.8511	1240.58	2	1.02805	C1/2	S1/2	0.893324	17.9766	1.32405e+07	1.70968e+07	1.53492e+07	1.41604e+07	1.22055e+07	6.18781e+06	1.53492e+07	1.24757e+07	102157496	62641136	105942752	100342584	34.48	34.8214	33.9823	33.8949	74.44	0.000775254	0.624911	P26443	YSTDVSVDEVK		RecName: Full=Glutamate dehydrogenase 1, mitochondrial; Short=GDH 1; EC=1.4.1.3; Flags: Precursor;
478	1169.58	71.4907	0.352183	2337.15	2	8.21491	C1/2	S1/2	0.762597	137.016	5.0833e+06	3.2132e+08	2.23171e+07	1.74159e+07	4.68592e+06	1.16294e+08	2.23171e+07	1.53438e+07	8.32892e+06	788243776	38238348	42182216	71.9574	72.1534	71.4907	71.5134	163.15	-0.00799571	-3.42112	Q03265	EVAAFAQFGSDLDAATQQLLSR		RecName: Full=ATP synthase subunit alpha, mitochondrial; Flags: Precursor;
480	865.79	69.6627	0.576367	2594.35	3	1.155	C1/2	S1/2	0.827223	49.8874	2.44113e+07	5.10204e+07	2.4131e+07	4.11779e+07	2.2503e+07	1.84657e+07	2.4131e+07	3.62788e+07	56837028	52361880	166935840	110862632	70.1142	70.3807	69.6627	69.719	140.89	-0.00314254	-1.2113	P16858	VIHDNFGIVEGLMTTVHAITATQK		RecName: Full=Glyceraldehyde-3-phosphate dehydrogenase; Short=GAPDH; EC=1.2.1.12; AltName: Full=Peptidyl-cysteine S-nitrosylase GAPDH; EC=2.6.99.-;
482	564.333	37.5581	0.901383	1126.65	2	1.30619	C1/2	S1/2	0.573623	78.0547	3.23922e+07	2.24104e+07	9.39966e+06	3.25565e+07	2.986e+07	8.11092e+06	9.39966e+06	2.86831e+07	235467312	71962488	79866600	207230576	38.1354	38.4937	37.5581	37.4906	46.8	0.00167984	1.491	Q9CZU6	ALGFPLERPK		RecName: Full=Citrate synthase, mitochondrial; EC=2.3.3.1; Flags: Precursor;
483	834.386	45.8267	0.68325	1666.76	2	1.08373	C1/2	S1/2	0.45581	12.6467	4.51477e+07	4.33983e+07	3.71993e+07	4.45058e+07	4.16183e+07	1.5707e+07	3.71993e+07	3.92107e+07	160603136	60042676	119670056	129132992	46.3687	46.7394	45.8267	45.8897	115.79	-0.00178773	-1.07258	Q99KI0	WVVIGDENYGEGSSR		RecName: Full=Aconitate hydratase, mitochondrial; Short=Aconitase; EC=4.2.1.3; AltName: Full=Citrate hydro-lyase; Flags: Precursor;
484	634.812	49.7822	0.565167	1267.61	2	1.07605	C1/2	S1/2	0.0370643	1.76571	2.52533e+07	2.46305e+07	2.33504e+07	2.3008e+07	2.32792e+07	8.91446e+06	2.33504e+07	2.02707e+07	174213568	64323940	146536880	151098912	50.2669	50.7022	49.7822	49.7141	53.49	0.00051024	0.402522	Q99KI0	FNPETDFLTGK		RecName: Full=Aconitate hydratase, mitochondrial; Short=Aconitase; EC=4.2.1.3; AltName: Full=Citrate hydro-lyase; Flags: Precursor;
485	412.737	48.677	0.524617	823.459	2	1.02787	S1/2	C1/2	0.870972	15.4632	1.17173e+07	1.02135e+07	1.00386e+07	1.25034e+07	1.08013e+07	3.69654e+06	1.00386e+07	1.10158e+07	185006896	70681512	206558512	199251856	49.2174	49.632	48.677	48.6201	48.69	-0.00029607	-0.359544	Q60930	GFGFGLVK		RecName: Full=Voltage-dependent anion-selective channel protein 2; Short=VDAC-2; Short=mVDAC2; AltName: Full=Outer mitochondrial membrane protein porin 2; AltName: Full=Voltage-dependent anion-selective channel protein 6; Short=VDAC-6; Short=mVDAC6;
486	482.297	44.2055	0.480867	962.58	2	1.2638	S1/2	C1/2	0.0737847	6.76144	1.08692e+07	9.87731e+06	1.37314e+07	1.24881e+07	1.00195e+07	3.57487e+06	1.37314e+07	1.10023e+07	124866512	53604304	218762784	142799408	44.7488	45.1071	44.2055	44.143	64.55	0.000409259	0.425169	P08113	LIINSLYK		RecName: Full=Endoplasmin; AltName: Full=94 kDa glucose-regulated protein; Short=GRP-94; AltName: Full=Endoplasmic reticulum resident protein 99; Short=ERp99; AltName: Full=Heat shock protein 90 kDa beta member 1; AltName: Full=Polymorphic tumor rejection antigen 1; AltName: Full=Tumor rejection antigen gp96; Flags: Precursor;
487	408.235	34.2566	0.63435	814.456	2	1.07806	C1/2	S1/2	0.674061	19.0336	4.96431e+06	6.5084e+06	5.31252e+06	5.32945e+06	4.57623e+06	2.35557e+06	5.31252e+06	4.69538e+06	79999568	50207252	95832968	92580176	34.7485	35.1093	34.2566	34.1767	49.5	0.000707184	0.868291	Q03265	ELIIGDR		RecName: Full=ATP synthase subunit alpha, mitochondrial; Flags: Precursor;
488	610.303	45.1772	0.642883	1218.59	2	1.02275	S1/2	C1/2	0.951213	22.6743	3.36508e+07	2.89291e+07	2.6871e+07	3.71328e+07	3.10202e+07	1.04702e+07	2.6871e+07	3.2715e+07	229238832	92189824	221281776	251425232	45.7172	46.1489	45.1772	45.1459	64.99	4.20407e-05	0.0344994	P51881	AAYFGIYDTAK		RecName: Full=ADP/ATP translocase 2; AltName: Full=ADP,ATP carrier protein 2; AltName: Full=Adenine nucleotide translocator 2; Short=ANT 2; AltName: Full=Solute carrier family 25 member 5; Contains: RecName: Full=ADP/ATP translocase 2, N-terminally processed;
490	657.875	43.895	0.9392	1313.74	2	1.08523	C1/2	S1/2	0.0697217	3.07832	2.57042e+07	2.53471e+07	2.3009e+07	2.40329e+07	2.36948e+07	9.1738e+06	2.3009e+07	2.11736e+07	141761344	57930496	134802336	116256168	44.4348	44.8111	43.895	43.8094	93.46	0.000782454	0.595595	P10126	EHALLAYTLGVK		RecName: Full=Elongation factor 1-alpha 1; Short=EF-1-alpha-1; AltName: Full=Elongation factor Tu; Short=EF-Tu; AltName: Full=Eukaryotic elongation factor 1 A-1; Short=eEF1A-1;
491	669.826	54.0764	0.563833	1337.64	2	1.23872	S1/2	C1/2	0.374891	24.8496	3.11309e+07	4.44032e+07	4.2564e+07	5.10015e+07	2.86973e+07	1.60707e+07	4.2564e+07	4.49336e+07	212144624	121353024	261086832	299787328	54.4992	54.7982	54.0764	53.975	61.95	0.000233774	0.174766	Q9CZU6	DYIWNTLNSGR		RecName: Full=Citrate synthase, mitochondrial; EC=2.3.3.1; Flags: Precursor;
492	608.804	49.6827	0.658917	1215.59	2	1.02378	C1/2	S1/2	0.502802	4.09824	2.082e+07	2.05944e+07	1.96402e+07	2.08125e+07	1.91924e+07	7.45368e+06	1.96402e+07	1.83363e+07	154188288	62858892	148830480	157528976	50.1735	50.6099	49.6827	49.6189	67.83	0.000635903	0.523122	Q9D6R2	IAEFAFEYAR		RecName: Full=Isocitrate dehydrogenase [NAD] subunit alpha, mitochondrial; EC=1.1.1.41; AltName: Full=Isocitric dehydrogenase subunit alpha; AltName: Full=NAD(+)-specific ICDH subunit alpha; Flags: Precursor;
493	873.955	45.8849	0.4949	1745.89	2	1.05746	S1/2	C1/2	0.215609	3.94549	4.47545e+07	4.73233e+07	4.79835e+07	4.93852e+07	4.12558e+07	1.71276e+07	4.79835e+07	4.35096e+07	133873536	68123688	174725344	139826032	46.4307	46.7948	45.8849	45.9352	101.96	-0.000164869	-0.0944326	P08752	IAQSDYIPTQQDVLR		RecName: Full=Guanine nucleotide-binding protein G(i) subunit alpha-2; AltName: Full=Adenylate cyclase-inhibiting G alpha protein;
494	835.093	56.0445	0.53455	2502.26	3	1.06751	S1/2	C1/2	0.501599	8.53046	7.2147e+07	8.14094e+07	7.75637e+07	8.63588e+07	6.6507e+07	2.94643e+07	7.75637e+07	7.60843e+07	169889120	160509280	270981216	519927552	56.4036	56.6887	56.0445	55.9549	108.26	-0.00279398	-1.11658	P19324	SALQSINEWASQTTDGKLPEVTK		RecName: Full=Serpin H1; AltName: Full=47 kDa heat shock protein; AltName: Full=Collagen-binding protein; Short=Colligin; AltName: Full=Serine protease inhibitor J6; Flags: Precursor;
495	564.286	36.8707	0.448933	1689.84	3	1.03421	C1/2	S1/2	0.745501	10.5091	1.08867e+07	9.38064e+06	9.39176e+06	1.02053e+07	1.00357e+07	3.39511e+06	9.39176e+06	8.99109e+06	76220496	23123126	66638940	55113348	37.3175	37.6614	36.8707	36.8276	101.01	0.0018885	1.11756	P38647	ETGVDLTKDNMALQR		RecName: Full=Stress-70 protein, mitochondrial; AltName: Full=75 kDa glucose-regulated protein; Short=GRP-75; AltName: Full=Heat shock 70 kDa protein 9; AltName: Full=Mortalin; AltName: Full=Peptide-binding protein 74; Short=PBP74; AltName: Full=p66 MOT; Flags: Precursor;
496	613.659	37.288	0.631683	1837.96	3	1.57438	C1/2	S1/2	0.388242	47.8859	7.00222e+06	3.45975e+06	3.60412e+06	3.04101e+06	6.45483e+06	1.25218e+06	3.60412e+06	2.67921e+06	28355536	10493011	15023322	12546184	37.8553	38.2279	37.288	37.2319	68.73	0.00170484	0.927576	P20152	ETNLESLPLVDTHSKR		RecName: Full=Vimentin;
497	605.874	58.5309	0.74085	1209.73	2	1.16219	C1/2	S1/2	0.427568	19.9171	3.59424e+07	2.70683e+07	2.7386e+07	2.68312e+07	3.31326e+07	9.79674e+06	2.7386e+07	2.36389e+07	281716960	95012608	199161488	260352112	59.0118	59.267	58.5309	58.4743	63.91	0.000342529	0.283145	O35129	VLPSIVNEVLK		RecName: Full=Prohibitin-2; AltName: Full=B-cell receptor-associated protein BAP37; AltName: Full=Repressor of estrogen receptor activity;
498	719.928	39.9291	0.938133	1437.84	2	1.12576	S1/2	C1/2	0.511597	21.2203	3.22255e+07	2.38164e+07	2.97183e+07	3.33716e+07	2.97063e+07	8.61979e+06	2.97183e+07	2.94012e+07	132687512	49623684	152070224	146770288	40.4524	40.7986	39.9291	39.8465	103.86	-0.000813744	-0.565948	Q03265	GIRPAINVGLSVSR		RecName: Full=ATP synthase subunit alpha, mitochondrial; Flags: Precursor;
501	527.299	35.3773	0.606867	1578.87	3	1.46332	S1/2	C1/2	0.0273193	8.5595	1.984e+07	1.90426e+07	3.01707e+07	2.6727e+07	1.8289e+07	6.89202e+06	3.01707e+07	2.35472e+07	121084696	52112320	210504048	168486784	35.8362	36.2276	35.3773	35.3188	100.12	0.00152149	0.963656	P19324	HLAGLGLTEAIDKNK		RecName: Full=Serpin H1; AltName: Full=47 kDa heat shock protein; AltName: Full=Collagen-binding protein; Short=Colligin; AltName: Full=Serine protease inhibitor J6; Flags: Precursor;
502	685.375	32.7415	0.5781	1368.74	2	1.26718	C1/2	S1/2	0.215455	15.7437	2.92339e+07	3.65582e+07	2.42353e+07	2.76847e+07	2.69486e+07	1.32314e+07	2.42353e+07	2.43909e+07	119576368	66446852	97224280	108371672	33.2714	33.5639	32.7415	32.7405	57.68	-0.000905831	-0.661801	P16858	GAAQNIIPASTGAAK		RecName: Full=Glyceraldehyde-3-phosphate dehydrogenase; Short=GAPDH; EC=1.2.1.12; AltName: Full=Peptidyl-cysteine S-nitrosylase GAPDH; EC=2.6.99.-;
503	715.85	36.9041	0.5685	1429.68	2	1.03588	C1/2	S1/2	0.910091	25.6642	1.91162e+07	2.75926e+07	2.60722e+07	1.90188e+07	1.76218e+07	9.98652e+06	2.60722e+07	1.67561e+07	100089392	57266088	136952320	99433400	37.353	37.7103	36.9041	36.8603	64.63	0.000797334	0.5577	P20029	TWNDPSVQQDIK		RecName: Full=78 kDa glucose-regulated protein; Short=GRP-78; AltName: Full=Heat shock 70 kDa protein 5; AltName: Full=Immunoglobulin heavy chain-binding protein; Short=BiP; Flags: Precursor;
504	510.26	36.1328	0.523183	1527.76	3	1.12819	S1/2	C1/2	0.309011	10.6767	1.83827e+07	1.58019e+07	2.02384e+07	1.83286e+07	1.69457e+07	5.71915e+06	2.02384e+07	1.61479e+07	134741728	50133256	145076096	127452840	36.5839	36.9437	36.1328	36.1091	87.91	0.00166506	1.08987	Q60932	LTFDSSFSPNTGKK		RecName: Full=Voltage-dependent anion-selective channel protein 1; Short=VDAC-1; Short=mVDAC1; AltName: Full=Outer mitochondrial membrane protein porin 1; AltName: Full=Plasmalemmal porin; AltName: Full=Voltage-dependent anion-selective channel protein 5; Short=VDAC-5; Short=mVDAC5;
506	578.943	38.3157	0.51675	1733.81	3	1.08779	C1/2	S1/2	0.988728	58.6494	6.64253e+07	2.74811e+07	4.65414e+07	3.97863e+07	6.12326e+07	9.94614e+06	4.65414e+07	3.50527e+07	380311552	77141712	297847136	223828128	38.8044	39.0728	38.3157	38.2587	101.47	0.00063706	0.367434	P20152	LQDEIQNMKEEMAR		RecName: Full=Vimentin;
507	593.315	40.6121	0.4997	1184.62	2	1.10356	S1/2	C1/2	0.000454653	0.274806	1.81967e+07	1.81675e+07	2.00261e+07	2.01041e+07	1.67742e+07	6.57533e+06	2.00261e+07	1.77122e+07	117010536	46873184	125874392	109047072	41.1242	41.4867	40.6121	40.5043	104.62	0.000610121	0.515037	Q8BFR5	AEAGDNLGALVR		RecName: Full=Elongation factor Tu, mitochondrial; Flags: Precursor;
508	579.634	33.0782	0.621633	1735.88	3	1.05498	S1/2	C1/2	0.778042	17.1896	3.14408e+07	2.4626e+07	2.61576e+07	3.29916e+07	2.8983e+07	8.9128e+06	2.61576e+07	2.90665e+07	159736320	50585652	133887992	165733008	33.6217	33.925	33.0782	33.071	78.5	-0.000212392	-0.122354	P29758	YGAHNYHPLPVALER		RecName: Full=Ornithine aminotransferase, mitochondrial; EC=2.6.1.13; AltName: Full=Ornithine--oxo-acid aminotransferase; Flags: Precursor;
509	636.371	58.8504	0.676983	1270.73	2	1.29118	S1/2	C1/2	0.0412999	6.07591	2.23999e+07	2.44111e+07	2.92488e+07	3.11928e+07	2.06488e+07	8.83503e+06	2.92488e+07	2.74816e+07	146334800	80690856	226081424	207032064	59.3131	59.5688	58.8504	58.8075	56.53	-0.000109674	-0.0863081	P20108	GLFIIDPNGVVK		RecName: Full=Thioredoxin-dependent peroxide reductase, mitochondrial; EC=1.11.1.15; AltName: Full=Antioxidant protein 1; Short=AOP-1; AltName: Full=PRX III; AltName: Full=Perioredoxin-3; AltName: Full=Protein MER5; Flags: Precursor;
510	550.998	70.5861	0.919267	1649.97	3	1.83388	C1/2	S1/2	0.288332	48.5272	3.06783e+07	1.50032e+07	1.06189e+07	1.42908e+07	2.82801e+07	5.43007e+06	1.06189e+07	1.25905e+07	394028992	55245592	122315352	126072520	71.0298	71.2865	70.5861	70.6459	111.11	-7.0246e-05	-0.0425741	P07356	SALSGHLETVILGLLK		RecName: Full=Annexin A2; AltName: Full=Annexin II; AltName: Full=Annexin-2; AltName: Full=Calpactin I heavy chain; AltName: Full=Calpactin-1 heavy chain; AltName: Full=Chromobindin-8; AltName: Full=Lipocortin II; AltName: Full=Placental anticoagulant protein IV; Short=PAP-IV; AltName: Full=Protein I; AltName: Full=p36;
512	699.876	55.9406	0.57235	1397.74	2	1.17328	C1/2	S1/2	0.502527	21.6317	2.58906e+07	1.9021e+07	2.12574e+07	1.70215e+07	2.38667e+07	6.88421e+06	2.12574e+07	1.49964e+07	150181200	41679964	124689160	98012568	56.308	56.5973	55.9406	55.8425	70.9	-0.00119173	-0.852616	Q8BMS1	LTTYAMTVPFVR		RecName: Full=Trifunctional enzyme subunit alpha, mitochondrial; AltName: Full=TP-alpha; Includes: RecName: Full=Long-chain enoyl-CoA hydratase; EC=4.2.1.17; Includes: RecName: Full=Long chain 3-hydroxyacyl-CoA dehydrogenase; EC=1.1.1.211; Flags: Precursor;
514	1143.61	71.4163	0.214583	3427.8	3	1341.65	C1/2	S1/2	0.151369	139.151	4.01477e+06	4.96153e+08	47972.9	324827	3.70093e+06	1.79571e+08	47972.9	286181	26983572	1021023872	1.23892e+06	2.71561e+06	71.8769	72.0857	71.4163	71.4414	135.65	-0.0113907	-3.32301	P12787	EIYPYVIQELRPTLNELGISTPEELGLDKV		RecName: Full=Cytochrome c oxidase subunit 5A, mitochondrial; AltName: Full=Cytochrome c oxidase polypeptide Va; Flags: Precursor;
516	708.683	63.4255	1.08757	2123.03	3	1.30538	C1/2	S1/2	0.0589952	8.98189	5.48103e+07	4.82639e+07	4.03511e+07	3.86099e+07	5.05256e+07	1.7468e+07	4.03511e+07	3.40163e+07	211254720	87813472	222406160	137247536	63.922	64.2333	63.4255	63.4659	114.93	0.00209871	0.988549	P62897	GITWGEDTLMEYLENPKK		RecName: Full=Cytochrome c, somatic;
517	609.32	49.1921	0.555917	1216.62	2	1.15599	S1/2	C1/2	0.0829182	5.24385	2.15606e+07	2.05308e+07	2.52306e+07	2.34264e+07	1.98751e+07	7.43064e+06	2.52306e+07	2.06393e+07	160397664	68065888	184974064	140246112	49.7109	50.1409	49.1921	49.16	88.89	0.00133827	1.09999	P20029	DAGTIAGLNVMR		RecName: Full=78 kDa glucose-regulated protein; Short=GRP-78; AltName: Full=Heat shock 70 kDa protein 5; AltName: Full=Immunoglobulin heavy chain-binding protein; Short=BiP; Flags: Precursor;
518	837.957	59.8657	0.992133	1673.9	2	1.27559	C1/2	S1/2	0.0893948	9.32752	7.63769e+07	6.69254e+07	5.84665e+07	5.38754e+07	7.04063e+07	2.42221e+07	5.84665e+07	4.74656e+07	219262224	61270232	132440248	133123848	60.243	60.5451	59.8657	59.884	133.89	6.06735e-07	0.000362468	Q8QZT1	TPIGSFLGSLASQPATK		RecName: Full=Acetyl-CoA acetyltransferase, mitochondrial; EC=2.3.1.9; AltName: Full=Acetoacetyl-CoA thiolase; Flags: Precursor;
519	671.313	23.9023	0.409033	1340.61	2	1.16614	C1/2	S1/2	0.673237	34.2254	6.84822e+06	1.12212e+07	7.14976e+06	8.34534e+06	6.31287e+06	4.06126e+06	7.14976e+06	7.35246e+06	53765828	42172880	63355328	62079328	24.3078	24.6711	23.9023	23.842	89.68	-1.58043e-05	-0.0117889	P38647	ASNGDAWVEAHGK		RecName: Full=Stress-70 protein, mitochondrial; AltName: Full=75 kDa glucose-regulated protein; Short=GRP-75; AltName: Full=Heat shock 70 kDa protein 9; AltName: Full=Mortalin; AltName: Full=Peptide-binding protein 74; Short=PBP74; AltName: Full=p66 MOT; Flags: Precursor;
520	713.317	53.8402	0.61865	1424.62	2	1.05638	S1/2	C1/2	0.750238	28.5591	1.69639e+07	2.55491e+07	2.18597e+07	2.30502e+07	1.56377e+07	9.24691e+06	2.18597e+07	2.03078e+07	88071704	61539412	122728320	116953592	54.2682	54.6203	53.8402	53.7523	91.59	-0.000639873	-0.449153	P26443	DDGSWEVIEGYR		RecName: Full=Glutamate dehydrogenase 1, mitochondrial; Short=GDH 1; EC=1.4.1.3; Flags: Precursor;
522	725.407	46.1736	0.825417	1448.8	2	1.00253	S1/2	C1/2	0.995694	11.8844	4.23849e+07	3.98707e+07	3.77671e+07	4.4697e+07	3.90715e+07	1.44303e+07	3.77671e+07	3.93791e+07	188904048	89921424	201973856	185803008	46.733	47.1028	46.1736	46.1655	94.39	0.000186843	0.128964	P05202	FVTVQTISGTGALR		RecName: Full=Aspartate aminotransferase, mitochondrial; Short=mAspAT; EC=2.6.1.1; EC=2.6.1.7; AltName: Full=Fatty acid-binding protein; Short=FABP-1; AltName: Full=Glutamate oxaloacetate transaminase 2; AltName: Full=Kynurenine aminotransferase 4; AltName: Full=Kynurenine aminotransferase IV; AltName: Full=Kynurenine--oxoglutarate transaminase 4; AltName: Full=Kynurenine--oxoglutarate transamina…
523	417.758	32.6779	0.452267	833.501	2	1.1153	S1/2	C1/2	0.386064	10.0049	7.74653e+06	6.74411e+06	7.50903e+06	8.65237e+06	7.14096e+06	2.44088e+06	7.50903e+06	7.62296e+06	157743008	57743472	159947200	168212816	33.2069	33.504	32.6779	32.6812	52.93	-4.3426e-05	-0.0521007	Q9CZU6	LVAQLYK		RecName: Full=Citrate synthase, mitochondrial; EC=2.3.3.1; Flags: Precursor;
524	620.289	40.3323	0.566867	1238.56	2	1.2619	S1/2	C1/2	0.359314	29.7301	3.83013e+07	2.4995e+07	3.86479e+07	4.12259e+07	3.53072e+07	9.04636e+06	3.86479e+07	3.63211e+07	179696352	49632284	179923344	153065888	40.8516	41.2008	40.3323	40.2018	82.68	-2.80329e-05	-0.0226334	Q9D0K2	GMGGAMDLVSSSK		RecName: Full=Succinyl-CoA:3-ketoacid coenzyme A transferase 1, mitochondrial; EC=2.8.3.5; AltName: Full=3-oxoacid CoA-transferase 1; AltName: Full=Somatic-type succinyl-CoA:3-oxoacid CoA-transferase; Short=SCOT-s; Flags: Precursor;
527	469.565	35.0827	0.713	1405.67	3	1.03521	C1/2	S1/2	0.719101	13.0558	1.28692e+07	1.32454e+07	1.14487e+07	1.37776e+07	1.18631e+07	4.79387e+06	1.14487e+07	1.21384e+07	112145120	58097308	112778336	113561336	35.5394	35.9314	35.0827	35.008	82.52	0.000223422	0.158943	P56480	AHGGYSVFAGVGER		RecName: Full=ATP synthase subunit beta, mitochondrial; EC=3.6.3.14; Flags: Precursor;
528	715.06	50.4269	1.0033	2142.16	3	1.06972	S1/2	C1/2	0.751365	21.5147	1.62185e+07	1.64254e+07	1.48037e+07	2.01161e+07	1.49507e+07	5.9448e+06	1.48037e+07	1.77228e+07	67176872	22476756	60158748	94851648	50.8707	51.3373	50.4269	50.3154	85.44	-0.00184057	-0.859213	P08249	HGVYNPNKIFGVTTLDIVR		RecName: Full=Malate dehydrogenase, mitochondrial; EC=1.1.1.37; Flags: Precursor;
530	786.934	58.8829	1.30205	1571.85	2	1.01457	S1/2	C1/2	0.822798	8.6251	3.35767e+07	3.79383e+07	3.5645e+07	3.69118e+07	3.09519e+07	1.37309e+07	3.5645e+07	3.25202e+07	135117136	68815872	145979776	131350808	59.3471	59.6002	58.8829	58.8403	107.74	-0.00237357	-1.51005	Q8BFR5	LLDAVDTYIPVPTR		RecName: Full=Elongation factor Tu, mitochondrial; Flags: Precursor;
534	555.314	22.5342	0.435867	1108.61	2	1.50571	S1/2	C1/2	0.188967	25.7811	556504	472170	915624	633263	513000	170891	915624	557920	6.64464e+06	2125118	28208096	6.85002e+06	22.8281	23.224	22.5342	22.4255	31.93	-0.0103807	-9.36357	Q8BH59	IYSTLAGTRK		RecName: Full=Calcium-binding mitochondrial carrier protein Aralar1; AltName: Full=Mitochondrial aspartate glutamate carrier 1; AltName: Full=Solute carrier family 25 member 12;
539	795.863	35.8897	0.5509	1589.71	2	1.27451	S1/2	C1/2	0.0493711	6.05629	1.79138e+07	1.95168e+07	2.47143e+07	2.29912e+07	1.65134e+07	7.06365e+06	2.47143e+07	2.02559e+07	60695924	27318838	99895368	77094144	36.3345	36.7334	35.8897	35.8572	49.86	0.000825663	0.519379	P19783	SEDYAFPTYADRR		RecName: Full=Cytochrome c oxidase subunit 4 isoform 1, mitochondrial; AltName: Full=Cytochrome c oxidase polypeptide IV; AltName: Full=Cytochrome c oxidase subunit IV isoform 1; Short=COX IV-1; Flags: Precursor;
540	627.787	40.7357	0.42645	1253.56	2	1.0348	S1/2	C1/2	0.881744	22.3847	2.57189e+07	1.86898e+07	2.62945e+07	1.96597e+07	2.37084e+07	6.76433e+06	2.62945e+07	1.73207e+07	190081808	57187384	206197024	143224672	41.2442	41.6138	40.7357	40.6305	90.36	0.000495268	0.395089	P20152	LGDLYEEEMR		RecName: Full=Vimentin;
541	727.833	40.111	0.437317	1453.65	2	1.06696	S1/2	C1/2	0.502556	11.677	1.85557e+07	2.18957e+07	2.1268e+07	2.18919e+07	1.71051e+07	7.92465e+06	2.1268e+07	1.92873e+07	98170328	48701772	122283112	128318240	40.6314	40.9829	40.111	39.9856	76.44	0.00142074	0.977357	Q9D2G2	NVETMNYADIER		RecName: Full=Dihydrolipoyllysine-residue succinyltransferase component of 2-oxoglutarate dehydrogenase complex, mitochondrial; EC=2.3.1.61; AltName: Full=2-oxoglutarate dehydrogenase complex component E2; Short=OGDC-E2; AltName: Full=Dihydrolipoamide succinyltransferase component of 2-oxoglutarate dehydrogenase complex; AltName: Full=E2K; Flags: Precursor;
542	834.262	70.9246	0.208233	4166.28	5	696.526	C1/2	S1/2	0.244547	140.278	1.15921e+06	2.85719e+08	247720	164150	1.06859e+06	1.0341e+08	247720	144621	11125872	542468352	6009698	3.82561e+06	71.3912	71.6454	70.9246	70.9805	149.75	0.00149901	0.359797	Q9D3D9	QVDVPTLTGAFGILASHVPTLQVLRPGLVVVHTEDGTTTK		RecName: Full=ATP synthase subunit delta, mitochondrial; AltName: Full=F-ATPase delta subunit; Flags: Precursor;
543	744.443	71.4907	0.412967	1486.87	2	15.4535	S1/2	C1/2	0.0130243	37.9991	1.45032e+06	2.51606e+06	3.55003e+07	2.57944e+07	1.33694e+06	910632	3.55003e+07	2.27255e+07	11545821	4.24368e+07	380880448	220958416	71.9574	72.1534	71.4907	71.5134	104.55	-0.00117108	-0.787614	Q9JJZ2	LISQIVSSITASLR		RecName: Full=Tubulin alpha-8 chain; AltName: Full=Alpha-tubulin 8;
545	593.843	45.2086	0.574917	1185.67	2	1.04768	S1/2	C1/2	0.485216	7.48639	1.41127e+07	1.3974e+07	1.39341e+07	1.54919e+07	1.30095e+07	5.05758e+06	1.39341e+07	1.36487e+07	118248904	49637928	136348192	114211760	45.7503	46.1771	45.2086	45.1769	106.94	0.000373434	0.314956	P14148	IALTDNSLIAR		RecName: Full=60S ribosomal protein L7;
547	744.382	60.234	0.696483	1486.75	2	1.12202	S1/2	C1/2	0.848229	42.62	3.63191e+07	3.69909e+07	5.35224e+07	2.87331e+07	3.34799e+07	1.3388e+07	5.35224e+07	2.53146e+07	156022624	71725352	249629120	131957720	60.6007	60.935	60.234	60.2557	94.44	-0.000431994	-0.290563	P19324	STGLAFSLYQAMAK		RecName: Full=Serpin H1; AltName: Full=47 kDa heat shock protein; AltName: Full=Collagen-binding protein; Short=Colligin; AltName: Full=Serine protease inhibitor J6; Flags: Precursor;
549	1041.12	71.8293	0.293	2080.22	2	9.24041	S1/2	C1/2	0.225789	137.341	1.27957e+07	187284	6.3618e+07	5.63502e+07	1.17954e+07	67783.2	6.3618e+07	4.96459e+07	292989120	1.99522e+06	318291712	308266048	72.3002	72.4587	71.8293	71.8323	114.57	0.00144118	0.692803	O08756	VVTIAPGLFATPLLTTLPEK		RecName: Full=3-hydroxyacyl-CoA dehydrogenase type-2; EC=1.1.1.35; AltName: Full=17-beta-hydroxysteroid dehydrogenase 10; Short=17-beta-HSD 10; EC=1.1.1.51; AltName: Full=3-hydroxy-2-methylbutyryl-CoA dehydrogenase; EC=1.1.1.178; AltName: Full=3-hydroxyacyl-CoA dehydrogenase type II; AltName: Full=Endoplasmic reticulum-associated amyloid beta-peptide-binding protein; AltName: Full=Mitochondrial r…
551	506.289	21.4524	0.463267	1010.56	2	2.03624	S1/2	C1/2	0.181379	38.5114	567818	380705	1.22869e+06	702731	523429	137788	1.22869e+06	619124	6165521	2259258	9972873	5407144	21.7404	22.1285	21.4524	21.2752	62.78	0.000563506	0.557616	P63038	GANPVEIRR		RecName: Full=60 kDa heat shock protein, mitochondrial; AltName: Full=60 kDa chaperonin; AltName: Full=Chaperonin 60; Short=CPN60; AltName: Full=HSP-65; AltName: Full=Heat shock protein 60; Short=HSP-60; Short=Hsp60; AltName: Full=Mitochondrial matrix protein P1; Flags: Precursor;
552	572.263	34.483	0.456333	1142.51	2	1.07041	C1/2	S1/2	0.774102	22.8315	1.66946e+07	1.20534e+07	1.2699e+07	1.41582e+07	1.53895e+07	4.36247e+06	1.2699e+07	1.24737e+07	158893568	46265136	132719216	123813688	34.975	35.3334	34.483	34.4066	53.46	0.000768993	0.673073	Q9DCN2	MSQYLENMK		RecName: Full=NADH-cytochrome b5 reductase 3; Short=B5R; Short=Cytochrome b5 reductase; EC=1.6.2.2; AltName: Full=Diaphorase-1; Contains: RecName: Full=NADH-cytochrome b5 reductase 3 membrane-bound form; Contains: RecName: Full=NADH-cytochrome b5 reductase 3 soluble form;
553	506.254	38.434	0.782883	1010.49	2	1.21056	S1/2	C1/2	0.509977	40.4124	4.48276e+07	2.49018e+07	4.22146e+07	4.21974e+07	4.13233e+07	9.01265e+06	4.22146e+07	3.71769e+07	188031472	44578508	193701520	179339296	38.9211	39.2275	38.434	38.3718	38.28	0.00125936	1.24629	Q8VEM8	QIPYTMMK		RecName: Full=Phosphate carrier protein, mitochondrial; AltName: Full=Phosphate transport protein; Short=PTP; AltName: Full=Solute carrier family 25 member 3; Flags: Precursor;
555	737.424	72.0478	0.24425	1472.83	2	345.358	S1/2	C1/2	0.00178654	25.8507	69297.3	96222.9	2.33574e+07	3.38065e+07	63880.1	34825.7	2.33574e+07	2.97843e+07	2.45299e+06	454058	297397152	272492992	72.4869	72.7389	72.0478	72.0582	136.61	-0.00145218	-0.985976	Q8K2B3	LGANSLLDLVVFGR		RecName: Full=Succinate dehydrogenase [ubiquinone] flavoprotein subunit, mitochondrial; EC=1.3.5.1; AltName: Full=Flavoprotein subunit of complex II; Short=Fp; Flags: Precursor;
556	619.64	50.8977	0.562617	1855.9	3	1.03108	S1/2	C1/2	0.867286	16.6367	4.53442e+07	5.24602e+07	5.63538e+07	4.44905e+07	4.17995e+07	1.89868e+07	5.63538e+07	3.91972e+07	208350064	103297824	248599680	200893920	51.3402	51.8117	50.8977	50.7707	106.87	-0.000987778	-0.532237	P38647	VEAVNMAEGIIHDTETK		RecName: Full=Stress-70 protein, mitochondrial; AltName: Full=75 kDa glucose-regulated protein; Short=GRP-75; AltName: Full=Heat shock 70 kDa protein 9; AltName: Full=Mortalin; AltName: Full=Peptide-binding protein 74; Short=PBP74; AltName: Full=p66 MOT; Flags: Precursor;
557	700.839	43.6429	0.493267	1399.66	2	1.01292	S1/2	C1/2	0.953239	15.4605	4.16296e+07	4.56171e+07	3.93564e+07	4.90176e+07	3.83753e+07	1.65101e+07	3.93564e+07	4.31858e+07	209977696	86849488	202774080	218181008	44.1617	44.5537	43.6429	43.5335	100.87	0.000870124	0.621667	Q60932	LTFDSSFSPNTGK		RecName: Full=Voltage-dependent anion-selective channel protein 1; Short=VDAC-1; Short=mVDAC1; AltName: Full=Outer mitochondrial membrane protein porin 1; AltName: Full=Plasmalemmal porin; AltName: Full=Voltage-dependent anion-selective channel protein 5; Short=VDAC-5; Short=mVDAC5;
558	1169.59	71.6796	0.225883	2337.16	2	23.4888	C1/2	S1/2	0.234058	125.024	2.36751e+08	1.45699e+07	8.46566e+06	2.23392e+06	2.18243e+08	5.27326e+06	8.46566e+06	1.96814e+06	929891264	15860231	29193744	5044199	72.1425	72.3128	71.6796	71.682	103.7	-0.000126596	-0.0541667	Q03265	EVAAFAQFGSDLDAATQQLLSR		RecName: Full=ATP synthase subunit alpha, mitochondrial; Flags: Precursor;
560	553.827	45.0708	0.459267	1105.64	2	1.59792	C1/2	S1/2	0.0924219	19.1129	2.16002e+07	1.64569e+07	1.11271e+07	1.26896e+07	1.99117e+07	5.95619e+06	1.11271e+07	1.11798e+07	185843728	60987496	99101200	101066672	45.6245	46.0553	45.0708	45.0488	71.64	0.000323344	0.29245	P18242	VSSLPTVYLK		RecName: Full=Cathepsin D; EC=3.4.23.5; Flags: Precursor;
561	762.389	47.0855	0.521583	2284.15	3	1.0942	S1/2	C1/2	0.374376	8.4248	5.51491e+07	6.11677e+07	6.74278e+07	5.98458e+07	5.08379e+07	2.21383e+07	6.74278e+07	5.27257e+07	208568144	96519320	275157504	234745456	47.6933	48.0926	47.0855	47.1418	134.93	-0.00246211	-1.07791	Q8BMK4	LAMLQEHVGNLGSSSDLASTVR		RecName: Full=Cytoskeleton-associated protein 4; AltName: Full=63-kDa cytoskeleton-linking membrane protein; Short=Climp-63; Short=p63;
562	1024.1	72.0729	0.195767	2046.18	2	1741.58	S1/2	C1/2	0.00741699	80.9218	38898.5	10584.3	3.77094e+07	4.84688e+07	35857.7	3830.74	3.77094e+07	4.27022e+07	660236	45721.7	361348192	351581280	72.5173	72.766	72.0729	72.0834	91.12	-0.00236663	-1.15661	Q8BMS1	TVLGVPEVLLGILPGAGGTQR		RecName: Full=Trifunctional enzyme subunit alpha, mitochondrial; AltName: Full=TP-alpha; Includes: RecName: Full=Long-chain enoyl-CoA hydratase; EC=4.2.1.17; Includes: RecName: Full=Long chain 3-hydroxyacyl-CoA dehydrogenase; EC=1.1.1.211; Flags: Precursor;
563	768.902	61.3723	1.2446	1535.79	2	1.00969	S1/2	C1/2	0.91843	8.79726	4.11593e+07	4.43194e+07	4.58377e+07	4.04689e+07	3.79417e+07	1.60404e+07	4.58377e+07	3.56541e+07	114969072	60426608	150713920	136872992	61.7605	62.1648	61.3723	61.4222	86.28	-0.000447861	-0.291616	P20029	TFAPEEISAMVLTK		RecName: Full=78 kDa glucose-regulated protein; Short=GRP-78; AltName: Full=Heat shock 70 kDa protein 5; AltName: Full=Immunoglobulin heavy chain-binding protein; Short=BiP; Flags: Precursor;
564	493.798	40.9809	0.449733	985.582	2	1.08878	S1/2	C1/2	0.717888	23.5658	1.20214e+07	1.29666e+07	1.587e+07	1.13364e+07	1.10816e+07	4.69295e+06	1.587e+07	9.9877e+06	141180640	65050356	190948896	117587464	41.4932	41.8653	40.9809	40.9047	76.36	0.000933187	0.94684	Q8BMK4	LALQALTEK		RecName: Full=Cytoskeleton-associated protein 4; AltName: Full=63-kDa cytoskeleton-linking membrane protein; Short=Climp-63; Short=p63;
565	514.762	33.4333	0.717567	1027.51	2	1.05563	C1/2	S1/2	0.255287	4.55663	8.44764e+06	9.01014e+06	8.179e+06	8.35877e+06	7.78726e+06	3.26101e+06	8.179e+06	7.36429e+06	84819640	38587812	82384512	81455128	33.9551	34.279	33.4333	33.3831	49.38	0.000837685	0.815259	Q9D6R2	APIQWEER		RecName: Full=Isocitrate dehydrogenase [NAD] subunit alpha, mitochondrial; EC=1.1.1.41; AltName: Full=Isocitric dehydrogenase subunit alpha; AltName: Full=NAD(+)-specific ICDH subunit alpha; Flags: Precursor;
567	421.766	27.0059	0.802717	841.517	2	1.17235	C1/2	S1/2	0.61877	30.0498	2.40073e+07	1.55929e+07	1.49641e+07	1.88144e+07	2.21306e+07	5.64349e+06	1.49641e+07	1.65759e+07	254821344	69006592	173246128	190899744	27.456	27.8427	27.0059	26.9992	58.88	4.61905e-06	0.00548895	Q8VEM8	FVVPKPR		RecName: Full=Phosphate carrier protein, mitochondrial; AltName: Full=Phosphate transport protein; Short=PTP; AltName: Full=Solute carrier family 25 member 3; Flags: Precursor;
569	585.629	41.0372	0.546933	1753.86	3	1.12389	S1/2	C1/2	0.242793	8.81906	2.26872e+07	2.42088e+07	2.47096e+07	2.79964e+07	2.09137e+07	8.76183e+06	2.47096e+07	2.46655e+07	151302960	62173912	163858112	169398720	41.5552	41.9274	41.0372	40.9702	109.86	0.000836077	0.476706	P62204	VFDKDGNGYISAAELR		RecName: Full=Calmodulin; Short=CaM;
570	756.88	52.5301	0.7272	1511.75	2	1.37473	S1/2	C1/2	0.0533726	10.8355	2.59226e+07	3.02245e+07	3.89508e+07	3.82362e+07	2.38961e+07	1.09391e+07	3.89508e+07	3.36871e+07	125815808	62990728	187311024	148968352	53.0503	53.4194	52.5301	52.3924	93.06	0.00112019	0.740994	P20029	AKFEELNMDLFR		RecName: Full=78 kDa glucose-regulated protein; Short=GRP-78; AltName: Full=Heat shock 70 kDa protein 5; AltName: Full=Immunoglobulin heavy chain-binding protein; Short=BiP; Flags: Precursor;
571	519.984	55.582	0.849767	2075.91	4	1.05741	S1/2	C1/2	0.807084	64.4752	3.32898e+07	1.24408e+07	2.9302e+07	1.90539e+07	3.06875e+07	4.50268e+06	2.9302e+07	1.6787e+07	170426720	26755418	161761232	107165520	55.965	56.3033	55.582	55.4877	70.55	0.00124981	0.602058	P08207	PSQMEHAMETMMLTFHR		RecName: Full=Protein S100-A10; AltName: Full=Calpactin I light chain; AltName: Full=Calpactin-1 light chain; AltName: Full=Cellular ligand of annexin II; AltName: Full=S100 calcium-binding protein A10; AltName: Full=p10 protein; AltName: Full=p11;
572	593.333	46.1466	0.862233	1184.65	2	1.00268	S1/2	C1/2	0.99991	10.4153	2.34526e+07	2.38212e+07	2.19549e+07	2.54458e+07	2.16192e+07	8.62155e+06	2.19549e+07	2.24184e+07	174134896	53954428	184373136	121857048	46.7038	47.0709	46.1466	46.127	84.03	0.0110047	9.28949	O54724	LEVNEAELLR		RecName: Full=Polymerase I and transcript release factor; AltName: Full=Cav-p60; AltName: Full=Cavin-1;
574	838.445	68.4144	0.589767	1674.88	2	1.4765	S1/2	C1/2	0.178078	25.5689	2.54802e+07	2.55265e+07	4.4464e+07	3.08477e+07	2.34883e+07	9.23874e+06	4.4464e+07	2.71776e+07	75693928	36021028	158194016	104372184	68.941	69.2261	68.4144	68.489	54.83	-0.000712029	-0.425123	P47955	AAGVSVEPFWPGLFAK		RecName: Full=60S acidic ribosomal protein P1;
576	519.641	68.4521	0.800417	1555.9	3	1.42452	C1/2	S1/2	0.241518	27.6332	1.83976e+07	2.26444e+07	1.15908e+07	1.72203e+07	1.69594e+07	8.19563e+06	1.15908e+07	1.51716e+07	343822336	88735232	106892864	141262640	68.9773	69.2622	68.4521	68.5384	74	-0.000425592	-0.273534	P63038	GVMLAVDAVIAELKK		RecName: Full=60 kDa heat shock protein, mitochondrial; AltName: Full=60 kDa chaperonin; AltName: Full=Chaperonin 60; Short=CPN60; AltName: Full=HSP-65; AltName: Full=Heat shock protein 60; Short=HSP-60; Short=Hsp60; AltName: Full=Mitochondrial matrix protein P1; Flags: Precursor;
580	794.402	31.2061	0.515183	1586.79	2	1.22278	C1/2	S1/2	0.184041	12.7401	1.64022e+07	1.49047e+07	1.39547e+07	1.16483e+07	1.512e+07	5.39442e+06	1.39547e+07	1.02624e+07	73810888	27616966	64975036	51374020	31.6625	31.9622	31.2061	31.1614	107.52	0.0001385	0.0872833	P20152	TNEKVELQELNDR		RecName: Full=Vimentin;
585	445.902	35.2545	0.621	1334.68	3	1.08852	S1/2	C1/2	0.811797	30.7964	1.4626e+07	1.70353e+07	1.34795e+07	2.09845e+07	1.34827e+07	6.16552e+06	1.34795e+07	1.84879e+07	175032848	83810384	165486208	219572752	35.719	36.1061	35.2545	35.1902	88.71	0.000603457	0.452135	P62754	LFNLSKEDDVR		RecName: Full=40S ribosomal protein S6; AltName: Full=Phosphoprotein NP33;
586	758.378	32.7415	1.07033	1514.74	2	1.12145	S1/2	C1/2	0.486557	13.9133	4.55662e+07	5.47287e+07	5.0705e+07	6.17706e+07	4.20041e+07	1.98078e+07	5.0705e+07	5.44215e+07	193557184	107839544	202554800	285001568	33.2714	33.5639	32.7415	32.7405	60.77	-0.0011229	-0.741315	P60710	IWHHTFYNELR		RecName: Full=Actin, cytoplasmic 1; AltName: Full=Beta-actin; Contains: RecName: Full=Actin, cytoplasmic 1, N-terminally processed;
587	503.782	41.7111	0.4703	1005.55	2	1.03904	C1/2	S1/2	0.513189	5.7949	1.13472e+07	1.04539e+07	1.02307e+07	1.07511e+07	1.04601e+07	3.78354e+06	1.02307e+07	9.472e+06	137397392	58274920	122382160	136095808	42.2035	42.5855	41.7111	41.6091	76.72	0.000100397	0.0998432	Q8BMS1	FGGGSVELLK		RecName: Full=Trifunctional enzyme subunit alpha, mitochondrial; AltName: Full=TP-alpha; Includes: RecName: Full=Long-chain enoyl-CoA hydratase; EC=4.2.1.17; Includes: RecName: Full=Long chain 3-hydroxyacyl-CoA dehydrogenase; EC=1.1.1.211; Flags: Precursor;
588	867.402	47.0504	1.9959	2599.18	3	1.04917	S1/2	C1/2	0.782344	17.7848	8.22615e+07	8.46682e+07	7.65562e+07	9.8581e+07	7.58309e+07	3.06437e+07	7.65562e+07	8.68524e+07	186942544	91303848	168059488	216985504	47.6559	48.0593	47.0504	47.1086	121.11	0.00051666	0.198778	Q60932	TDEFQLHTNVNDGTEFGGSIYQK		RecName: Full=Voltage-dependent anion-selective channel protein 1; Short=VDAC-1; Short=mVDAC1; AltName: Full=Outer mitochondrial membrane protein porin 1; AltName: Full=Plasmalemmal porin; AltName: Full=Voltage-dependent anion-selective channel protein 5; Short=VDAC-5; Short=mVDAC5;
589	518.268	46.3994	0.777833	1034.52	2	1.13822	C1/2	S1/2	0.750617	36.0067	2.19336e+07	1.30313e+07	1.6569e+07	1.41498e+07	2.0219e+07	4.71639e+06	1.6569e+07	1.24664e+07	209514352	59044760	210871056	119940256	46.9687	47.3422	46.3994	46.4241	48.06	-0.00625829	-6.04941	Q3U186	SELFSDLPK		RecName: Full=Probable arginine--tRNA ligase, mitochondrial; EC=6.1.1.19; AltName: Full=Arginyl-tRNA synthetase; Short=ArgRS; Flags: Precursor;
590	564.804	34.6731	0.357133	1127.59	2	2.00542	S1/2	C1/2	0.0502733	19.5881	1.20768e+07	1.41701e+07	2.26728e+07	2.99633e+07	1.11327e+07	5.12853e+06	2.26728e+07	2.63985e+07	109310904	51522852	254042144	278414272	35.1554	35.5236	34.6731	34.5973	76.44	0.000869741	0.771325	Q8R2Q8	LNQELENLR		RecName: Full=Bone marrow stromal antigen 2; Short=BST-2; AltName: Full=HM1.24 antigen; AltName: CD_antigen=CD317; Flags: Precursor;
592	825.992	70.5861	0.8382	1649.97	2	2.11388	C1/2	S1/2	0.0357029	17.577	4.62523e+07	3.97192e+07	1.78076e+07	2.28624e+07	4.26366e+07	1.43755e+07	1.78076e+07	2.01423e+07	330107008	88602264	108568032	93828136	71.0298	71.2865	70.5861	70.6459	141.89	-0.00133478	-0.808969	P07356	SALSGHLETVILGLLK		RecName: Full=Annexin A2; AltName: Full=Annexin II; AltName: Full=Annexin-2; AltName: Full=Calpactin I heavy chain; AltName: Full=Calpactin-1 heavy chain; AltName: Full=Chromobindin-8; AltName: Full=Lipocortin II; AltName: Full=Placental anticoagulant protein IV; Short=PAP-IV; AltName: Full=Protein I; AltName: Full=p36;
594	705.838	31.9457	0.482517	1409.66	2	1.03607	S1/2	C1/2	0.469188	5.48674	1.82875e+07	1.80959e+07	1.95792e+07	1.81167e+07	1.68579e+07	6.54941e+06	1.95792e+07	1.59613e+07	94574520	37617136	110259416	92963152	32.459	32.7586	31.9457	31.9487	88.13	-0.000303767	-0.215489	P63017	RFDDAVVQSDMK		RecName: Full=Heat shock cognate 71 kDa protein; AltName: Full=Heat shock 70 kDa protein 8;
595	558.636	38.5528	0.433817	1672.89	3	1.08688	C1/2	S1/2	0.857829	35.2558	1.92823e+06	3.20889e+06	2.20298e+06	2.52349e+06	1.77749e+06	1.16138e+06	2.20298e+06	2.22326e+06	11117867	6754953	13256384	13742693	39.0488	39.403	38.5528	38.4946	77.26	-0.00345025	-2.06245	P38647	VQQTVQDLFGRAPSK		RecName: Full=Stress-70 protein, mitochondrial; AltName: Full=75 kDa glucose-regulated protein; Short=GRP-75; AltName: Full=Heat shock 70 kDa protein 9; AltName: Full=Mortalin; AltName: Full=Peptide-binding protein 74; Short=PBP74; AltName: Full=p66 MOT; Flags: Precursor;
597	740.369	57.3015	0.749283	2218.09	3	1.2865	S1/2	C1/2	0.470153	34.6045	5.08555e+07	4.91075e+07	8.00352e+07	4.85674e+07	4.688e+07	1.77733e+07	8.00352e+07	4.27891e+07	174436896	72573664	368327328	157247696	57.6705	58.0147	57.3015	57.2741	123.95	-0.00166476	-0.75054	P19324	TDGALLVNAMFFKPHWDEK		RecName: Full=Serpin H1; AltName: Full=47 kDa heat shock protein; AltName: Full=Collagen-binding protein; Short=Colligin; AltName: Full=Serine protease inhibitor J6; Flags: Precursor;
598	971.49	63.4255	0.853483	1940.96	2	1.05374	C1/2	S1/2	0.811941	20.8363	8.46846e+07	6.29351e+07	7.39414e+07	6.61496e+07	7.80646e+07	2.27779e+07	7.39414e+07	5.82794e+07	234961440	80842992	261780336	166091584	63.922	64.2333	63.4255	63.4659	124.09	0.00160612	0.827485	Q8VEM8	ALYSNILGEENTYLWR		RecName: Full=Phosphate carrier protein, mitochondrial; AltName: Full=Phosphate transport protein; Short=PTP; AltName: Full=Solute carrier family 25 member 3; Flags: Precursor;
602	599.825	28.0671	0.554	1197.64	2	1.28398	C1/2	S1/2	0.553772	37.991	1.15249e+07	1.86941e+07	8.60644e+06	1.49289e+07	1.06239e+07	6.76589e+06	8.60644e+06	1.31527e+07	105928984	67778720	80945904	117035000	28.5089	28.7948	28.0671	28.0104	56.51	0.00025868	0.215992	P49817	EIDLVNRDPK		RecName: Full=Caveolin-1;
605	799.396	52.2013	0.769633	3991.94	5	1.08671	C1/2	S1/2	0.338507	9.11691	4.52582e+07	3.97764e+07	3.9428e+07	3.88213e+07	4.17203e+07	1.43962e+07	3.9428e+07	3.42025e+07	124992360	34813840	85092752	97520208	52.7345	53.0818	52.2013	52.05	96.62	-0.00204684	-0.512743	P07356	LSLEGDHSTPPSAYGSVKPYTNFDAERDALNIETAVK		RecName: Full=Annexin A2; AltName: Full=Annexin II; AltName: Full=Annexin-2; AltName: Full=Calpactin I heavy chain; AltName: Full=Calpactin-1 heavy chain; AltName: Full=Chromobindin-8; AltName: Full=Lipocortin II; AltName: Full=Placental anticoagulant protein IV; Short=PAP-IV; AltName: Full=Protein I; AltName: Full=p36;
606	681.862	51.2923	0.776283	1361.71	2	1.0032	S1/2	C1/2	0.885121	2.3916	3.01664e+07	2.96605e+07	3.05168e+07	2.95018e+07	2.78082e+07	1.07349e+07	3.05168e+07	2.59919e+07	135866096	49096028	158046112	124365368	51.7495	52.1213	51.2923	51.165	86.54	0.000292065	0.214484	O08756	NFLASQVPFPSR		RecName: Full=3-hydroxyacyl-CoA dehydrogenase type-2; EC=1.1.1.35; AltName: Full=17-beta-hydroxysteroid dehydrogenase 10; Short=17-beta-HSD 10; EC=1.1.1.51; AltName: Full=3-hydroxy-2-methylbutyryl-CoA dehydrogenase; EC=1.1.1.178; AltName: Full=3-hydroxyacyl-CoA dehydrogenase type II; AltName: Full=Endoplasmic reticulum-associated amyloid beta-peptide-binding protein; AltName: Full=Mitochondrial r…
608	747.901	71.5515	0.188233	1493.79	2	17.9007	C1/2	S1/2	0.839359	140.581	6.3767e+07	189993	1.65966e+06	1.91322e+06	5.87821e+07	68763.6	1.65966e+06	1.6856e+06	966718016	1.8534e+06	24576218	30628178	72.0118	72.198	71.5515	71.5635	82.89	-0.000934218	-0.625402	Q99JI6	INVNEIFYDLVR		RecName: Full=Ras-related protein Rap-1b; AltName: Full=GTP-binding protein smg p21B; Flags: Precursor;
609	1247.12	72.0729	0.34075	2492.22	2	118.584	S1/2	C1/2	0.0375615	109.89	1.0391e+06	130375	6.17065e+07	7.69752e+07	957874	47186.2	6.17065e+07	6.78171e+07	10070280	100900	258583600	280975392	72.5173	72.766	72.0729	72.0834	91.59	0.00223541	0.896957	Q9DCX2	NIIPFDQMTIDDLNEIFPETK		RecName: Full=ATP synthase subunit d, mitochondrial; Short=ATPase subunit d;
610	826.465	46.4973	0.728383	1650.91	2	1.1528	C1/2	S1/2	0.587244	23.3941	2.86848e+07	4.0056e+07	2.58344e+07	3.37948e+07	2.64424e+07	1.44974e+07	2.58344e+07	2.97741e+07	94055000	58579924	110622704	112036776	47.0699	47.4396	46.4973	46.5401	89.52	-0.00189847	-1.14995	Q69ZN7	DQLRPTQLLQNVAR		RecName: Full=Myoferlin; AltName: Full=Fer-1-like protein 3;
611	921.944	39.8974	0.532833	1841.87	2	1.2531	S1/2	C1/2	0.238595	18.6824	2.85191e+07	2.18634e+07	3.01269e+07	3.30074e+07	2.62897e+07	7.91295e+06	3.01269e+07	2.90803e+07	80815872	30577370	109769752	106471144	40.4209	40.7667	39.8974	39.8162	130.64	-0.000195363	-0.106068	P56480	IMDPNIVGNEHYDVAR		RecName: Full=ATP synthase subunit beta, mitochondrial; EC=3.6.3.14; Flags: Precursor;
612	834.262	71.2124	0.242483	4166.27	5	494.44	C1/2	S1/2	0.232929	139.746	2.71157e+08	1.61558e+06	306050	245629	2.4996e+08	584723	306050	216405	997553408	4492211	3518273	4735862	71.6787	71.8959	71.2124	71.2485	135.67	-0.00116184	-0.278868	Q9D3D9	QVDVPTLTGAFGILASHVPTLQVLRPGLVVVHTEDGTTTK		RecName: Full=ATP synthase subunit delta, mitochondrial; AltName: Full=F-ATPase delta subunit; Flags: Precursor;
614	771.928	66.2017	0.568083	1541.84	2	2.29635	C1/2	S1/2	0.198558	46.2912	7.27681e+07	4.07496e+07	3.28076e+07	1.66264e+07	6.70796e+07	1.47484e+07	3.28076e+07	1.46483e+07	363942048	68751168	153689696	85169296	66.7234	67.1296	66.2017	66.3021	106.5	-0.000533315	-0.345895	P07356	GVDEVTIVNILTNR		RecName: Full=Annexin A2; AltName: Full=Annexin II; AltName: Full=Annexin-2; AltName: Full=Calpactin I heavy chain; AltName: Full=Calpactin-1 heavy chain; AltName: Full=Chromobindin-8; AltName: Full=Lipocortin II; AltName: Full=Placental anticoagulant protein IV; Short=PAP-IV; AltName: Full=Protein I; AltName: Full=p36;
615	1042.58	71.4907	0.2667	4166.27	4	7.80774	S1/2	C1/2	0.127999	106.443	1.58166e+07	2.232e+06	6.62182e+07	7.47009e+07	1.45802e+07	807822	6.62182e+07	6.58134e+07	1.5407e+08	8506810	242781168	242331488	71.9574	72.1534	71.4907	71.5134	187.32	-0.00086542	-0.20772	Q9D3D9	QVDVPTLTGAFGILASHVPTLQVLRPGLVVVHTEDGTTTK		RecName: Full=ATP synthase subunit delta, mitochondrial; AltName: Full=F-ATPase delta subunit; Flags: Precursor;
616	592.846	53.7772	0.650183	1183.68	2	1.0595	S1/2	C1/2	0.759372	28.0869	3.22118e+07	2.1537e+07	3.05753e+07	2.63713e+07	2.96937e+07	7.79484e+06	3.05753e+07	2.32338e+07	181874160	53494652	146180112	117034072	54.2092	54.5814	53.7772	53.6863	88.56	-0.00355273	-3.00143	Q9Z110	GPVGLEGLLTTK		RecName: Full=Delta-1-pyrroline-5-carboxylate synthase; Short=P5CS; AltName: Full=Aldehyde dehydrogenase family 18 member A1; Includes: RecName: Full=Glutamate 5-kinase; Short=GK; EC=2.7.2.11; AltName: Full=Gamma-glutamyl kinase; Includes: RecName: Full=Gamma-glutamyl phosphate reductase; Short=GPR; EC=1.2.1.41; AltName: Full=Glutamate-5-semialdehyde dehydrogenase; AltName: Full=Glutamyl-gamma-se…
619	634.86	44.2347	0.603717	1267.71	2	1.2907	S1/2	C1/2	0.186736	15.7104	2.06173e+07	1.64946e+07	2.23053e+07	2.5595e+07	1.90056e+07	5.96983e+06	2.23053e+07	2.25498e+07	93954248	36073076	133571064	135137328	44.7758	45.1354	44.2347	44.1735	37.69	0.00207532	1.63707	Q9JKF7	FQGLSLPTHLR		RecName: Full=39S ribosomal protein L39, mitochondrial; Short=L39mt; Short=MRP-L39;
621	745.422	53.5884	0.349333	1488.83	2	1.04284	S1/2	C1/2	0.857417	25.9564	6.67457e+06	4.60443e+06	6.74108e+06	5.02114e+06	6.1528e+06	1.66647e+06	6.74108e+06	4.42375e+06	35287744	9969464	31350698	21472560	54.0301	54.3118	53.5884	53.4938	84.32	-0.000755063	-0.507152	P38647	AQFEGIVTDLIKR		RecName: Full=Stress-70 protein, mitochondrial; AltName: Full=75 kDa glucose-regulated protein; Short=GRP-75; AltName: Full=Heat shock 70 kDa protein 9; AltName: Full=Mortalin; AltName: Full=Peptide-binding protein 74; Short=PBP74; AltName: Full=p66 MOT; Flags: Precursor;
622	564.333	43.3656	0.57725	1126.65	2	1.00068	S1/2	C1/2	0.966521	11.8916	1.70264e+07	1.43851e+07	1.54426e+07	1.59903e+07	1.56954e+07	5.20636e+06	1.54426e+07	1.40878e+07	164849520	47826468	138973040	129280472	43.8613	44.2594	43.3656	43.224	69.31	0.000611358	0.542634	O08749	ALTGGIAHLFK		RecName: Full=Dihydrolipoyl dehydrogenase, mitochondrial; EC=1.8.1.4; AltName: Full=Dihydrolipoamide dehydrogenase; Flags: Precursor;
625	1016.06	48.638	0.6984	2030.1	2	1.0366	S1/2	C1/2	0.963701	31.6742	3.67595e+07	4.1602e+07	3.15183e+07	4.97113e+07	3.38859e+07	1.50569e+07	3.15183e+07	4.37969e+07	90793152	42496580	84162264	102460120	49.1176	49.5998	48.638	48.5802	125.29	6.90166e-05	0.0339967	Q8CAQ8	TSSVTLQTITAQNAAVQAVK		RecName: Full=Mitochondrial inner membrane protein; AltName: Full=Mitofilin;
626	549.338	37.5581	0.72855	1096.66	2	1.30797	C1/2	S1/2	0.57342	68.4261	143655	219536	71661.6	206013	132425	79456	71661.6	181503	2.45851e+06	922185	1.01266e+06	2.18432e+06	38.1354	38.4937	37.5581	37.4906	49.53	0.000328666	0.299697	P63038	GIIDPTKVVR		RecName: Full=60 kDa heat shock protein, mitochondrial; AltName: Full=60 kDa chaperonin; AltName: Full=Chaperonin 60; Short=CPN60; AltName: Full=HSP-65; AltName: Full=Heat shock protein 60; Short=HSP-60; Short=Hsp60; AltName: Full=Mitochondrial matrix protein P1; Flags: Precursor;
627	518.76	56.6507	0.580817	1035.51	2	1.28671	S1/2	C1/2	0.319553	27.6425	2.07322e+07	1.39527e+07	2.35507e+07	2.10785e+07	1.91115e+07	5.04985e+06	2.35507e+07	1.85707e+07	205378368	61256544	268692416	175375936	57.0002	57.2965	56.6507	56.5367	49.04	-0.000307101	-0.296571	Q8VEM8	FGFYEVFK		RecName: Full=Phosphate carrier protein, mitochondrial; AltName: Full=Phosphate transport protein; Short=PTP; AltName: Full=Solute carrier family 25 member 3; Flags: Precursor;
628	651.353	40.495	0.8715	1300.69	2	1.19486	S1/2	C1/2	0.498268	35.5368	3.41999e+07	2.04638e+07	3.25992e+07	3.27162e+07	3.15264e+07	7.40642e+06	3.25992e+07	2.88238e+07	203936112	52237928	201429984	190607408	41.0032	41.3587	40.495	40.3682	59.45	-0.00629397	-4.83892	Q61739	ASIDVTAAAQNIK		RecName: Full=Integrin alpha-6; AltName: Full=CD49 antigen-like family member F; AltName: Full=VLA-6; AltName: CD_antigen=CD49f; Contains: RecName: Full=Integrin alpha-6 heavy chain; Contains: RecName: Full=Integrin alpha-6 light chain; Flags: Precursor;
633	1049.53	71.9021	0.196083	3145.58	3	23.8265	S1/2	C1/2	0.118146	127.335	4.74784e+06	248854	7.54283e+07	4.36255e+07	4.37668e+06	90067.2	7.54283e+07	3.84351e+07	21460254	2.54643e+06	315982592	180374816	72.3608	72.5678	71.9021	71.9083	83.4	0.00253561	0.80609	P18242	FDGILGMGYPHISVNNVLPVFDNLMQQK		RecName: Full=Cathepsin D; EC=3.4.23.5; Flags: Precursor;
634	383.224	31.173	0.876733	1146.65	3	1.05806	C1/2	S1/2	0.751653	16.0761	1.64033e+07	1.32062e+07	1.24017e+07	1.55829e+07	1.5121e+07	4.77969e+06	1.24017e+07	1.37289e+07	135837600	45095652	118906864	118639816	31.629	31.9302	31.173	31.1317	40.84	0.000288411	0.251525	P08249	VNVPVIGGHAGK		RecName: Full=Malate dehydrogenase, mitochondrial; EC=1.1.1.37; Flags: Precursor;
635	874.446	63.4616	0.5968	1746.88	2	1.00307	S1/2	C1/2	0.953522	21.1028	4.76627e+07	3.52853e+07	4.48918e+07	3.83107e+07	4.39368e+07	1.27707e+07	4.48918e+07	3.37527e+07	130771336	47734824	136801136	98643928	63.9623	64.2762	63.4616	63.5033	111.39	0.00197637	1.13137	Q9D051	IMEGPAFNFLDAPAVR		RecName: Full=Pyruvate dehydrogenase E1 component subunit beta, mitochondrial; Short=PDHE1-B; EC=1.2.4.1; Flags: Precursor;
637	475.751	38.6664	0.6851	949.487	2	1.1324	C1/2	S1/2	0.425455	12.9791	1.08426e+07	1.28717e+07	1.14318e+07	9.50983e+06	9.99498e+06	4.65862e+06	1.14318e+07	8.3784e+06	140730768	69183232	126716968	110971464	39.1642	39.5437	38.6664	38.6082	81.81	-3.43574e-05	-0.0361852	Q9DCN2	IGDTIEFR		RecName: Full=NADH-cytochrome b5 reductase 3; Short=B5R; Short=Cytochrome b5 reductase; EC=1.6.2.2; AltName: Full=Diaphorase-1; Contains: RecName: Full=NADH-cytochrome b5 reductase 3 membrane-bound form; Contains: RecName: Full=NADH-cytochrome b5 reductase 3 soluble form;
639	983.199	71.9021	0.21845	2946.57	3	15.8346	S1/2	C1/2	0.109263	118.461	5.92148e+06	523148	5.36884e+07	4.83596e+07	5.45857e+06	189341	5.36884e+07	4.2606e+07	10870976	5503049	278564672	200913024	72.3608	72.5678	71.9021	71.9083	104.66	0.000538683	0.182817	Q99LC5	TIVAINKDPEAPIFQVADYGIVADLFK		RecName: Full=Electron transfer flavoprotein subunit alpha, mitochondrial; Short=Alpha-ETF; Flags: Precursor;
640	669.316	39.7761	0.5993	1336.62	2	1.08612	C1/2	S1/2	0.169124	5.5475	1.4667e+07	1.45416e+07	1.39738e+07	1.29189e+07	1.35205e+07	5.263e+06	1.39738e+07	1.13819e+07	86511000	33032174	90101480	73541752	40.3058	40.6415	39.7761	39.688	83.56	-0.000265555	-0.198677	P18760	YALYDATYETK		RecName: Full=Cofilin-1; AltName: Full=Cofilin, non-muscle isoform;
641	592.959	34.5091	0.825433	1775.86	3	1.1094	S1/2	C1/2	0.00549057	0.878738	1.73983e+06	1.75587e+06	1.95111e+06	1.92701e+06	1.60382e+06	635497	1.95111e+06	1.69775e+06	15930889	8819889	19924824	22061948	35.0027	35.3626	34.5091	34.4344	98.44	0.000606854	0.341725	P20152	FADLSEAANRNNDALR		RecName: Full=Vimentin;
642	837.434	36.074	0.461	1672.85	2	1.13815	C1/2	S1/2	0.0871517	5.7148	2.24467e+07	2.20995e+07	1.87788e+07	2.03604e+07	2.0692e+07	7.99841e+06	1.87788e+07	1.7938e+07	92887160	38762296	80359352	79687424	36.5193	36.8901	36.074	36.0504	109.11	0.000412463	0.246562	Q8BFR5	GITINAAHVEYSTAAR		RecName: Full=Elongation factor Tu, mitochondrial; Flags: Precursor;
643	1100.99	56.3305	0.6058	2199.97	2	1.32663	C1/2	S1/2	0.229139	17.0483	1.01115e+08	7.9359e+07	7.55573e+07	6.04827e+07	9.32106e+07	2.87222e+07	7.55573e+07	5.32868e+07	215269312	70690352	174843360	121280664	56.6834	56.9612	56.3305	56.2266	160.76	-0.000490359	-0.222893	P20152	EMEENFALEAANYQDTIGR		RecName: Full=Vimentin;
644	649.595	69.6627	0.617183	2594.35	4	1.20478	C1/2	S1/2	0.726112	65.5097	1.08791e+07	2.19666e+07	7.317e+06	1.99457e+07	1.00286e+07	7.9503e+06	7.317e+06	1.75727e+07	37949792	41660904	72075984	80208496	70.1142	70.3807	69.6627	69.719	123.7	-0.00205183	-0.790883	P16858	VIHDNFGIVEGLMTTVHAITATQK		RecName: Full=Glyceraldehyde-3-phosphate dehydrogenase; Short=GAPDH; EC=1.2.1.12; AltName: Full=Peptidyl-cysteine S-nitrosylase GAPDH; EC=2.6.99.-;
646	723.723	59.8984	0.587133	2168.15	3	2.20266	S1/2	C1/2	0.0809041	26.038	1.70658e+07	2.29113e+07	3.59218e+07	5.21344e+07	1.57317e+07	8.29224e+06	3.59218e+07	4.59317e+07	82703528	37500240	344387456	345303232	60.2761	60.5815	59.8984	59.9162	98.16	-0.000969327	-0.447076	O08749	RPFTQNLGLEELGIELDPK		RecName: Full=Dihydrolipoyl dehydrogenase, mitochondrial; EC=1.8.1.4; AltName: Full=Dihydrolipoamide dehydrogenase; Flags: Precursor;
648	451.228	41.2537	0.5964	900.442	2	1.0451	C1/2	S1/2	0.840351	28.2184	1.68635e+07	1.28999e+07	1.13982e+07	1.70807e+07	1.55453e+07	4.66882e+06	1.13982e+07	1.50485e+07	231102320	71381864	160155648	208658096	41.7575	42.1399	41.2537	41.1829	51.36	0.000863151	0.958587	P38647	LFEMAYK		RecName: Full=Stress-70 protein, mitochondrial; AltName: Full=75 kDa glucose-regulated protein; Short=GRP-75; AltName: Full=Heat shock 70 kDa protein 9; AltName: Full=Mortalin; AltName: Full=Peptide-binding protein 74; Short=PBP74; AltName: Full=p66 MOT; Flags: Precursor;
649	622.331	41.2898	0.5114	1242.65	2	1.26664	C1/2	S1/2	0.34816	24.942	3.39532e+07	4.13208e+07	2.44734e+07	3.49545e+07	3.12989e+07	1.49551e+07	2.44734e+07	3.07958e+07	206397792	115144840	179818368	225720480	41.7917	42.1713	41.2898	41.2123	77.52	0.00152344	1.22597	Q8BMK4	HTESLESLLSK		RecName: Full=Cytoskeleton-associated protein 4; AltName: Full=63-kDa cytoskeleton-linking membrane protein; Short=Climp-63; Short=p63;
650	530.912	35.8897	0.580433	1589.71	3	1.06998	S1/2	C1/2	0.33392	5.66744	1.01026e+07	9.41418e+06	1.08597e+07	1.00228e+07	9.31282e+06	3.40725e+06	1.08597e+07	8.83034e+06	69916832	26285530	72614712	63036100	36.3345	36.7334	35.8897	35.8572	64.44	0.00173958	1.09428	P19783	SEDYAFPTYADRR		RecName: Full=Cytochrome c oxidase subunit 4 isoform 1, mitochondrial; AltName: Full=Cytochrome c oxidase polypeptide IV; AltName: Full=Cytochrome c oxidase subunit IV isoform 1; Short=COX IV-1; Flags: Precursor;
652	1293.15	57.228	0.5075	2584.28	2	1.24431	C1/2	S1/2	0.216491	12.5442	1.02756e+08	1.21714e+08	9.81993e+07	8.21979e+07	9.47233e+07	4.40516e+07	9.81993e+07	7.24185e+07	181099712	91383128	191720800	149623568	57.5959	57.9342	57.228	57.2024	117.58	-0.000106418	-0.0411791	Q9D0K2	AGGAGVPAFYTSTGYGTLVQEGGSPIK		RecName: Full=Succinyl-CoA:3-ketoacid coenzyme A transferase 1, mitochondrial; EC=2.8.3.5; AltName: Full=3-oxoacid CoA-transferase 1; AltName: Full=Somatic-type succinyl-CoA:3-oxoacid CoA-transferase; Short=SCOT-s; Flags: Precursor;
653	818.418	72.1217	0.293083	1634.82	2	513.017	S1/2	C1/2	0.0100642	60.6394	22683.6	56738.7	1.20338e+07	2.87112e+07	20910.3	20535.3	1.20338e+07	2.52953e+07	262551	111660	154262240	370959680	72.5787	72.8153	72.1217	72.1342	96.53	-0.00020966	-0.128246	Q8BMS1	ADMVIEAVFEDLGVK		RecName: Full=Trifunctional enzyme subunit alpha, mitochondrial; AltName: Full=TP-alpha; Includes: RecName: Full=Long-chain enoyl-CoA hydratase; EC=4.2.1.17; Includes: RecName: Full=Long chain 3-hydroxyacyl-CoA dehydrogenase; EC=1.1.1.211; Flags: Precursor;
654	629.996	42.2598	0.8331	1886.97	3	1.02922	S1/2	C1/2	0.817819	12.9742	3.8333e+07	3.66192e+07	4.21099e+07	3.50327e+07	3.53364e+07	1.32535e+07	4.21099e+07	3.08647e+07	121600832	50198032	126619584	96395064	42.7488	43.1637	42.2598	42.1314	71.19	0.00120767	0.640008	P20029	VTHAVVTVPAYFNDAQR		RecName: Full=78 kDa glucose-regulated protein; Short=GRP-78; AltName: Full=Heat shock 70 kDa protein 5; AltName: Full=Immunoglobulin heavy chain-binding protein; Short=BiP; Flags: Precursor;
655	810.377	39.051	0.644867	1618.74	2	1.04082	C1/2	S1/2	0.904251	25.1675	3.31347e+07	2.3123e+07	2.87576e+07	2.52935e+07	3.05444e+07	8.36884e+06	2.87576e+07	2.22842e+07	83557912	40602720	76782272	84645304	39.5613	39.9516	39.051	38.9773	110.97	0.00394404	2.43649	Q9CRB9	YSSVYGASVSDEDLK		RecName: Full=Coiled-coil-helix-coiled-coil-helix domain-containing protein 3, mitochondrial;
658	704.708	42.4842	0.6114	2111.1	3	1.31525	S1/2	C1/2	0.414271	40.6768	1.856e+07	1.02682e+07	2.05068e+07	1.74095e+07	1.71091e+07	3.71635e+06	2.05068e+07	1.53382e+07	60317096	13897950	81229520	61211956	42.9598	43.306	42.4842	42.3494	78.93	-0.00177101	-0.838901	P08113	NLLHVTDTGVGMTREELVK		RecName: Full=Endoplasmin; AltName: Full=94 kDa glucose-regulated protein; Short=GRP-94; AltName: Full=Endoplasmic reticulum resident protein 99; Short=ERp99; AltName: Full=Heat shock protein 90 kDa beta member 1; AltName: Full=Polymorphic tumor rejection antigen 1; AltName: Full=Tumor rejection antigen gp96; Flags: Precursor;
659	1467.28	72.3411	0.2834	2932.54	2	101.731	S1/2	C1/2	0.00658464	50.1013	767920	815078	1.09046e+08	5.19942e+07	707889	294999	1.09046e+08	4.58082e+07	268835	69586.7	540530112	204709568	72.8395	73.0344	72.3411	72.361	105.51	0.00498382	1.69949	Q64523	VGAGAPVYMAAVLEYLTAEILELAGNAAR		RecName: Full=Histone H2A type 2-C; AltName: Full=H2a-613B;
662	713.412	34.5427	0.45455	1424.81	2	1.20142	C1/2	S1/2	0.420439	24.7658	2.49496e+07	2.12116e+07	1.58468e+07	2.25753e+07	2.29992e+07	7.67706e+06	1.58468e+07	1.98895e+07	119315304	47705044	109237344	104625984	35.0318	35.3986	34.5427	34.4669	110.94	-0.000345419	-0.242432	Q8BH95	NSSVGLIQLNRPK		RecName: Full=Enoyl-CoA hydratase, mitochondrial; EC=4.2.1.17; AltName: Full=Enoyl-CoA hydratase 1; AltName: Full=Short-chain enoyl-CoA hydratase; Short=SCEH; Flags: Precursor;
663	469.283	34.2267	0.4996	936.551	2	1.06513	C1/2	S1/2	0.727526	26.4878	1.06975e+07	9.5384e+06	7.72011e+06	1.12785e+07	9.86123e+06	3.45221e+06	7.72011e+06	9.93664e+06	156881280	58184392	109029096	146035776	34.7196	35.0752	34.2267	34.1429	87.7	0.000919062	0.981326	Q99JY0	AALSGLLHR		RecName: Full=Trifunctional enzyme subunit beta, mitochondrial; AltName: Full=TP-beta; Includes: RecName: Full=3-ketoacyl-CoA thiolase; EC=2.3.1.16; AltName: Full=Acetyl-CoA acyltransferase; AltName: Full=Beta-ketothiolase; Flags: Precursor;
665	862.442	41.4778	0.5487	1722.87	2	1.00627	S1/2	C1/2	0.996873	15.6934	4.04313e+07	3.80677e+07	3.51128e+07	4.38785e+07	3.72706e+07	1.37777e+07	3.51128e+07	3.8658e+07	120719952	45493928	99828304	137963776	41.9714	42.3491	41.4778	41.3914	93.3	4.85138e-05	0.0281587	P26443	HGGTIPVVPTAEFQDR		RecName: Full=Glutamate dehydrogenase 1, mitochondrial; Short=GDH 1; EC=1.4.1.3; Flags: Precursor;
666	1155.08	71.2124	1.83153	2308.16	2	2.0982	C1/2	S1/2	0.0130981	10.9147	1.76392e+08	1.63664e+08	7.47811e+07	8.72894e+07	1.62603e+08	5.92344e+07	7.47811e+07	7.69042e+07	525267296	157113168	209923824	208727344	71.6787	71.8959	71.2124	71.2485	169.88	0.00324686	1.40669	Q03265	QGQYSPMAIEEQVAVIYAGVR		RecName: Full=ATP synthase subunit alpha, mitochondrial; Flags: Precursor;
668	685.011	58.3554	0.62775	2052.01	3	1.36495	S1/2	C1/2	0.0312383	7.86657	3.29946e+07	3.34142e+07	4.28015e+07	4.78436e+07	3.04153e+07	1.20935e+07	4.28015e+07	4.21514e+07	156764304	65899652	208831664	250912912	58.8534	59.0992	58.3554	58.3039	100.56	0.000433044	0.211034	P12787	WVTYFNKPDIDAWELR		RecName: Full=Cytochrome c oxidase subunit 5A, mitochondrial; AltName: Full=Cytochrome c oxidase polypeptide Va; Flags: Precursor;
671	1389.37	71.6796	0.338383	4165.08	3	8.04286	S1/2	C1/2	0.000201302	3.47617	1.51381e+07	1.46482e+07	1.22728e+08	1.16839e+08	1.39547e+07	5.30157e+06	1.22728e+08	1.02938e+08	40391300	13604484	248795792	196618592	72.1425	72.3128	71.6796	71.682	148.55	0.00334734	0.803668	Q9CZU6	AALPSHVVTMLDNFPTNLHPMSQLSAAITALNSESNFAR		RecName: Full=Citrate synthase, mitochondrial; EC=2.3.3.1; Flags: Precursor;
673	573.83	49.9818	0.588083	1145.65	2	1.16225	S1/2	C1/2	0.0633446	5.14633	1.91692e+07	2.0617e+07	2.27434e+07	2.3498e+07	1.76707e+07	7.46185e+06	2.27434e+07	2.07023e+07	169226464	75199368	175009344	184818128	50.4595	50.9001	49.9818	49.9023	39.73	0.000625432	0.545921	Q9DB20	SFLSPNQILK		RecName: Full=ATP synthase subunit O, mitochondrial; AltName: Full=Oligomycin sensitivity conferral protein; Short=OSCP; Flags: Precursor;
675	482.267	47.5881	0.486817	962.519	2	1.13074	S1/2	C1/2	0.548765	21.7554	9.38811e+06	9.33637e+06	8.95773e+06	1.22148e+07	8.65421e+06	3.37909e+06	8.95773e+06	1.07615e+07	120023568	57042464	127792984	150148864	48.2083	48.5867	47.5881	47.6212	65.57	0.000407228	0.423086	P26443	YNLGLDLR		RecName: Full=Glutamate dehydrogenase 1, mitochondrial; Short=GDH 1; EC=1.4.1.3; Flags: Precursor;
677	1136.19	71.5515	0.23845	2270.37	2	41.9486	C1/2	S1/2	0.277027	133.551	1.62215e+08	4.64322e+06	1.51125e+06	2.46643e+06	1.49534e+08	1.68051e+06	1.51125e+06	2.17299e+06	731344000	16226989	7.32088e+06	9282458	72.0118	72.198	71.5515	71.5635	79.12	-0.00395457	-1.74181	Q64522	LLGGVTIAQGGVLPNIQAVLLPK		RecName: Full=Histone H2A type 2-B; AltName: Full=H2a-613A;
678	731.392	72.1946	0.146083	1460.77	2	663.606	S1/2	C1/2	0.00256412	40.1339	24652.2	44188.5	1.92933e+07	2.63898e+07	22725	15993	1.92933e+07	2.325e+07	546465	66900	308724960	424384032	72.6749	72.8845	72.1946	72.2089	92.81	0.000111571	0.0763784	Q9Z110	TPLFDQIIDMLR		RecName: Full=Delta-1-pyrroline-5-carboxylate synthase; Short=P5CS; AltName: Full=Aldehyde dehydrogenase family 18 member A1; Includes: RecName: Full=Glutamate 5-kinase; Short=GK; EC=2.7.2.11; AltName: Full=Gamma-glutamyl kinase; Includes: RecName: Full=Gamma-glutamyl phosphate reductase; Short=GPR; EC=1.2.1.41; AltName: Full=Glutamate-5-semialdehyde dehydrogenase; AltName: Full=Glutamyl-gamma-se…
679	595.79	35.7115	0.5137	1189.57	2	1.00054	S1/2	C1/2	0.991881	6.83442	1.04752e+07	1.0705e+07	1.11079e+07	1.00838e+07	9.65629e+06	3.87443e+06	1.11079e+07	8.88404e+06	71246248	34390400	90104840	76501288	36.1508	36.57	35.7115	35.6653	66.67	0.000934587	0.785655	Q9CQQ7	QIQDAIDMEK		RecName: Full=ATP synthase F(0) complex subunit B1, mitochondrial; AltName: Full=ATP synthase subunit b; Short=ATPase subunit b; Flags: Precursor;
681	757.392	38.8662	0.44555	1512.77	2	1.35294	S1/2	C1/2	0.156739	18.426	3.78669e+07	2.91369e+07	4.75037e+07	4.31482e+07	3.49067e+07	1.05454e+07	4.75037e+07	3.80147e+07	181398256	59074388	241101904	187037744	39.3784	39.7613	38.8662	38.8073	80.28	-0.00176418	-1.16619	P08113	NLLHVTDTGVGMTR		RecName: Full=Endoplasmin; AltName: Full=94 kDa glucose-regulated protein; Short=GRP-94; AltName: Full=Endoplasmic reticulum resident protein 99; Short=ERp99; AltName: Full=Heat shock protein 90 kDa beta member 1; AltName: Full=Polymorphic tumor rejection antigen 1; AltName: Full=Tumor rejection antigen gp96; Flags: Precursor;
683	519.769	42.4225	0.611783	1037.52	2	1.1689	S1/2	C1/2	0.549071	36.0385	1.4491e+07	8.60536e+06	1.40806e+07	1.29168e+07	1.33582e+07	3.11452e+06	1.40806e+07	1.138e+07	136341728	40539616	127552880	126857464	42.8966	43.2681	42.4225	42.2886	46.09	0.00138423	1.33417	Q9D6R2	MSDGLFLQK		RecName: Full=Isocitrate dehydrogenase [NAD] subunit alpha, mitochondrial; EC=1.1.1.41; AltName: Full=Isocitric dehydrogenase subunit alpha; AltName: Full=NAD(+)-specific ICDH subunit alpha; Flags: Precursor;
684	774.425	37.1038	0.35695	1546.84	2	1.05859	S1/2	C1/2	0.814799	21.6448	2.0504e+07	1.60002e+07	2.22787e+07	1.63643e+07	1.89012e+07	5.79092e+06	2.22787e+07	1.44173e+07	79990256	29018576	97877376	68576912	37.6118	38.0397	37.1038	37.056	114.36	-0.000456716	-0.295258	Q8BMK4	ELVSLKQEQQAFK		RecName: Full=Cytoskeleton-associated protein 4; AltName: Full=63-kDa cytoskeleton-linking membrane protein; Short=Climp-63; Short=p63;
685	604.345	23.6934	0.763233	603.338	1	1.09258	C1/2	S1/2	0.396825	9.2629	5.90866e+06	6.73693e+06	6.07067e+06	5.50336e+06	5.44676e+06	2.43828e+06	6.07067e+06	4.8486e+06	64348368	30827622	77566064	58920868	24.0185	24.3587	23.6934	23.625	20.36	-7.5593e-05	-0.125291	P38647	NVPFK		RecName: Full=Stress-70 protein, mitochondrial; AltName: Full=75 kDa glucose-regulated protein; Short=GRP-75; AltName: Full=Heat shock 70 kDa protein 9; AltName: Full=Mortalin; AltName: Full=Peptide-binding protein 74; Short=PBP74; AltName: Full=p66 MOT; Flags: Precursor;
686	523.781	49.3197	0.585417	2091.09	4	1.07975	S1/2	C1/2	0.692455	19.0036	1.79898e+07	1.55353e+07	1.56672e+07	2.05314e+07	1.65834e+07	5.62265e+06	1.56672e+07	1.80887e+07	107316576	38594392	107885624	113580744	49.8381	50.2608	49.3197	49.2805	49.01	0.000596355	0.285188	P29758	WLAVDHENVRPDMVLLGK		RecName: Full=Ornithine aminotransferase, mitochondrial; EC=2.6.1.13; AltName: Full=Ornithine--oxo-acid aminotransferase; Flags: Precursor;
688	1117.55	71.5155	0.187083	3349.63	3	9.74228	C1/2	S1/2	0.65496	135.918	2.8783e+08	5.711e+06	1.09099e+07	1.92207e+07	2.65329e+08	2.06697e+06	1.09099e+07	1.69339e+07	908002112	10805085	45328268	72111760	71.9821	72.1753	71.5155	71.5376	76.56	0.000347962	0.10388	P56480	GFQQILAGEYDHLPEQAFYMVGPIEEAVAK		RecName: Full=ATP synthase subunit beta, mitochondrial; EC=3.6.3.14; Flags: Precursor;
692	851.456	62.7878	0.37095	1700.9	2	1.62669	C1/2	S1/2	0.0382347	13.8203	2.80092e+07	2.72807e+07	1.86554e+07	1.53338e+07	2.58196e+07	9.87362e+06	1.86554e+07	1.35095e+07	112977384	39975476	86535312	62275564	63.2205	63.5152	62.7878	62.8361	102.59	-0.000551916	-0.324485	P05213	AVFVDLEPTVIDEVR		RecName: Full=Tubulin alpha-1B chain; AltName: Full=Alpha-tubulin 2; AltName: Full=Alpha-tubulin isotype M-alpha-2; AltName: Full=Tubulin alpha-2 chain;
693	589.32	42.7877	0.667367	1176.63	2	1.04212	S1/2	C1/2	0.824926	18.1743	1.89079e+07	2.00979e+07	1.77123e+07	2.29361e+07	1.74298e+07	7.27397e+06	1.77123e+07	2.02073e+07	149833264	77428352	134285648	173105712	43.2385	43.5647	42.7877	42.6203	85.29	0.0012827	1.09015	O35129	FNASQLITQR		RecName: Full=Prohibitin-2; AltName: Full=B-cell receptor-associated protein BAP37; AltName: Full=Repressor of estrogen receptor activity;
695	555.611	40.4329	0.43425	1663.81	3	1.00227	C1/2	S1/2	0.955853	10.6567	1.87913e+07	1.80177e+07	1.69791e+07	1.97465e+07	1.73223e+07	6.5211e+06	1.69791e+07	1.73971e+07	125768264	53769144	140041504	132849960	40.941	41.2905	40.4329	40.3	83.99	0.000648645	0.389855	P97450	FDDPKFEVIDKPQS		RecName: Full=ATP synthase-coupling factor 6, mitochondrial; Short=ATPase subunit F6; Flags: Precursor;
698	675.357	35.5529	0.480283	1348.7	2	1.17026	S1/2	C1/2	0.528965	25.2804	3.35895e+07	3.74318e+07	3.41281e+07	4.89855e+07	3.09637e+07	1.35476e+07	3.41281e+07	4.31574e+07	144751328	81825368	149489008	228906096	36.003	36.4159	35.5529	35.5066	37.16	0.0110847	8.21886	Q8JZM0	QLSQNFLLDLR	[1] Deamidated (Q)|[4] Deamidated (Q)|[5] Deamidated (N)	RecName: Full=Dimethyladenosine transferase 1, mitochondrial; EC=2.1.1.-; AltName: Full=Mitochondrial 12S rRNA dimethylase 1; AltName: Full=Mitochondrial transcription factor B1; Short=mtTFB1; AltName: Full=S-adenosylmethionine-6-N', N'-adenosyl(rRNA) dimethyltransferase 1; Flags: Precursor;
701	568.3	33.2392	0.824917	1134.58	2	1.18521	S1/2	C1/2	0.435927	22.1536	1.27589e+07	1.39404e+07	1.33436e+07	1.83006e+07	1.17614e+07	5.0454e+06	1.33436e+07	1.61233e+07	93811560	45839320	113984712	148793152	33.7739	34.0876	33.2392	33.2088	56.45	0.00230547	2.032	Q8VDN2	YHTEIVFAR		RecName: Full=Sodium/potassium-transporting ATPase subunit alpha-1; Short=Na(+)/K(+) ATPase alpha-1 subunit; EC=3.6.3.9; AltName: Full=Sodium pump subunit alpha-1; Flags: Precursor;
705	951.021	64.3751	0.723567	1900.03	2	1.51652	C1/2	S1/2	0.0328649	10.8146	5.73446e+07	5.90056e+07	4.12943e+07	3.54273e+07	5.28618e+07	2.13557e+07	4.12943e+07	3.12123e+07	125587840	75027944	112609160	100233736	64.9125	65.2955	64.3751	64.4128	145.67	0.000198665	0.104559	Q9DCN2	SVGMIAGGTGITPMLQVIR		RecName: Full=NADH-cytochrome b5 reductase 3; Short=B5R; Short=Cytochrome b5 reductase; EC=1.6.2.2; AltName: Full=Diaphorase-1; Contains: RecName: Full=NADH-cytochrome b5 reductase 3 membrane-bound form; Contains: RecName: Full=NADH-cytochrome b5 reductase 3 soluble form;
709	606.815	40.495	0.403383	1211.62	2	1.08364	C1/2	S1/2	0.881777	39.704	2.67766e+07	1.50373e+07	2.30947e+07	1.54919e+07	2.46833e+07	5.44242e+06	2.30947e+07	1.36487e+07	223812800	55490852	195114800	130566024	41.0032	41.3587	40.495	40.3682	22.64	-0.0106416	-8.78292	Q3UA37	DAQNRLAPIGR	[3] Deamidated (Q)|[4] Deamidated (N)	RecName: Full=Glutamine-rich protein 1;
710	539.278	35.8576	0.549533	1076.54	2	1.19958	S1/2	C1/2	0.129025	7.74307	1.53311e+07	1.37395e+07	1.82694e+07	1.66033e+07	1.41326e+07	4.97269e+06	1.82694e+07	1.46279e+07	125408864	49909564	144165872	127253824	36.3053	36.7019	35.8576	35.8252	47	0.00104087	0.966866	Q9CQQ7	HYLFDVQR		RecName: Full=ATP synthase F(0) complex subunit B1, mitochondrial; AltName: Full=ATP synthase subunit b; Short=ATPase subunit b; Flags: Precursor;
711	522.585	41.5115	0.5783	1564.73	3	1.07827	C1/2	S1/2	0.700561	16.9443	1.91769e+07	1.5088e+07	1.39852e+07	1.77926e+07	1.76778e+07	5.46076e+06	1.39852e+07	1.56757e+07	134661168	37553352	104652216	113031120	42.0022	42.3809	41.5115	41.4245	93.09	0.00017251	0.110248	Q99KI0	VAMSHFEPSEYIR		RecName: Full=Aconitate hydratase, mitochondrial; Short=Aconitase; EC=4.2.1.3; AltName: Full=Citrate hydro-lyase; Flags: Precursor;
712	708.831	39.6752	0.512467	1415.65	2	1.04343	S1/2	C1/2	0.714201	11.4775	2.30354e+07	2.71047e+07	2.78398e+07	2.44776e+07	2.12346e+07	9.80992e+06	2.78398e+07	2.15654e+07	123801104	61109040	164671376	116245592	40.2168	40.546	39.6752	39.5937	80.08	-0.000885121	-0.62524	P11438	EIYTMDSTTDIK		RecName: Full=Lysosome-associated membrane glycoprotein 1; Short=LAMP-1; Short=Lysosome-associated membrane protein 1; AltName: Full=120 kDa lysosomal membrane glycoprotein; AltName: Full=CD107 antigen-like family member A; AltName: Full=LGP-120; AltName: Full=Lysosomal membrane glycoprotein A; Short=LGP-A; AltName: Full=P2B; AltName: CD_antigen=CD107a; Flags: Precursor;
713	853.12	61.7134	1.11905	2556.34	3	1.33194	C1/2	S1/2	0.783782	98.3277	4.94549e+06	1.09905e+06	3.84673e+06	691429	4.55889e+06	397775	3.84673e+06	609167	21122622	2485803	18152288	5.54096e+06	62.1033	62.5189	61.7134	61.765	147.7	-0.000952209	-0.372489	Q03265	ILGADTSVDLEETGRVLSIGDGIAR		RecName: Full=ATP synthase subunit alpha, mitochondrial; Flags: Precursor;
715	757.396	51.1683	0.7385	1512.78	2	1.13604	C1/2	S1/2	0.536982	21.169	3.27486e+07	4.42786e+07	3.56108e+07	3.21923e+07	3.01885e+07	1.60256e+07	3.56108e+07	2.83622e+07	99511080	64206968	107606880	105914360	51.6189	52.0308	51.1683	51.0442	105.91	-0.00127685	-0.844044	P11499	GVVDSEDLPLNISR		RecName: Full=Heat shock protein HSP 90-beta; AltName: Full=Heat shock 84 kDa; Short=HSP 84; Short=HSP84; AltName: Full=Tumor-specific transplantation 84 kDa antigen; Short=TSTA;
716	744.719	47.8497	0.9831	2231.14	3	1.16989	S1/2	C1/2	0.207509	12.0829	3.13571e+07	2.64206e+07	3.32253e+07	3.43683e+07	2.89058e+07	9.56234e+06	3.32253e+07	3.02793e+07	122621752	36729880	109249992	119124288	48.4595	48.8457	47.8497	47.8506	92.29	-0.000454572	-0.20374	Q8BFR5	TIGTGLVTDVPAMTEEDKNIK		RecName: Full=Elongation factor Tu, mitochondrial; Flags: Precursor;
717	696.38	48.1135	0.275567	1390.74	2	1.07447	S1/2	C1/2	0.803605	26.5692	2.70124e+07	2.71282e+07	2.36216e+07	3.45506e+07	2.49007e+07	9.81843e+06	2.36216e+07	3.044e+07	196238272	67624200	162518464	211094064	48.7093	49.1066	48.1135	48.0866	91.81	-0.0007244	-0.520872	Q9D6R2	TPYTDVNIVTIR		RecName: Full=Isocitrate dehydrogenase [NAD] subunit alpha, mitochondrial; EC=1.1.1.41; AltName: Full=Isocitric dehydrogenase subunit alpha; AltName: Full=NAD(+)-specific ICDH subunit alpha; Flags: Precursor;
718	454.253	32.5915	0.649133	906.492	2	1.2755	S1/2	C1/2	0.03962	5.33147	7.15017e+06	6.63064e+06	9.07669e+06	8.50078e+06	6.59121e+06	2.39981e+06	9.07669e+06	7.4894e+06	104420248	42664636	140256544	106667776	33.1197	33.413	32.5915	32.5908	64.86	-0.000713021	-0.786571	P56382	QAGLSYIR		RecName: Full=ATP synthase subunit epsilon, mitochondrial; Short=ATPase subunit epsilon;
720	398.24	25.915	0.4826	794.465	2	1.24813	C1/2	S1/2	0.355428	21.4644	7.24475e+06	9.83742e+06	6.19733e+06	7.4889e+06	6.6784e+06	3.56043e+06	6.19733e+06	6.59791e+06	147902672	87960720	140988112	140253168	26.2597	26.5982	25.915	25.8498	47.6	3.08157e-05	0.0387879	P68033	IIAPPER		RecName: Full=Actin, alpha cardiac muscle 1; AltName: Full=Alpha-cardiac actin; Flags: Precursor;
723	738.375	53.0638	0.491317	2212.1	3	1.25388	S1/2	C1/2	0.133305	12.494	4.36123e+07	4.52859e+07	5.08101e+07	6.06578e+07	4.02029e+07	1.63902e+07	5.08101e+07	5.3441e+07	161414768	60604140	172562384	167955472	53.5379	53.8125	53.0638	52.9551	113.89	0.000734737	0.332144	P16858	VIISAPSADAPMFVMGVNHEK		RecName: Full=Glyceraldehyde-3-phosphate dehydrogenase; Short=GAPDH; EC=1.2.1.12; AltName: Full=Peptidyl-cysteine S-nitrosylase GAPDH; EC=2.6.99.-;
724	637.866	55.4706	0.629	1273.72	2	1.32246	S1/2	C1/2	0.236734	22.0034	1.13357e+07	1.55131e+07	1.6459e+07	1.90473e+07	1.04496e+07	5.61461e+06	1.6459e+07	1.67812e+07	71967168	38955592	112025888	114988928	55.8551	56.2094	55.4706	55.3777	75.72	-0.000451215	-0.35425	P02088	LLVVYPWTQR		RecName: Full=Hemoglobin subunit beta-1; AltName: Full=Beta-1-globin; AltName: Full=Hemoglobin beta-1 chain; AltName: Full=Hemoglobin beta-major chain;
726	519.801	37.0519	0.577367	1037.59	2	1.1593	S1/2	C1/2	1.94391e-05	0.0907697	1.83741e+07	1.83506e+07	2.12898e+07	2.1285e+07	1.69378e+07	6.64157e+06	2.12898e+07	1.87526e+07	145220384	66532000	177328000	170957328	37.5356	37.9641	37.0519	37.0038	72.66	0.00149132	1.4373	P56480	IPVGPETLGR		RecName: Full=ATP synthase subunit beta, mitochondrial; EC=3.6.3.14; Flags: Precursor;
728	714.727	53.0999	0.796767	2141.16	3	1.61292	S1/2	C1/2	0.222798	33.9115	2.12898e+07	2.52157e+07	2.85116e+07	4.64983e+07	1.96255e+07	9.12626e+06	2.85116e+07	4.09662e+07	68828392	38994108	99190560	296397760	53.5711	53.8455	53.0999	52.9929	101.29	-0.00135293	-0.631867	Q9DCW4	GIHVEIPGAQAESLGPLQVAR		RecName: Full=Electron transfer flavoprotein subunit beta; Short=Beta-ETF;
729	1222.15	71.7301	0.17565	2442.29	2	4.51367	S1/2	C1/2	0.137272	87.697	1.9915e+07	4.66973e+06	5.51809e+07	5.57865e+07	1.83582e+07	1.6901e+06	5.51809e+07	4.91493e+07	108990368	1.26638e+07	300859168	187451984	72.1952	72.3605	71.7301	71.7302	65.56	0.0042072	1.72265	Q8QZT1	IAAFADAAVDPIDFPLAPAYAVPK		RecName: Full=Acetyl-CoA acetyltransferase, mitochondrial; EC=2.3.1.9; AltName: Full=Acetoacetyl-CoA thiolase; Flags: Precursor;
732	565.843	34.3855	0.646767	1129.67	2	1.39324	S1/2	C1/2	0.427761	55.8872	1.71284e+06	742523	1.79523e+06	1.62569e+06	1.57894e+06	268739	1.79523e+06	1.43228e+06	15909700	3070524	15040866	13684232	34.8754	35.2372	34.3855	34.3125	64.34	0.000979991	0.867502	P41731	TATILDKLQK		RecName: Full=CD63 antigen; AltName: CD_antigen=CD63;
733	795.417	59.791	0.7018	1588.82	2	1.08012	C1/2	S1/2	0.5247	14.3506	2.6548e+07	2.83441e+07	2.79886e+07	2.28316e+07	2.44726e+07	1.02585e+07	2.79886e+07	2.01153e+07	129072416	40932204	123221160	95173376	60.1791	60.4686	59.791	59.8123	94.83	-0.000711067	-0.447544	P51150	EAINVEQAFQTIAR		RecName: Full=Ras-related protein Rab-7a;
735	536.324	46.9925	0.38895	1070.63	2	1.26849	S1/2	C1/2	0.251031	21.399	1.61016e+07	1.18692e+07	1.82996e+07	1.71811e+07	1.48429e+07	4.29579e+06	1.82996e+07	1.5137e+07	163795696	52816684	167358192	148996512	47.5975	48.0015	46.9925	47.057	74.42	0.000654293	0.611127	Q9DD03	LLLIGDSGVGK		RecName: Full=Ras-related protein Rab-13; Flags: Precursor;
736	669.375	41.0642	0.845867	1336.74	2	1.14975	S1/2	C1/2	0.284691	12.7415	3.30929e+07	3.48061e+07	3.55166e+07	4.25501e+07	3.05059e+07	1.25973e+07	3.55166e+07	3.74877e+07	151330032	72849960	186625600	182815280	41.583	41.9604	41.0642	41.0053	112.09	0.0011063	0.827614	P19324	HLAGLGLTEAIDK		RecName: Full=Serpin H1; AltName: Full=47 kDa heat shock protein; AltName: Full=Collagen-binding protein; Short=Colligin; AltName: Full=Serine protease inhibitor J6; Flags: Precursor;
737	765.362	39.2474	0.578133	1528.71	2	1.19258	C1/2	S1/2	0.49675	33.8214	2.53714e+07	2.31146e+07	1.54666e+07	2.51897e+07	2.3388e+07	8.36581e+06	1.54666e+07	2.21927e+07	114299312	42625460	80109136	109818672	39.8225	40.1401	39.2474	39.1692	138.78	0.000116909	0.0764758	Q9CQX2	NSAEETWMVIHGR		RecName: Full=Cytochrome b5 type B; AltName: Full=Cytochrome b5 outer mitochondrial membrane isoform; Flags: Precursor;
738	961.486	72.2917	0.21805	1920.96	2	218.751	S1/2	C1/2	0.0195528	87.8319	164856	191048	1.47509e+07	6.31035e+07	151968	69145.4	1.47509e+07	5.55958e+07	225145	66943.5	95945384	685945408	72.7776	72.9847	72.2917	72.3084	136.63	-0.000760082	-0.395679	P56480	DQEGQDVLLFIDNIFR		RecName: Full=ATP synthase subunit beta, mitochondrial; EC=3.6.3.14; Flags: Precursor;
739	772.918	44.7437	0.406633	1543.82	2	1.42286	S1/2	C1/2	0.0214355	6.69141	1.23379e+07	1.1799e+07	1.79843e+07	1.63593e+07	1.13734e+07	4.27038e+06	1.79843e+07	1.44129e+07	65645820	29192442	92675096	78796952	45.2962	45.6401	44.7437	44.7325	138.96	0.000109114	0.0706778	P08113	ELISNASDALDKIR		RecName: Full=Endoplasmin; AltName: Full=94 kDa glucose-regulated protein; Short=GRP-94; AltName: Full=Endoplasmic reticulum resident protein 99; Short=ERp99; AltName: Full=Heat shock protein 90 kDa beta member 1; AltName: Full=Polymorphic tumor rejection antigen 1; AltName: Full=Tumor rejection antigen gp96; Flags: Precursor;
740	755.408	50.081	0.446183	1508.8	2	1.27525	S1/2	C1/2	0.10072	10.4142	1.3664e+07	1.47394e+07	1.6777e+07	1.94443e+07	1.25958e+07	5.33459e+06	1.6777e+07	1.7131e+07	92080376	31843132	85588688	96833480	50.5499	50.9918	50.081	49.9914	80.76	0.000256084	0.169727	Q8CAQ8	LHNMIVDLDNVVK		RecName: Full=Mitochondrial inner membrane protein; AltName: Full=Mitofilin;
742	717.812	42.8145	0.517817	1433.61	2	1.01512	C1/2	S1/2	0.982465	32.2892	2.86446e+07	4.5595e+07	3.27623e+07	4.03715e+07	2.64054e+07	1.65021e+07	3.27623e+07	3.55684e+07	125834280	90214720	179560208	178993424	43.2699	43.6022	42.8145	42.6488	86.61	4.44483e-05	0.0310044	P19783	SEDYAFPTYADR		RecName: Full=Cytochrome c oxidase subunit 4 isoform 1, mitochondrial; AltName: Full=Cytochrome c oxidase polypeptide IV; AltName: Full=Cytochrome c oxidase subunit IV isoform 1; Short=COX IV-1; Flags: Precursor;
743	677.87	33.3683	0.518883	1353.73	2	1.37184	C1/2	S1/2	0.558154	47.9908	1.44837e+07	2.93628e+07	1.37575e+07	1.82044e+07	1.33514e+07	1.06272e+07	1.37575e+07	1.60385e+07	83498464	47352844	86254680	92298528	33.8925	34.2139	33.3683	33.3222	69.81	0.000181892	0.134364	Q8CI43	ALGQNPTNAEVLK		RecName: Full=Myosin light chain 6B; AltName: Full=Smooth muscle and nonmuscle myosin light chain alkali 6B;
744	446.209	35.6454	0.522733	1335.6	3	1.12142	S1/2	C1/2	0.242238	9.42898	1.28183e+07	1.12159e+07	1.37998e+07	1.31527e+07	1.18163e+07	4.05934e+06	1.37998e+07	1.15878e+07	140144000	50377368	159263856	131731440	36.094	36.5077	35.6454	35.6007	63.93	0.000823061	0.616247	P62874	IYAMHWGTDSR		RecName: Full=Guanine nucleotide-binding protein G(I)/G(S)/G(T) subunit beta-1; AltName: Full=Transducin beta chain 1;
747	497.267	36.9907	0.600283	992.519	2	1.39083	S1/2	C1/2	0.29257	29.1357	7.66462e+06	8.75255e+06	1.37688e+07	9.06465e+06	7.06545e+06	3.16779e+06	1.37688e+07	7.98618e+06	73392584	43556252	147103264	81809560	37.4487	37.8656	36.9907	36.9462	81.51	0.000735743	0.741289	P08113	SGYLLPDTK		RecName: Full=Endoplasmin; AltName: Full=94 kDa glucose-regulated protein; Short=GRP-94; AltName: Full=Endoplasmic reticulum resident protein 99; Short=ERp99; AltName: Full=Heat shock protein 90 kDa beta member 1; AltName: Full=Polymorphic tumor rejection antigen 1; AltName: Full=Tumor rejection antigen gp96; Flags: Precursor;
749	1091.58	65.7559	0.781683	2181.15	2	1.01897	S1/2	C1/2	0.870715	87.6841	1.0507e+08	2.46444e+07	3.75826e+07	9.45928e+07	9.68564e+07	8.91949e+06	3.75826e+07	8.33386e+07	298020736	20291308	91941904	351303168	66.269	66.6171	65.7559	65.7233	159.67	-0.00115962	-0.531654	P00405	MLISSEDVLHSWAVPSLGLK		RecName: Full=Cytochrome c oxidase subunit 2; AltName: Full=Cytochrome c oxidase polypeptide II;
750	783.946	49.6827	0.497083	1565.88	2	1.26654	C1/2	S1/2	0.0254484	4.18852	2.44874e+07	2.59822e+07	2.04111e+07	1.94372e+07	2.25732e+07	9.40366e+06	2.04111e+07	1.71247e+07	115568432	52481924	92326232	85400008	50.1735	50.6099	49.6827	49.6189	81.45	-0.000871359	-0.556467	P10852	LGASNLPAGISLPASAK		RecName: Full=4F2 cell-surface antigen heavy chain; Short=4F2hc; AltName: Full=Solute carrier family 3 member 2; AltName: CD_antigen=CD98;
751	581.808	56.4414	0.57035	1161.6	2	1.11128	S1/2	C1/2	0.0711922	4.08718	1.14753e+07	1.08306e+07	1.24875e+07	1.23006e+07	1.05782e+07	3.91989e+06	1.24875e+07	1.08371e+07	97153008	37990552	122308328	92266096	56.7867	57.0672	56.4414	56.3291	61.55	-0.00144412	-1.24321	Q3V3R1	DFTLPISDVR		RecName: Full=Monofunctional C1-tetrahydrofolate synthase, mitochondrial; EC=6.3.4.3; AltName: Full=Formyltetrahydrofolate synthetase; Flags: Precursor;
752	509.301	17.9715	0.52935	1016.59	2	1.11492	S1/2	C1/2	0.581552	20.7136	75135.9	80236	99299.4	73927.4	69262.2	29039.6	99299.4	65131.9	1447531	577208	2.28531e+06	1.46886e+06	18.338	18.6645	17.9715	17.8641	76.55	0.000565548	0.556321	P63038	VTKDGVTVAK		RecName: Full=60 kDa heat shock protein, mitochondrial; AltName: Full=60 kDa chaperonin; AltName: Full=Chaperonin 60; Short=CPN60; AltName: Full=HSP-65; AltName: Full=Heat shock protein 60; Short=HSP-60; Short=Hsp60; AltName: Full=Mitochondrial matrix protein P1; Flags: Precursor;
753	662.04	50.1801	0.84515	1983.1	3	1.64978	S1/2	C1/2	0.0462459	14.7427	2.84011e+07	3.50117e+07	5.01336e+07	5.44834e+07	2.61809e+07	1.26717e+07	5.01336e+07	4.80013e+07	102547592	52313336	186513104	192294544	50.6437	51.0878	50.1801	50.0871	120.79	-0.000666821	-0.336252	P19324	LSSLIILMPHHVEPLER		RecName: Full=Serpin H1; AltName: Full=47 kDa heat shock protein; AltName: Full=Collagen-binding protein; Short=Colligin; AltName: Full=Serine protease inhibitor J6; Flags: Precursor;
754	455.795	25.1244	0.680667	909.576	2	1.3875	C1/2	S1/2	0.241804	26.2818	1.16925e+07	8.02772e+06	7.20382e+06	7.00894e+06	1.07785e+07	2.90545e+06	7.20382e+06	6.17505e+06	150341328	48647032	102079760	114636448	25.4514	25.9019	25.1244	25.0963	48.98	-0.000127678	-0.140371	Q8QZT1	LNVKPLAR		RecName: Full=Acetyl-CoA acetyltransferase, mitochondrial; EC=2.3.1.9; AltName: Full=Acetoacetyl-CoA thiolase; Flags: Precursor;
755	980.958	46.6584	0.467083	1959.9	2	1.43073	S1/2	C1/2	0.0187918	6.97472	5.06854e+07	5.01552e+07	6.85799e+07	7.56954e+07	4.67232e+07	1.81525e+07	6.85799e+07	6.66895e+07	139385808	54615484	190542208	187004528	47.2323	47.6157	46.6584	46.7279	84.93	-0.0020253	-1.03337	P68134	YPIEHGIITNWDDMEK		RecName: Full=Actin, alpha skeletal muscle; AltName: Full=Alpha-actin-1; Flags: Precursor;
756	574.268	28.5502	0.506117	1146.52	2	1.16048	C1/2	S1/2	0.371262	19.3521	9.51212e+06	9.26184e+06	6.98201e+06	9.19578e+06	8.76852e+06	3.35211e+06	6.98201e+06	8.10171e+06	99422544	38684704	69630352	83909528	29.0052	29.2325	28.5502	28.4757	56.22	0.000296972	0.25902	Q9DCX2	SWNETFHAR		RecName: Full=ATP synthase subunit d, mitochondrial; Short=ATPase subunit d;
757	735.352	42.7877	0.6416	2937.38	4	1.45683	C1/2	S1/2	0.049191	8.94207	7.86515e+07	6.92967e+07	5.37758e+07	4.7779e+07	7.2503e+07	2.50804e+07	5.37758e+07	4.20945e+07	202908864	69206232	203980576	129388008	43.2385	43.5647	42.7877	42.6203	138.18	-0.000783467	-0.266723	P07356	LSLEGDHSTPPSAYGSVKPYTNFDAER		RecName: Full=Annexin A2; AltName: Full=Annexin II; AltName: Full=Annexin-2; AltName: Full=Calpactin I heavy chain; AltName: Full=Calpactin-1 heavy chain; AltName: Full=Chromobindin-8; AltName: Full=Lipocortin II; AltName: Full=Placental anticoagulant protein IV; Short=PAP-IV; AltName: Full=Protein I; AltName: Full=p36;
758	541.287	50.6409	0.434917	1080.56	2	1.36745	S1/2	C1/2	0.169903	19.6526	1.45927e+07	1.35909e+07	2.19477e+07	1.6592e+07	1.34519e+07	4.9189e+06	2.19477e+07	1.4618e+07	139134288	63268108	196985312	177577488	51.088	51.5553	50.6409	50.5225	56.73	-0.000125583	-0.116221	P17156	LLQDFFNGK		RecName: Full=Heat shock-related 70 kDa protein 2; Short=Heat shock protein 70.2;
759	630.377	49.8164	0.465383	1258.74	2	1.08094	S1/2	C1/2	0.0616576	2.4728	1.32105e+07	1.34831e+07	1.41748e+07	1.46793e+07	1.21778e+07	4.87989e+06	1.41748e+07	1.29329e+07	119015272	41158164	109992160	106489496	50.2959	50.7306	49.8164	49.7445	112.53	0.00042951	0.341223	O35129	LLLGAGAVAYGVR		RecName: Full=Prohibitin-2; AltName: Full=B-cell receptor-associated protein BAP37; AltName: Full=Repressor of estrogen receptor activity;
760	657.999	54.6079	0.743917	1970.98	3	1.45015	S1/2	C1/2	0.0175335	7.0708	2.2134e+07	2.44638e+07	3.37913e+07	3.37823e+07	2.04037e+07	8.85411e+06	3.37913e+07	2.97631e+07	95958976	31775718	120684160	107685104	54.9894	55.3877	54.6079	54.5193	116.79	-0.000665699	-0.337751	P19783	DYPLPDVAHVTMLSASQK		RecName: Full=Cytochrome c oxidase subunit 4 isoform 1, mitochondrial; AltName: Full=Cytochrome c oxidase polypeptide IV; AltName: Full=Cytochrome c oxidase subunit IV isoform 1; Short=COX IV-1; Flags: Precursor;
761	1080.08	72.0478	0.317267	2158.14	2	93.3053	S1/2	C1/2	0.0795952	131.168	1.24032e+06	46655.3	4.82991e+07	7.1783e+07	1.14336e+06	16885.8	4.82991e+07	6.32427e+07	11126404	76129.9	262003264	445060768	72.4869	72.7389	72.0478	72.0582	145.71	0.005034	2.33257	Q9D0K2	DLTAVSNNAGVDNFGLGLLLR		RecName: Full=Succinyl-CoA:3-ketoacid coenzyme A transferase 1, mitochondrial; EC=2.8.3.5; AltName: Full=3-oxoacid CoA-transferase 1; AltName: Full=Somatic-type succinyl-CoA:3-oxoacid CoA-transferase; Short=SCOT-s; Flags: Precursor;
762	575.792	41.0372	0.7044	1149.57	2	1.16458	S1/2	C1/2	0.212802	12.0742	1.14072e+07	1.35368e+07	1.46955e+07	1.43538e+07	1.05154e+07	4.89934e+06	1.46955e+07	1.26461e+07	91857872	46692588	133131256	110946152	41.5552	41.9274	41.0372	40.9702	75.05	0.00217606	1.89294	Q8CAQ8	LSEQELEFR		RecName: Full=Mitochondrial inner membrane protein; AltName: Full=Mitofilin;
763	564.58	28.2009	0.42155	1690.72	3	1.30421	C1/2	S1/2	0.371625	29.0052	3.01837e+06	4.57595e+06	2.75406e+06	3.06886e+06	2.78241e+06	1.65616e+06	2.75406e+06	2.70374e+06	24129194	19434422	27308076	27956046	28.6489	28.913	28.2009	28.143	85.54	0.0013115	0.775703	P17156	STAGDTHLGGEDFDNR		RecName: Full=Heat shock-related 70 kDa protein 2; Short=Heat shock protein 70.2;
764	642.382	34.8078	0.54165	1282.75	2	1.02665	C1/2	S1/2	0.901788	18.4348	1.71536e+07	1.31972e+07	1.30851e+07	1.64777e+07	1.58126e+07	4.77644e+06	1.30851e+07	1.45173e+07	101867408	35431620	9.35288e+07	96293968	35.2788	35.6493	34.8078	34.7272	84.25	-0.000342743	-0.267194	Q9DB15	KLVESLPQEIK		RecName: Full=39S ribosomal protein L12, mitochondrial; Short=L12mt; Short=MRP-L12; Flags: Precursor;
767	668.865	34.1632	0.464767	1335.72	2	1.06128	S1/2	C1/2	0.922848	66.9293	2.47007e+07	3.23729e+07	1.59526e+07	4.46185e+07	2.27697e+07	1.17166e+07	1.59526e+07	3.931e+07	174473808	89520488	109169648	290221952	34.6568	35.0095	34.1632	34.0844	76.55	0.000445341	0.33341	P62806	RISGLIYEETR		RecName: Full=Histone H4;
768	554.786	40.2081	0.7895	1107.56	2	1.13582	S1/2	C1/2	0.028767	2.41239	9.13415e+06	9.45118e+06	1.07028e+07	1.04067e+07	8.4201e+06	3.42064e+06	1.07028e+07	9.16857e+06	78756304	33060960	104134352	91483232	40.7226	41.0818	40.2081	40.0653	58.9	0.00186669	1.68541	Q3V3R1	EFSEIQLSR		RecName: Full=Monofunctional C1-tetrahydrofolate synthase, mitochondrial; EC=6.3.4.3; AltName: Full=Formyltetrahydrofolate synthetase; Flags: Precursor;
769	577.387	38.8368	0.90785	1152.76	2	1.23511	C1/2	S1/2	0.769432	53.6987	1.14383e+07	5.14246e+06	6.13637e+06	7.2881e+06	1.05441e+07	1.8612e+06	6.13637e+06	6.421e+06	105270080	18031306	45609828	46453204	39.3477	39.7316	38.8368	38.781	79.25	0.000275105	0.238649	P63038	LKVGLQVVAVK		RecName: Full=60 kDa heat shock protein, mitochondrial; AltName: Full=60 kDa chaperonin; AltName: Full=Chaperonin 60; Short=CPN60; AltName: Full=HSP-65; AltName: Full=Heat shock protein 60; Short=HSP-60; Short=Hsp60; AltName: Full=Mitochondrial matrix protein P1; Flags: Precursor;
770	939.436	71.0881	0.37365	2815.29	3	617.994	C1/2	S1/2	0.00655794	66.7058	1.23095e+08	4.41899e+07	132127	138563	1.13472e+08	1.59935e+07	132127	122077	718885632	162926176	2.57108e+06	3.50915e+06	71.5631	71.7958	71.0881	71.1341	91.77	0.0122963	4.36772	Q9CZU6	LDWSHNFTNMLGYTDPQFTELMR		RecName: Full=Citrate synthase, mitochondrial; EC=2.3.3.1; Flags: Precursor;
774	727.708	51.1979	0.6434	2180.1	3	1.25397	S1/2	C1/2	0.297545	17.0217	2.03772e+07	1.59989e+07	2.52926e+07	2.03219e+07	1.87843e+07	5.79044e+06	2.52926e+07	1.79041e+07	90004184	23821892	106021024	87889184	51.6527	52.0524	51.1979	51.0737	123.81	-0.00219391	-1.00633	P12787	WVTYFNKPDIDAWELRK		RecName: Full=Cytochrome c oxidase subunit 5A, mitochondrial; AltName: Full=Cytochrome c oxidase polypeptide Va; Flags: Precursor;
775	746.928	49.6827	0.56005	1491.84	2	1.05005	S1/2	C1/2	0.699604	14.6513	2.30673e+07	1.87364e+07	2.3181e+07	2.07148e+07	2.1264e+07	6.78121e+06	2.3181e+07	1.82503e+07	119638960	39599352	117495080	100188656	50.1735	50.6099	49.6827	49.6189	99.57	-0.000123458	-0.0827556	Q9CQN1	AQLLQPTLEINPR		RecName: Full=Heat shock protein 75 kDa, mitochondrial; Short=HSP 75; AltName: Full=TNFR-associated protein 1; AltName: Full=Tumor necrosis factor type 1 receptor-associated protein; Short=TRAP-1; Flags: Precursor;
776	516.253	38.2521	0.51675	1030.49	2	1.21366	S1/2	C1/2	0.352005	20.2856	1.57428e+07	1.1793e+07	1.80971e+07	1.5322e+07	1.45121e+07	4.26823e+06	1.80971e+07	1.34991e+07	142348704	47496772	188930032	137896576	38.7443	39.0255	38.2521	38.1866	57.47	0.000523641	0.508147	P08113	IYFMAGSSR		RecName: Full=Endoplasmin; AltName: Full=94 kDa glucose-regulated protein; Short=GRP-94; AltName: Full=Endoplasmic reticulum resident protein 99; Short=ERp99; AltName: Full=Heat shock protein 90 kDa beta member 1; AltName: Full=Polymorphic tumor rejection antigen 1; AltName: Full=Tumor rejection antigen gp96; Flags: Precursor;
777	506.812	40.7714	0.451833	1011.61	2	1.01055	C1/2	S1/2	0.791542	4.11257	8.75454e+06	8.40493e+06	8.7371e+06	8.24331e+06	8.07017e+06	3.04197e+06	8.7371e+06	7.26256e+06	105675336	40822264	113303672	88594856	41.2817	41.647	40.7714	40.6667	80.7	0.00100758	0.996018	Q922Q4	LGAQALLGAAK		RecName: Full=Pyrroline-5-carboxylate reductase 2; Short=P5C reductase 2; Short=P5CR 2; EC=1.5.1.2;
778	876.934	32.9792	0.49685	1751.85	2	1.03043	S1/2	C1/2	0.932081	55.1323	3.14956e+07	4.20719e+07	2.31268e+07	5.26794e+07	2.90335e+07	1.5227e+07	2.31268e+07	4.64118e+07	99656296	58328796	86053224	194455792	33.5201	33.8243	32.9792	32.9836	138.25	-0.000730163	-0.416794	P48678	NSNLVGAAHEELQQSR		RecName: Full=Prelamin-A/C; Contains: RecName: Full=Lamin-A/C; Flags: Precursor;
779	774.91	34.6731	0.541433	1547.8	2	1.45627	S1/2	C1/2	0.0220966	7.21441	2.16098e+06	2.05729e+06	2.91478e+06	3.22815e+06	1.99204e+06	744590	2.91478e+06	2.84408e+06	4454354	1.43752e+06	7593933	5056416	35.1554	35.5236	34.6731	34.5973	87.09	-0.000323197	-0.20881	P60710	MQKEITALAPSTMK		RecName: Full=Actin, cytoplasmic 1; AltName: Full=Beta-actin; Contains: RecName: Full=Actin, cytoplasmic 1, N-terminally processed;
785	599.837	40.557	0.966333	1197.66	2	1.12793	C1/2	S1/2	0.637711	36.5087	3.04245e+07	3.56941e+07	2.17432e+07	3.68761e+07	2.80461e+07	1.29187e+07	2.17432e+07	3.24888e+07	138175760	77879352	107319936	165166704	41.0675	41.4201	40.557	40.4403	66.88	-0.000406842	-0.339698	P15864	ASGPPVSELITK		RecName: Full=Histone H1.2; AltName: Full=H1 VAR.1; AltName: Full=H1c;
786	602.815	45.0045	0.6478	1203.62	2	1.19541	C1/2	S1/2	0.255146	16.0958	2.05805e+07	1.9581e+07	1.48864e+07	1.87102e+07	1.89716e+07	7.08691e+06	1.48864e+07	1.64841e+07	120690104	41284120	74412408	99521048	45.561	45.9695	45.0045	44.9898	80.12	-0.00121804	-1.01198	P97807	AIEMLGGELGSK		RecName: Full=Fumarate hydratase, mitochondrial; Short=Fumarase; EC=4.2.1.2; AltName: Full=EF-3; Flags: Precursor;
787	697.834	47.7216	0.422683	1393.65	2	1.41063	S1/2	C1/2	0.054876	11.9462	1.81939e+07	2.15513e+07	2.78366e+07	2.82293e+07	1.67716e+07	7.80001e+06	2.78366e+07	2.48707e+07	106991424	56015868	188069904	162775712	48.3348	48.7133	47.7216	47.7358	82.41	0.00107543	0.771664	P27773	DLFSDGHSEFLK		RecName: Full=Protein disulfide-isomerase A3; EC=5.3.4.1; AltName: Full=58 kDa glucose-regulated protein; AltName: Full=58 kDa microsomal protein; Short=p58; AltName: Full=Disulfide isomerase ER-60; AltName: Full=Endoplasmic reticulum resident protein 57; Short=ER protein 57; Short=ERp57; AltName: Full=Endoplasmic reticulum resident protein 60; Short=ER protein 60; Short=ERp60; Flags: Precursor;
788	383.22	36.9322	0.456	764.426	2	1.92595	S1/2	C1/2	0.0231513	13.9323	4.47395e+06	3.67149e+06	8.04774e+06	7.63996e+06	4.1242e+06	1.32881e+06	8.04774e+06	6.731e+06	76490504	29903618	162029360	138709648	37.3826	37.7611	36.9322	36.8853	41.28	0.00014168	0.185341	P0CG49	MQIFVK		RecName: Full=Polyubiquitin-B; Contains: RecName: Full=Ubiquitin; Flags: Precursor;
789	640.359	45.8849	0.521933	1278.7	2	1.07426	C1/2	S1/2	0.650964	20.3447	2.18266e+07	1.97284e+07	1.65588e+07	2.21236e+07	2.01203e+07	7.14026e+06	1.65588e+07	1.94914e+07	128544128	57290044	119016048	138439904	46.4307	46.7948	45.8849	45.9352	91.31	-0.000475828	-0.372117	Q9Z110	NLNGTLHELLR		RecName: Full=Delta-1-pyrroline-5-carboxylate synthase; Short=P5CS; AltName: Full=Aldehyde dehydrogenase family 18 member A1; Includes: RecName: Full=Glutamate 5-kinase; Short=GK; EC=2.7.2.11; AltName: Full=Gamma-glutamyl kinase; Includes: RecName: Full=Gamma-glutamyl phosphate reductase; Short=GPR; EC=1.2.1.41; AltName: Full=Glutamate-5-semialdehyde dehydrogenase; AltName: Full=Glutamyl-gamma-se…
790	455.285	29.3986	0.61155	1362.83	3	1.08401	C1/2	S1/2	0.730344	58.0486	1.59101e+06	1.63651e+06	877632	2.09974e+06	1.46663e+06	592296	877632	1.84992e+06	18238564	8695050	11799279	24906558	29.8701	30.0985	29.3986	29.3496	80.1	-0.000615845	-0.451885	P51881	VKLLLQVQHASK		RecName: Full=ADP/ATP translocase 2; AltName: Full=ADP,ATP carrier protein 2; AltName: Full=Adenine nucleotide translocator 2; Short=ANT 2; AltName: Full=Solute carrier family 25 member 5; Contains: RecName: Full=ADP/ATP translocase 2, N-terminally processed;
791	970.178	72.1217	0.171483	2907.51	3	107.539	S1/2	C1/2	0.0393187	109.359	78743.9	615904	3.04058e+07	4.42959e+07	72588.2	222912	3.04058e+07	3.90258e+07	1.17756e+06	2.48841e+06	212296640	250470480	72.5787	72.8153	72.1217	72.1342	114.08	0.000147692	0.0507965	O08756	LGDPAEYAHLVQTIIENPFLNGEVIR		RecName: Full=3-hydroxyacyl-CoA dehydrogenase type-2; EC=1.1.1.35; AltName: Full=17-beta-hydroxysteroid dehydrogenase 10; Short=17-beta-HSD 10; EC=1.1.1.51; AltName: Full=3-hydroxy-2-methylbutyryl-CoA dehydrogenase; EC=1.1.1.178; AltName: Full=3-hydroxyacyl-CoA dehydrogenase type II; AltName: Full=Endoplasmic reticulum-associated amyloid beta-peptide-binding protein; AltName: Full=Mitochondrial r…
792	530.965	44.2347	0.579767	1589.87	3	1.0839	S1/2	C1/2	0.685033	24.3594	2.58934e+07	1.8284e+07	2.18205e+07	2.60633e+07	2.38693e+07	6.61748e+06	2.18205e+07	2.29625e+07	183808272	57636296	189739984	164675872	44.7758	45.1354	44.2347	44.1735	112.61	0.00124271	0.78164	Q9D6R2	TPIAAGHPSMNLLLR		RecName: Full=Isocitrate dehydrogenase [NAD] subunit alpha, mitochondrial; EC=1.1.1.41; AltName: Full=Isocitric dehydrogenase subunit alpha; AltName: Full=NAD(+)-specific ICDH subunit alpha; Flags: Precursor;
795	862.411	36.0157	0.46385	1722.81	2	1.14626	C1/2	S1/2	0.556073	23.8679	1.68352e+07	2.36716e+07	1.84072e+07	1.6931e+07	1.55191e+07	8.56738e+06	1.84072e+07	1.49166e+07	59341900	37308788	73476520	62692136	36.4579	36.8391	36.0157	35.9875	114.3	0.00106682	0.619235	Q8BMS1	AGLEQGSDAGYLAESQK		RecName: Full=Trifunctional enzyme subunit alpha, mitochondrial; AltName: Full=TP-alpha; Includes: RecName: Full=Long-chain enoyl-CoA hydratase; EC=4.2.1.17; Includes: RecName: Full=Long chain 3-hydroxyacyl-CoA dehydrogenase; EC=1.1.1.211; Flags: Precursor;
796	855.973	39.9291	0.5334	1709.93	2	1.18736	S1/2	C1/2	0.487367	32.7398	3.09484e+06	1.93127e+06	2.95632e+06	3.01151e+06	2.85291e+06	698979	2.95632e+06	2.65322e+06	9506658	3.05846e+06	12277506	9240191	40.4524	40.7986	39.9291	39.8465	147.6	-0.000566472	-0.331283	Q03265	VVDALGNAIDGKGPIGSK		RecName: Full=ATP synthase subunit alpha, mitochondrial; Flags: Precursor;
798	552.795	57.1583	0.677933	1103.58	2	1.00319	C1/2	S1/2	0.947228	12.4518	1.54989e+07	1.4804e+07	1.6433e+07	1.37734e+07	1.42873e+07	5.35799e+06	1.6433e+07	1.21347e+07	141461504	47333136	125290064	94592696	57.5203	57.8587	57.1583	57.1349	65.02	-0.000743304	-0.673541	P26043	IGFPWSEIR		RecName: Full=Radixin; AltName: Full=ESP10;
800	714.688	47.3251	0.834133	2141.04	3	1.12744	C1/2	S1/2	0.533659	25.6064	6.09475e+07	6.01037e+07	4.39637e+07	6.34043e+07	5.6183e+07	2.17532e+07	4.39637e+07	5.58608e+07	182933024	71572288	152372256	196632352	47.9559	48.3343	47.3251	47.3748	118.81	-0.000597012	-0.278842	P38647	ERVEAVNMAEGIIHDTETK		RecName: Full=Stress-70 protein, mitochondrial; AltName: Full=75 kDa glucose-regulated protein; Short=GRP-75; AltName: Full=Heat shock 70 kDa protein 9; AltName: Full=Mortalin; AltName: Full=Peptide-binding protein 74; Short=PBP74; AltName: Full=p66 MOT; Flags: Precursor;
803	688.326	27.0394	0.59235	1374.64	2	1.09258	C1/2	S1/2	0.673534	30.2276	8.42338e+06	9.50875e+06	6.45226e+06	9.96031e+06	7.76489e+06	3.44148e+06	6.45226e+06	8.77529e+06	54963580	26412286	53862152	65253268	27.4939	27.8837	27.0394	27.0289	105.25	-6.25294e-05	-0.0454879	Q9D3D9	AQSELSGAADEAAR		RecName: Full=ATP synthase subunit delta, mitochondrial; AltName: Full=F-ATPase delta subunit; Flags: Precursor;
804	705.914	58.1507	0.6843	1409.81	2	1.09066	S1/2	C1/2	0.860674	36.4674	1.82423e+07	1.71576e+07	2.42825e+07	1.43266e+07	1.68162e+07	6.20979e+06	2.42825e+07	1.26221e+07	118354704	41795964	206624736	99160448	58.6429	58.89	58.1507	58.1135	69.87	-0.000411598	-0.291952	Q99LC5	LNVAPVSDIIEIK		RecName: Full=Electron transfer flavoprotein subunit alpha, mitochondrial; Short=Alpha-ETF; Flags: Precursor;
806	738.404	36.074	0.764933	1474.79	2	2.84893	C1/2	S1/2	0.626262	115.805	6.20001e+06	6.22568e+07	3.7117e+06	2.03173e+07	5.71533e+06	2.25324e+07	3.7117e+06	1.79e+07	32040304	137564544	17333034	93333608	36.5193	36.8901	36.074	36.0504	83.6	-0.00982052	-6.65887	Q64433	VGDKVLLPEYGGTK		RecName: Full=10 kDa heat shock protein, mitochondrial; Short=Hsp10; AltName: Full=10 kDa chaperonin; AltName: Full=Chaperonin 10; Short=CPN10;
808	806.918	71.9021	0.3192	1611.82	2	66.836	S1/2	C1/2	0.101988	134.89	851081	20118.9	2.88499e+07	2.93776e+07	784549	7281.59	2.88499e+07	2.58824e+07	1.7916e+07	419096	268471680	316561472	72.3608	72.5678	71.9021	71.9083	46.83	0.00704854	4.37304	Q8BMS1	DSIFSNLIGQLDYK		RecName: Full=Trifunctional enzyme subunit alpha, mitochondrial; AltName: Full=TP-alpha; Includes: RecName: Full=Long-chain enoyl-CoA hydratase; EC=4.2.1.17; Includes: RecName: Full=Long chain 3-hydroxyacyl-CoA dehydrogenase; EC=1.1.1.211; Flags: Precursor;
809	669.388	61.8634	0.514767	2005.14	3	1.5822	S1/2	C1/2	0.326628	55.3227	5.83333e+06	2.55277e+06	7.08809e+06	6.18039e+06	5.37732e+06	923917	7.08809e+06	5.44508e+06	4.35551e+07	1.14314e+07	8.98041e+07	50089544	62.2555	62.6187	61.8634	61.9217	116.21	0.00176432	0.879898	P00405	LLEVDNRVVLPMELPIR		RecName: Full=Cytochrome c oxidase subunit 2; AltName: Full=Cytochrome c oxidase polypeptide II;
811	428.238	26.4628	0.6417	854.461	2	1.01305	S1/2	C1/2	0.895766	16.5383	4.30954e+06	5.45097e+06	5.17567e+06	4.7122e+06	3.97265e+06	1.97285e+06	5.17567e+06	4.15157e+06	57063040	39814468	76858464	59269968	26.8753	27.227	26.4628	26.4503	54.32	0.000279447	0.327045	P63038	GANPVEIR		RecName: Full=60 kDa heat shock protein, mitochondrial; AltName: Full=60 kDa chaperonin; AltName: Full=Chaperonin 60; Short=CPN60; AltName: Full=HSP-65; AltName: Full=Heat shock protein 60; Short=HSP-60; Short=Hsp60; AltName: Full=Mitochondrial matrix protein P1; Flags: Precursor;
812	528.316	48.1135	0.50995	1054.62	2	3.57494	S1/2	C1/2	0.0226076	26.5383	6.34772e+06	6.73452e+06	1.8996e+07	2.77722e+07	5.8515e+06	2.43741e+06	1.8996e+07	2.4468e+07	67633936	32610784	206239376	255428256	48.7093	49.1066	48.1135	48.0866	66.11	0.000368683	0.349589	P14426	WASVVVPLGK		RecName: Full=H-2 class I histocompatibility antigen, D-K alpha chain; Short=H-2D(K); Flags: Precursor;
813	649.341	42.1711	0.957683	1945	3	1.07866	C1/2	S1/2	0.272122	7.17193	2.56337e+07	2.52612e+07	2.23952e+07	2.4788e+07	2.36298e+07	9.1427e+06	2.23952e+07	2.18389e+07	103594280	54806892	94244440	107387640	42.6596	43.0706	42.1711	42.0523	101.93	0.000578723	0.297544	Q60932	KLETAVNLAWTAGNSNTR		RecName: Full=Voltage-dependent anion-selective channel protein 1; Short=VDAC-1; Short=mVDAC1; AltName: Full=Outer mitochondrial membrane protein porin 1; AltName: Full=Plasmalemmal porin; AltName: Full=Voltage-dependent anion-selective channel protein 5; Short=VDAC-5; Short=mVDAC5;
814	594.824	54.8159	0.561083	1187.63	2	1.37585	S1/2	C1/2	0.205795	19.106	1.10468e+07	1.35717e+07	1.46477e+07	1.92237e+07	1.01832e+07	4.91197e+06	1.46477e+07	1.69366e+07	90562656	42655104	152501904	251216384	55.1944	55.5351	54.8159	54.7281	62.44	0.0010144	0.854134	O35129	DLQMVNISLR		RecName: Full=Prohibitin-2; AltName: Full=B-cell receptor-associated protein BAP37; AltName: Full=Repressor of estrogen receptor activity;
815	807.417	51.0208	0.589933	1612.82	2	1.06955	S1/2	C1/2	0.375668	8.03711	2.25839e+07	2.31276e+07	2.58347e+07	2.30562e+07	2.08185e+07	8.37051e+06	2.58347e+07	2.03131e+07	93359888	37521448	112197504	93405072	51.4668	51.9205	51.0208	50.8928	97.36	-0.00209695	-1.30018	Q91V61	AGVATPGLTEDQLWR		RecName: Full=Sideroflexin-3;
816	915.465	51.7633	1.20053	1828.92	2	1.17464	S1/2	C1/2	0.398609	22.4185	1.90765e+07	2.62641e+07	2.58212e+07	2.74377e+07	1.75852e+07	9.50568e+06	2.58212e+07	2.41733e+07	63505376	39211952	77178888	88623016	52.248	52.6179	51.7633	51.5969	138.4	-0.00117297	-0.641346	Q8VDN2	GVGIISEGNETVEDIAAR		RecName: Full=Sodium/potassium-transporting ATPase subunit alpha-1; Short=Na(+)/K(+) ATPase alpha-1 subunit; EC=3.6.3.9; AltName: Full=Sodium pump subunit alpha-1; Flags: Precursor;
820	798.389	69.7026	0.525567	1594.76	2	1.16845	S1/2	C1/2	0.728785	38.129	2.53892e+07	1.48556e+07	1.71728e+07	2.98511e+07	2.34045e+07	5.37664e+06	1.71728e+07	2.62995e+07	121754312	30077508	82088944	134357136	70.158	70.4145	69.7026	69.7556	96.1	-0.0026955	-1.69022	Q8BMS1	MVGVPAAFDMMLTGR		RecName: Full=Trifunctional enzyme subunit alpha, mitochondrial; AltName: Full=TP-alpha; Includes: RecName: Full=Long-chain enoyl-CoA hydratase; EC=4.2.1.17; Includes: RecName: Full=Long chain 3-hydroxyacyl-CoA dehydrogenase; EC=1.1.1.211; Flags: Precursor;
822	643.397	65.8364	0.638767	1284.78	2	1.41499	C1/2	S1/2	0.395483	33.6394	2.51052e+07	1.54569e+07	1.14894e+07	1.71765e+07	2.31427e+07	5.59427e+06	1.14894e+07	1.51329e+07	136245424	44893888	98400736	126033896	66.3433	66.7202	65.8364	65.7988	77.4	-0.000653773	-0.50886	Q61425	LLVPYLIEAVR		RecName: Full=Hydroxyacyl-coenzyme A dehydrogenase, mitochondrial; Short=HCDH; EC=1.1.1.35; AltName: Full=Medium and short-chain L-3-hydroxyacyl-coenzyme A dehydrogenase; AltName: Full=Short-chain 3-hydroxyacyl-CoA dehydrogenase; Flags: Precursor;
826	843.395	46.4973	2.50415	2527.16	3	1.009	C1/2	S1/2	0.951704	21.0632	3.78764e+07	4.80647e+07	3.62443e+07	4.89301e+07	3.49155e+07	1.73959e+07	3.62443e+07	4.31086e+07	77057928	36825080	69104264	76614176	47.0699	47.4396	46.4973	46.5401	110.11	0.00170118	0.67316	Q60930	TGDFQLHTNVNNGTEFGGSIYQK	[12] Deamidated (N)	RecName: Full=Voltage-dependent anion-selective channel protein 2; Short=VDAC-2; Short=mVDAC2; AltName: Full=Outer mitochondrial membrane protein porin 2; AltName: Full=Voltage-dependent anion-selective channel protein 6; Short=VDAC-6; Short=mVDAC6;
829	913.425	42.4523	0.699767	1824.84	2	3.48829	S1/2	C1/2	0.00504865	9.64114	1.48355e+07	1.66331e+07	5.86276e+07	5.11441e+07	1.36757e+07	6.01998e+06	5.86276e+07	4.50593e+07	39588384	21220662	173884416	153609600	42.9297	43.2863	42.4523	42.3188	75.61	0.0046883	2.56917	P01896	GGDYALAPGSQSSEMSLR		RecName: Full=H-2 class I histocompatibility antigen, alpha chain; AltName: Full=Clone PH-2D-2; Flags: Fragment;
831	669.684	61.5938	0.973183	2006.03	3	1.09428	C1/2	S1/2	0.737386	35.6865	3.47694e+07	2.6234e+07	3.49074e+07	2.084e+07	3.20513e+07	9.49479e+06	3.49074e+07	1.83606e+07	130929576	50486652	144300800	97661952	61.9861	62.4002	61.5938	61.6541	76.42	4.07392e-05	0.0203084	P08113	KYSQFINFPIYVWSSK		RecName: Full=Endoplasmin; AltName: Full=94 kDa glucose-regulated protein; Short=GRP-94; AltName: Full=Endoplasmic reticulum resident protein 99; Short=ERp99; AltName: Full=Heat shock protein 90 kDa beta member 1; AltName: Full=Polymorphic tumor rejection antigen 1; AltName: Full=Tumor rejection antigen gp96; Flags: Precursor;
833	492.814	44.8386	0.483267	983.613	2	1.15318	S1/2	C1/2	0.525958	21.6827	3.78258e+06	4.48211e+06	4.03474e+06	5.49598e+06	3.48688e+06	1.6222e+06	4.03474e+06	4.8421e+06	45295208	28263848	55184016	72789752	45.3901	45.7388	44.8386	44.8324	27.18	-7.18921e-05	-0.0730898	Q01768	GLVGEIIKR		RecName: Full=Nucleoside diphosphate kinase B; Short=NDK B; Short=NDP kinase B; EC=2.7.4.6; AltName: Full=Histidine protein kinase NDKB; EC=2.7.13.3; AltName: Full=P18; AltName: Full=nm23-M2;
834	504.781	40.3323	0.3165	1007.55	2	1.14931	S1/2	C1/2	0.375547	18.1619	1.38136e+07	1.06694e+07	1.38247e+07	1.43139e+07	1.27337e+07	3.86154e+06	1.38247e+07	1.26109e+07	108129616	33357300	127070688	118253000	40.8516	41.2008	40.3323	40.2018	50.86	0.000112679	0.111835	P56379	MFQTLIQK		RecName: Full=6.8 kDa mitochondrial proteolipid;
837	910.117	55.3337	0.9797	2727.33	3	1.17959	S1/2	C1/2	0.54151	38.0861	4.50389e+07	7.82386e+07	7.46892e+07	7.07271e+07	4.1518e+07	2.83167e+07	7.46892e+07	6.23124e+07	140489184	88210816	210129872	162572528	55.7164	56.0938	55.3337	55.2329	138.35	-0.000636889	-0.233521	P08113	TDDEVVQREEEAIQLDGLNASQIR		RecName: Full=Endoplasmin; AltName: Full=94 kDa glucose-regulated protein; Short=GRP-94; AltName: Full=Endoplasmic reticulum resident protein 99; Short=ERp99; AltName: Full=Heat shock protein 90 kDa beta member 1; AltName: Full=Polymorphic tumor rejection antigen 1; AltName: Full=Tumor rejection antigen gp96; Flags: Precursor;
838	1120.13	72.2676	0.122283	2238.25	2	592.977	S1/2	C1/2	0.0276491	115.111	76064.2	7801.3	3.14406e+07	1.82897e+07	70118	2823.5	3.14406e+07	1.61137e+07	420869	34777.1	278285824	138197072	72.7488	72.9619	72.2676	72.2838	68.17	0.0018216	0.813849	P43024	ALTYFVALPGVGVSMLNVFLK		RecName: Full=Cytochrome c oxidase subunit 6A1, mitochondrial; AltName: Full=Cytochrome c oxidase polypeptide VIa-liver; Flags: Precursor;
839	958.464	57.228	0.647583	1914.91	2	1.27185	S1/2	C1/2	0.25981	20.1497	4.57233e+07	4.93074e+07	6.90427e+07	5.18219e+07	4.2149e+07	1.78457e+07	6.90427e+07	4.56564e+07	88320760	48439536	128724072	121880816	57.5959	57.9342	57.228	57.2024	92.18	-0.00200479	-1.04694	P26443	GFIGPGIDVPAPDMSTGER		RecName: Full=Glutamate dehydrogenase 1, mitochondrial; Short=GDH 1; EC=1.4.1.3; Flags: Precursor;
841	764.352	19.9012	0.713317	1526.69	2	1.05046	S1/2	C1/2	0.815544	54.9372	1.00019e+07	4.40524e+06	8.80935e+06	6.32486e+06	9.22003e+06	1.59438e+06	8.80935e+06	5.57236e+06	70552336	12644556	61762576	42811520	20.2456	20.5838	19.9012	19.7834	53.39	0.000434018	0.284287	P20152	MFGGSGTSSRPSSNR		RecName: Full=Vimentin;
842	624.818	38.7552	0.646383	1247.62	2	1.26133	S1/2	C1/2	0.302395	23.6947	1.69671e+07	1.20974e+07	1.93366e+07	1.73234e+07	1.56407e+07	4.3784e+06	1.93366e+07	1.52623e+07	79779184	25967248	91076176	79187848	39.2622	39.6373	38.7552	38.7028	82.79	-0.000600547	-0.481353	Q9D051	VTGADVPMPYAK		RecName: Full=Pyruvate dehydrogenase E1 component subunit beta, mitochondrial; Short=PDHE1-B; EC=1.2.4.1; Flags: Precursor;
843	555.775	46.4319	0.605083	1109.54	2	1.08216	S1/2	C1/2	0.690155	18.0915	8.99096e+06	1.16288e+07	9.85119e+06	1.24627e+07	8.28811e+06	4.20877e+06	9.85119e+06	1.09799e+07	71310960	41148128	91158056	89439984	47.0022	47.3749	46.4319	46.4595	66.88	0.000173035	0.155953	Q9CZ13	TDLTDYLNR		RecName: Full=Cytochrome b-c1 complex subunit 1, mitochondrial; AltName: Full=Complex III subunit 1; AltName: Full=Core protein I; AltName: Full=Ubiquinol-cytochrome-c reductase complex core protein 1; Flags: Precursor;
844	746.367	45.1384	0.481917	1490.72	2	1.00369	C1/2	S1/2	0.943498	35.7105	3.90145e+07	2.845e+07	2.51217e+07	4.20946e+07	3.59646e+07	1.02968e+07	2.51217e+07	3.70864e+07	186554272	67573040	134294160	192503792	45.6832	46.117	45.1384	45.1077	103.89	0.000714267	0.479143	P26443	DIVHSGLAYTMER		RecName: Full=Glutamate dehydrogenase 1, mitochondrial; Short=GDH 1; EC=1.4.1.3; Flags: Precursor;
845	514.753	52.8321	0.602133	1027.49	2	1.52937	S1/2	C1/2	0.0975136	19.0523	9.61698e+06	7.33343e+06	1.22601e+07	1.36634e+07	8.86519e+06	2.65417e+06	1.22601e+07	1.20378e+07	99117960	36431504	133084360	140919744	53.3294	53.6319	52.8321	52.7095	52.07	0.000391324	0.380854	Q8BMD8	SMNIFGGFR		RecName: Full=Calcium-binding mitochondrial carrier protein SCaMC-1; AltName: Full=Small calcium-binding mitochondrial carrier protein 1; AltName: Full=Solute carrier family 25 member 24;
846	509.948	32.2031	0.420633	1526.82	3	1.01615	C1/2	S1/2	0.973451	21.1373	1.10848e+07	8.20209e+06	9.96165e+06	9.01875e+06	1.02182e+07	2.96856e+06	9.96165e+06	7.94575e+06	64702104	29372262	68083192	74515752	32.7362	33.0273	32.2031	32.201	76.06	0.000450431	0.295012	Q8CAQ8	VVSQYHELVVQAR		RecName: Full=Mitochondrial inner membrane protein; AltName: Full=Mitofilin;
848	934.991	62.5964	0.966733	1867.97	2	1.60771	C1/2	S1/2	0.220165	31.9504	5.16704e+07	3.26259e+07	2.93071e+07	2.31253e+07	4.76311e+07	1.18082e+07	2.93071e+07	2.0374e+07	114997752	29535976	77069120	86973240	63.0187	63.3456	62.5964	62.6508	142.94	0.000207245	0.110947	P99027	YVASYLLAALGGNSSPSAK		RecName: Full=60S acidic ribosomal protein P2;
849	612.859	44.2663	1.07622	1223.7	2	1.08048	S1/2	C1/2	0.712175	19.164	2.7321e+07	2.20062e+07	2.30373e+07	3.02595e+07	2.51852e+07	7.96465e+06	2.30373e+07	2.66594e+07	91204800	37974600	105525768	88306960	44.8072	45.1665	44.2663	44.2071	71.01	-0.000180032	-0.147121	Q9WUM5	HLGLPVFNTVK		RecName: Full=Succinyl-CoA ligase [ADP/GDP-forming] subunit alpha, mitochondrial; EC=6.2.1.4; EC=6.2.1.5; AltName: Full=Succinyl-CoA synthetase subunit alpha; Short=SCS-alpha; Flags: Precursor;
850	715.724	65.8784	0.5645	2144.15	3	1.41877	C1/2	S1/2	0.145724	18.4003	3.82359e+07	2.94317e+07	2.5486e+07	2.22085e+07	3.52469e+07	1.06521e+07	2.5486e+07	1.95663e+07	141150544	49022312	109619696	88700272	66.3899	66.774	65.8784	65.8327	89.84	-0.000221537	-0.103321	Q8BFR5	DLDKPFLLPVESVYSIPGR		RecName: Full=Elongation factor Tu, mitochondrial; Flags: Precursor;
852	525.79	38.8662	0.680183	1049.57	2	1.40971	C1/2	S1/2	0.0783496	13.544	1.63376e+07	1.34818e+07	1.02467e+07	1.0906e+07	1.50604e+07	4.87941e+06	1.02467e+07	9.6085e+06	142801520	45384196	92670272	83278864	39.3784	39.7613	38.8662	38.8073	44.21	0.000368417	0.351018	P55772	KLPFDQFR		RecName: Full=Ectonucleoside triphosphate diphosphohydrolase 1; Short=NTPDase 1; EC=3.6.1.5; AltName: Full=Ecto-ATP diphosphohydrolase 1; Short=Ecto-ATPDase 1; Short=Ecto-ATPase 1; AltName: Full=Ecto-apyrase; AltName: Full=Lymphoid cell activation antigen; AltName: CD_antigen=CD39;
854	492.814	49.4221	0.521967	983.613	2	1.14496	S1/2	C1/2	0.584693	29.334	3.12106e+06	4.75466e+06	4.0371e+06	4.98028e+06	2.87707e+06	1.72084e+06	4.0371e+06	4.38775e+06	35624656	25457424	49247820	60570128	49.9343	50.3616	49.4221	49.3777	34.93	-3.17188e-06	-0.00322473	Q01768	GLVGEIIKR		RecName: Full=Nucleoside diphosphate kinase B; Short=NDK B; Short=NDP kinase B; EC=2.7.4.6; AltName: Full=Histidine protein kinase NDKB; EC=2.7.13.3; AltName: Full=P18; AltName: Full=nm23-M2;
855	888.468	70.7983	0.627817	2662.38	3	1.72538	S1/2	C1/2	0.236976	37.7488	3.63762e+07	2.70418e+07	6.93136e+07	4.01067e+07	3.35326e+07	9.78716e+06	6.93136e+07	3.5335e+07	105516544	35437492	267144320	120439000	71.2385	71.5301	70.7983	70.8703	136.34	0.00178036	0.668709	Q07797	LFATLLPQDPTFHTPLDLYAYAR		RecName: Full=Galectin-3-binding protein; AltName: Full=Cyp-C-associated protein; Short=CyCAP; AltName: Full=Lectin galactoside-binding soluble 3-binding protein; AltName: Full=Protein MAMA; Flags: Precursor;
856	466.255	33.8799	0.505217	930.496	2	2.03773	S1/2	C1/2	0.00643631	8.05808	8.16582e+06	8.08532e+06	1.75012e+07	1.56143e+07	7.52747e+06	2.9263e+06	1.75012e+07	1.37566e+07	86960688	35028448	216757040	168543056	34.3902	34.7305	33.8799	33.7965	52.08	0.000357758	0.384481	Q9CQW9	TTVINMPR		RecName: Full=Interferon-induced transmembrane protein 3; AltName: Full=Dispanin subfamily A member 2b; Short=DSPA2b; AltName: Full=Fragilis protein; AltName: Full=Interferon-inducible protein 15; AltName: Full=Mouse ifitm-like protein 1; Short=Mil-1;
857	802.935	34.9947	0.643217	1603.86	2	1.05816	C1/2	S1/2	0.455502	7.14221	2.49446e+07	2.25461e+07	2.31985e+07	2.1682e+07	2.29946e+07	8.16006e+06	2.31985e+07	1.91024e+07	86594368	38259728	95610128	82162040	35.4583	35.8407	34.9947	34.9183	102.62	-0.00130226	-0.811958	P20029	TKPYIQVDIGGGQTK		RecName: Full=78 kDa glucose-regulated protein; Short=GRP-78; AltName: Full=Heat shock 70 kDa protein 5; AltName: Full=Immunoglobulin heavy chain-binding protein; Short=BiP; Flags: Precursor;
858	386.242	41.0642	0.830083	1155.71	3	1.16073	S1/2	C1/2	0.623255	50.851	4.05446e+06	1.90986e+06	3.33145e+06	3.59154e+06	3.73751e+06	691232	3.33145e+06	3.16424e+06	33304496	7221297	28728750	26571186	41.583	41.9604	41.0642	41.0053	68.06	0.000426739	0.369246	P63038	ALKIPAMTIAK		RecName: Full=60 kDa heat shock protein, mitochondrial; AltName: Full=60 kDa chaperonin; AltName: Full=Chaperonin 60; Short=CPN60; AltName: Full=HSP-65; AltName: Full=Heat shock protein 60; Short=HSP-60; Short=Hsp60; AltName: Full=Mitochondrial matrix protein P1; Flags: Precursor;
859	818.421	37.1947	0.49395	1634.83	2	1.09836	C1/2	S1/2	0.297008	7.56297	3.69082e+07	4.10788e+07	3.40921e+07	3.69108e+07	3.4023e+07	1.48675e+07	3.40921e+07	3.25194e+07	117565760	55820964	125042280	113028512	37.7298	38.1363	37.1947	37.142	123.57	0.00112715	0.689461	Q91WS0	HNEETGDNVGPLIIK		RecName: Full=CDGSH iron-sulfur domain-containing protein 1; AltName: Full=MitoNEET;
860	526.635	45.5506	0.872	1576.88	3	1.30428	S1/2	C1/2	0.709572	56.1682	1.52055e+07	2.3005e+07	1.50217e+07	3.48156e+07	1.40169e+07	8.32614e+06	1.50217e+07	3.06734e+07	97454040	62442840	127813680	194260176	46.0854	46.4801	45.5506	45.5096	113.68	-4.11186e-05	-0.0260759	P62806	ISGLIYEETRGVLK		RecName: Full=Histone H4;
861	548.267	37.3791	0.514367	1094.52	2	1.22407	C1/2	S1/2	0.606135	66.5304	1.30689e+07	1.0112e+07	5.01427e+06	1.39233e+07	1.20472e+07	3.65981e+06	5.01427e+06	1.22667e+07	121450072	40067080	53247576	124414776	37.9661	38.3224	37.3791	37.3141	43.65	0.000839014	0.76656	Q8K2B3	WHFYDTVK		RecName: Full=Succinate dehydrogenase [ubiquinone] flavoprotein subunit, mitochondrial; EC=1.3.5.1; AltName: Full=Flavoprotein subunit of complex II; Short=Fp; Flags: Precursor;
862	930.985	71.6555	0.460417	1859.96	2	4.71243	S1/2	C1/2	0.0526516	50.9777	1.34113e+07	6.30442e+06	4.26325e+07	5.02763e+07	1.23629e+07	2.28174e+06	4.26325e+07	4.42947e+07	81862168	30133002	261891360	248430144	72.1162	72.2896	71.6555	71.6591	131.19	-0.00114954	-0.618046	Q9DB20	FSPLTANLMNLLAENGR		RecName: Full=ATP synthase subunit O, mitochondrial; AltName: Full=Oligomycin sensitivity conferral protein; Short=OSCP; Flags: Precursor;
863	386.239	31.3338	0.6781	770.464	2	1.10923	S1/2	C1/2	0.278707	9.90801	4.36117e+06	3.79009e+06	4.59302e+06	4.44857e+06	4.02025e+06	1.37174e+06	4.59302e+06	3.91931e+06	87339744	30231688	99643976	83334600	31.8057	32.0969	31.3338	31.3017	52.84	-0.000840685	-1.09114	P12787	IIDAALR		RecName: Full=Cytochrome c oxidase subunit 5A, mitochondrial; AltName: Full=Cytochrome c oxidase polypeptide Va; Flags: Precursor;
865	622.815	27.723	0.635317	1243.62	2	1.58876	C1/2	S1/2	0.0166783	7.15442	8.47983e+06	7.93229e+06	5.42638e+06	4.90378e+06	7.81694e+06	2.87091e+06	5.42638e+06	4.32035e+06	60368024	26293368	44525900	34632048	28.1655	28.4936	27.723	27.6915	73.8	0.000183656	0.147679	P07356	TNQELQEINR		RecName: Full=Annexin A2; AltName: Full=Annexin II; AltName: Full=Annexin-2; AltName: Full=Calpactin I heavy chain; AltName: Full=Calpactin-1 heavy chain; AltName: Full=Chromobindin-8; AltName: Full=Lipocortin II; AltName: Full=Placental anticoagulant protein IV; Short=PAP-IV; AltName: Full=Protein I; AltName: Full=p36;
866	698.041	49.2862	0.5591	2091.1	3	1.27503	S1/2	C1/2	0.177047	15.6697	2.39893e+07	2.55883e+07	2.81044e+07	3.51085e+07	2.21139e+07	9.26109e+06	2.81044e+07	3.09315e+07	78113136	33683568	98222848	101998392	49.8031	50.2284	49.2862	49.2503	101.73	-0.0128644	-6.15194	Q9CZ13	MVLAAAGGVEHQQLLDLAQK		RecName: Full=Cytochrome b-c1 complex subunit 1, mitochondrial; AltName: Full=Complex III subunit 1; AltName: Full=Core protein I; AltName: Full=Ubiquinol-cytochrome-c reductase complex core protein 1; Flags: Precursor;
867	779.423	35.0827	0.4466	1556.83	2	1.3391	S1/2	C1/2	0.131753	16.727	535685	679403	796192	830936	493808	245894	796192	732075	3.55857e+06	1.65051e+06	4976370	4.98255e+06	35.5394	35.9314	35.0827	35.008	97.45	-0.000399107	-0.256359	P63038	GRTVIIEQSWGSPK		RecName: Full=60 kDa heat shock protein, mitochondrial; AltName: Full=60 kDa chaperonin; AltName: Full=Chaperonin 60; Short=CPN60; AltName: Full=HSP-65; AltName: Full=Heat shock protein 60; Short=HSP-60; Short=Hsp60; AltName: Full=Mitochondrial matrix protein P1; Flags: Precursor;
871	952.962	46.4319	0.862233	1903.91	2	1.00441	S1/2	C1/2	0.987904	12.3127	3.07758e+07	3.38088e+07	2.96107e+07	3.52585e+07	2.83699e+07	1.22363e+07	2.96107e+07	3.10636e+07	84512936	40158352	104157560	97007152	47.0022	47.3749	46.4319	46.4595	77.32	-0.000968415	-0.508646	Q99LC5	AAVDAGFVPNDMQVGQTGK		RecName: Full=Electron transfer flavoprotein subunit alpha, mitochondrial; Short=Alpha-ETF; Flags: Precursor;
874	872.906	51.3257	0.554967	1743.8	2	1.00702	S1/2	C1/2	0.893082	35.0624	2.73068e+07	4.53107e+07	3.59721e+07	3.71552e+07	2.51721e+07	1.63992e+07	3.59721e+07	3.27347e+07	97567904	63828304	143380016	120345352	51.7833	52.1549	51.3257	51.1936	122.98	-0.00142714	-0.818407	Q8BMK4	SSLQTMESDVYTEVR		RecName: Full=Cytoskeleton-associated protein 4; AltName: Full=63-kDa cytoskeleton-linking membrane protein; Short=Climp-63; Short=p63;
875	666.335	53.4279	0.54825	1330.65	2	1.2488	S1/2	C1/2	0.136917	11.6547	2.04522e+07	1.89643e+07	2.25835e+07	2.664e+07	1.88534e+07	6.8637e+06	2.25835e+07	2.34705e+07	129728504	42859648	122199912	150899632	53.8792	54.1512	53.4279	53.3203	38.39	-0.00681136	-5.11878	P11440	NLDENGLDLLSK	[5] Deamidated (N)	RecName: Full=Cyclin-dependent kinase 1; Short=CDK1; EC=2.7.11.22; EC=2.7.11.23; AltName: Full=Cell division control protein 2 homolog; AltName: Full=Cell division protein kinase 1; AltName: Full=p34 protein kinase;
876	778.918	42.8145	0.546617	1555.82	2	1.09935	C1/2	S1/2	0.317887	9.22034	2.17859e+07	2.48248e+07	2.06381e+07	2.17603e+07	2.00828e+07	8.98479e+06	2.06381e+07	1.91714e+07	91815392	45287368	106289936	85588296	43.2699	43.6022	42.8145	42.6488	86.1	0.00105899	0.680661	Q9Z2I8	LEGTNVQEAQNILK		RecName: Full=Succinyl-CoA ligase [GDP-forming] subunit beta, mitochondrial; EC=6.2.1.4; AltName: Full=GTP-specific succinyl-CoA synthetase subunit beta; AltName: Full=Succinyl-CoA synthetase beta-G chain; Short=SCS-betaG; Flags: Precursor;
878	534.936	43.2405	0.42985	1601.79	3	1.13521	S1/2	C1/2	0.407727	14.1558	1.15342e+07	1.31109e+07	1.5389e+07	1.25885e+07	1.06326e+07	4.74521e+06	1.5389e+07	1.10908e+07	85823512	40573948	129567688	102308112	43.7306	44.1177	43.2405	43.0911	90.9	0.00145703	0.909629	P35564	VVDDWANDGWGLKK		RecName: Full=Calnexin; Flags: Precursor;
880	560.864	36.6549	0.486817	1119.71	2	1.27584	S1/2	C1/2	0.426259	37.3773	1.33959e+06	779515	1.44774e+06	1.25589e+06	1.23487e+06	282128	1.44774e+06	1.10647e+06	14100132	3110631	13981762	11788814	37.1112	37.4072	36.6549	36.6243	78.94	0.000847648	0.757023	Q03265	VGLKAPGIIPR		RecName: Full=ATP synthase subunit alpha, mitochondrial; Flags: Precursor;
882	517.816	41.4422	0.519033	1033.62	2	1.01069	S1/2	C1/2	0.971218	27.074	3.89876e+06	4.02243e+06	3.23659e+06	4.76924e+06	3.59398e+06	1.45583e+06	3.23659e+06	4.20182e+06	37576596	17049102	38676072	52170136	41.9368	42.3182	41.4422	41.355	49.44	0.000771405	0.746316	P62897	ADLIAYLKK		RecName: Full=Cytochrome c, somatic;
884	737.911	58.3936	0.521267	1473.81	2	1.11113	S1/2	C1/2	0.472945	15.8566	1.64049e+07	1.67163e+07	2.04643e+07	1.63379e+07	1.51225e+07	6.0501e+06	2.04643e+07	1.43941e+07	80534912	38945436	102447232	96986256	58.8864	59.1355	58.3936	58.3378	112.47	0.000448897	0.304583	P35980	ILTFDQLALESPK		RecName: Full=60S ribosomal protein L18;
886	869.942	57.6015	0.543317	1737.87	2	1.27579	S1/2	C1/2	0.29198	19.4958	2.64784e+07	2.00625e+07	3.28234e+07	2.65532e+07	2.44085e+07	7.26116e+06	3.28234e+07	2.3394e+07	92118536	31772986	152802656	125475128	58.0011	58.3499	57.6015	57.5714	126.53	-0.00190025	-1.09343	Q91VR2	NASDMIDKLTLTFNR		RecName: Full=ATP synthase subunit gamma, mitochondrial; AltName: Full=F-ATPase gamma subunit; Flags: Precursor;
888	594.308	35.9222	0.451467	1186.6	2	1.01617	S1/2	C1/2	0.880447	20.4961	1.15912e+07	8.65671e+06	1.07092e+07	9.86616e+06	1.06851e+07	3.1331e+06	1.07092e+07	8.69234e+06	79637368	26559166	80460608	61735272	36.3653	36.762	35.9222	35.8893	71.63	0.000763234	0.64321	Q9Z110	MLATLEPEQR		RecName: Full=Delta-1-pyrroline-5-carboxylate synthase; Short=P5CS; AltName: Full=Aldehyde dehydrogenase family 18 member A1; Includes: RecName: Full=Glutamate 5-kinase; Short=GK; EC=2.7.2.11; AltName: Full=Gamma-glutamyl kinase; Includes: RecName: Full=Gamma-glutamyl phosphate reductase; Short=GPR; EC=1.2.1.41; AltName: Full=Glutamate-5-semialdehyde dehydrogenase; AltName: Full=Glutamyl-gamma-se…
889	427.742	46.4973	0.51095	853.469	2	1.0376	S1/2	C1/2	0.676626	9.67821	6.49357e+06	6.21257e+06	6.14082e+06	7.04306e+06	5.98594e+06	2.2485e+06	6.14082e+06	6.20512e+06	111313680	41770652	125561592	107778816	47.0699	47.4396	46.4973	46.5401	40.68	-0.00052083	-0.61025	Q60932	GYGFGLIK		RecName: Full=Voltage-dependent anion-selective channel protein 1; Short=VDAC-1; Short=mVDAC1; AltName: Full=Outer mitochondrial membrane protein porin 1; AltName: Full=Plasmalemmal porin; AltName: Full=Voltage-dependent anion-selective channel protein 5; Short=VDAC-5; Short=mVDAC5;
890	466.742	19.7499	0.56605	931.47	2	1.27506	S1/2	C1/2	0.426182	25.5099	5.16833e+06	3.58872e+06	6.51075e+06	4.65504e+06	4.76431e+06	1.29885e+06	6.51075e+06	4.10121e+06	89652304	28554614	113902896	89703112	20.0943	20.4327	19.7499	19.6342	40.48	0.000373045	0.400491	P19536	LVPHQMAH		RecName: Full=Cytochrome c oxidase subunit 5B, mitochondrial; AltName: Full=Cytochrome c oxidase polypeptide Vb; Flags: Precursor;
891	904.955	40.3952	2.33748	1807.9	2	1.14491	C1/2	S1/2	0.308677	14.5562	4.63721e+07	4.74241e+07	3.67461e+07	4.51784e+07	4.2747e+07	1.71641e+07	3.67461e+07	3.98033e+07	84155952	42679108	67735776	95365104	40.9096	41.2614	40.3952	40.2648	130.26	0.00043738	0.241928	P38647	SQVFSTAADGQTQVEIK		RecName: Full=Stress-70 protein, mitochondrial; AltName: Full=75 kDa glucose-regulated protein; Short=GRP-75; AltName: Full=Heat shock 70 kDa protein 9; AltName: Full=Mortalin; AltName: Full=Peptide-binding protein 74; Short=PBP74; AltName: Full=p66 MOT; Flags: Precursor;
892	960.051	50.8639	0.556017	1918.09	2	1.21683	S1/2	C1/2	0.272774	16.5157	2.16888e+07	1.96579e+07	2.80938e+07	2.22182e+07	1.99933e+07	7.11472e+06	2.80938e+07	1.95748e+07	60052316	22057264	76299152	56070756	51.3074	51.7804	50.8639	50.736	121.15	-0.0012589	-0.656328	P56480	VLDSGAPIKIPVGPETLGR		RecName: Full=ATP synthase subunit beta, mitochondrial; EC=3.6.3.14; Flags: Precursor;
893	598.685	43.8032	0.740667	1793.03	3	1.03794	S1/2	C1/2	0.746615	13.6254	4.10508e+07	3.38358e+07	3.68627e+07	4.0865e+07	3.78417e+07	1.22461e+07	3.68627e+07	3.60031e+07	122915480	46473964	127102328	117784408	44.3347	44.7131	43.8032	43.7072	78.06	0.000700986	0.39095	P05202	ILIRPLYSNPPLNGAR		RecName: Full=Aspartate aminotransferase, mitochondrial; Short=mAspAT; EC=2.6.1.1; EC=2.6.1.7; AltName: Full=Fatty acid-binding protein; Short=FABP-1; AltName: Full=Glutamate oxaloacetate transaminase 2; AltName: Full=Kynurenine aminotransferase 4; AltName: Full=Kynurenine aminotransferase IV; AltName: Full=Kynurenine--oxoglutarate transaminase 4; AltName: Full=Kynurenine--oxoglutarate transamina…
894	877.441	71.9503	0.194817	1752.87	2	37.1425	S1/2	C1/2	0.204665	141.112	1.32015e+06	1445.34	2.67941e+07	2.22933e+07	1.21695e+06	523.107	2.67941e+07	1.9641e+07	12746523	24391.7	308045568	166558192	72.3952	72.6454	71.9503	71.9587	91.09	-0.00117749	-0.67175	Q99KI0	DINQEVYNFLATAGAK		RecName: Full=Aconitate hydratase, mitochondrial; Short=Aconitase; EC=4.2.1.3; AltName: Full=Citrate hydro-lyase; Flags: Precursor;
895	492.275	34.5697	0.5801	982.535	2	1.02593	C1/2	S1/2	0.797816	15.0377	9.01198e+06	8.86495e+06	7.78609e+06	9.63894e+06	8.30749e+06	3.20847e+06	7.78609e+06	8.49215e+06	75170864	34254484	72929096	73035176	35.0626	35.4269	34.5697	34.4968	69.03	-0.000371901	-0.378512	P27659	HGSLGFLPR		RecName: Full=60S ribosomal protein L3; AltName: Full=J1 protein;
896	663.897	69.5444	0.6963	1325.78	2	1.68763	C1/2	S1/2	0.0998313	24.4349	2.46722e+07	2.76633e+07	1.28265e+07	1.81846e+07	2.27435e+07	1.00121e+07	1.28265e+07	1.60211e+07	154124992	89468536	123113184	107156120	69.989	70.2699	69.5444	69.61	108.4	-0.00190019	-1.43326	Q9CZU6	ALGVLAQLIWSR		RecName: Full=Citrate synthase, mitochondrial; EC=2.3.3.1; Flags: Precursor;
897	623.817	35.4388	0.263667	1245.62	2	1.1719	C1/2	S1/2	0.530316	26.0829	8.27018e+06	1.20107e+07	8.43597e+06	8.87001e+06	7.62368e+06	4.34699e+06	8.43597e+06	7.8147e+06	59172024	43726444	60227336	62991280	35.8957	36.2908	35.4388	35.3823	103.76	-0.00018721	-0.150295	Q69ZN7	VGETTIDLENR		RecName: Full=Myoferlin; AltName: Full=Fer-1-like protein 3;
898	648.807	36.679	0.514883	1295.6	2	1.08395	C1/2	S1/2	0.680006	29.9551	2.85707e+07	2.72988e+07	3.123e+07	2.03125e+07	2.63373e+07	9.88016e+06	3.123e+07	1.78958e+07	193050464	78150632	214379728	136426880	37.1386	37.4338	36.679	36.6492	90.33	-0.000111728	-0.0862365	P20152	EEAESTLQSFR		RecName: Full=Vimentin;
900	615.34	24.1347	0.535483	1228.67	2	1.20087	S1/2	C1/2	0.26265	14.7172	1.55065e+06	1.40263e+06	1.95779e+06	1.58872e+06	1.42943e+06	507651	1.95779e+06	1.3997e+06	11392159	4548516	15849905	12439960	24.49	24.9036	24.1347	24.0848	98.18	-1.5477e-05	-0.0125966	Q64433	GKSGEIEPVSVK		RecName: Full=10 kDa heat shock protein, mitochondrial; Short=Hsp10; AltName: Full=10 kDa chaperonin; AltName: Full=Chaperonin 10; Short=CPN10;
901	499.305	23.7977	0.839583	996.596	2	1.08468	C1/2	S1/2	0.103187	3.91907	5.04989e+06	5.11642e+06	4.55645e+06	4.81618e+06	4.65512e+06	1.85177e+06	4.55645e+06	4.24318e+06	68192352	34452244	70463384	67423648	24.1984	24.5267	23.7977	23.7352	60.36	-0.000467828	-0.469426	Q9DB20	VGQLLKDPK		RecName: Full=ATP synthase subunit O, mitochondrial; AltName: Full=Oligomycin sensitivity conferral protein; Short=OSCP; Flags: Precursor;
904	601.813	38.5202	0.796217	1201.61	2	1.01138	C1/2	S1/2	0.896262	12.3409	1.26362e+07	1.16304e+07	1.30436e+07	1.09498e+07	1.16484e+07	4.20935e+06	1.30436e+07	9.64709e+06	73377888	27888296	85029824	74728544	39.0172	39.3632	38.5202	38.4618	69.21	-0.000984004	-0.818903	Q9CZ13	IQEVDAQMLR		RecName: Full=Cytochrome b-c1 complex subunit 1, mitochondrial; AltName: Full=Complex III subunit 1; AltName: Full=Core protein I; AltName: Full=Ubiquinol-cytochrome-c reductase complex core protein 1; Flags: Precursor;
905	715.386	46.8699	0.455967	1428.76	2	1.19484	S1/2	C1/2	0.104909	8.65205	1.34832e+07	1.37546e+07	1.52768e+07	1.72679e+07	1.24291e+07	4.97815e+06	1.52768e+07	1.52135e+07	68369160	34517300	87679624	87284280	47.4542	47.8592	46.8699	46.9318	79.56	-0.000255692	-0.178961	Q91V61	NLLLSGEQLEASR		RecName: Full=Sideroflexin-3;
907	608.819	39.6046	0.687333	1215.62	2	1.13525	C1/2	S1/2	0.374592	14.8709	1.44588e+07	1.59056e+07	1.19672e+07	1.47797e+07	1.33285e+07	5.75666e+06	1.19672e+07	1.30213e+07	72191848	33848756	76814856	66000528	40.1539	40.4844	39.6046	39.5268	49.48	-0.00109145	-0.897852	P12970	NFGIGQDIQPK		RecName: Full=60S ribosomal protein L7a; AltName: Full=Surfeit locus protein 3;
908	640.995	58.0107	1.01785	1919.96	3	1.27189	C1/2	S1/2	0.183143	16.631	2.6023e+07	2.7918e+07	2.36987e+07	1.87114e+07	2.39887e+07	1.01043e+07	2.36987e+07	1.64852e+07	126573448	60196752	128474680	101583664	58.5067	58.7605	58.0107	57.9796	79.77	0.000918025	0.478147	P54071	LNEHFLNTTDFLDTIK		RecName: Full=Isocitrate dehydrogenase [NADP], mitochondrial; Short=IDH; EC=1.1.1.42; AltName: Full=ICD-M; AltName: Full=IDP; AltName: Full=NADP(+)-specific ICDH; AltName: Full=Oxalosuccinate decarboxylase; Flags: Precursor;
909	451.253	14.612	0.393117	900.492	2	13.9308	S1/2	C1/2	0.0773746	99.3308	63517.5	363312	3.26868e+06	2.67737e+06	58552.1	131492	3.26868e+06	2.35883e+06	932363	2334155	153412208	117230448	14.954	15.3569	14.612	14.5258	43.34	-0.000863598	-0.959028	Q8CGP1	LAHYNKR		RecName: Full=Histone H2B type 1-K;
910	482.267	45.4612	0.498317	962.519	2	1.05715	C1/2	S1/2	0.676517	11.5361	8.41157e+06	7.14276e+06	6.76564e+06	7.94781e+06	7.75401e+06	2.58516e+06	6.76564e+06	7.00222e+06	89031544	34040504	101463600	92976776	45.9958	46.4026	45.4612	45.4197	65.52	0.000178697	0.185656	Q9QXX4	LTVNDFVR		RecName: Full=Calcium-binding mitochondrial carrier protein Aralar2; AltName: Full=Citrin; AltName: Full=Mitochondrial aspartate glutamate carrier 2; AltName: Full=Solute carrier family 25 member 13;
911	822.411	44.0798	0.470933	2464.21	3	1.10961	C1/2	S1/2	0.605002	19.9397	3.50091e+07	2.82351e+07	2.44804e+07	3.25167e+07	3.22724e+07	1.02191e+07	2.44804e+07	2.8648e+07	102420000	35676148	75643952	84878840	44.6245	44.9881	44.0798	44.0086	141.82	0.00570522	2.31524	Q9Z110	VGTFFSEVKPAGPTVEQQGEMAR		RecName: Full=Delta-1-pyrroline-5-carboxylate synthase; Short=P5CS; AltName: Full=Aldehyde dehydrogenase family 18 member A1; Includes: RecName: Full=Glutamate 5-kinase; Short=GK; EC=2.7.2.11; AltName: Full=Gamma-glutamyl kinase; Includes: RecName: Full=Gamma-glutamyl phosphate reductase; Short=GPR; EC=1.2.1.41; AltName: Full=Glutamate-5-semialdehyde dehydrogenase; AltName: Full=Glutamyl-gamma-se…
912	818.389	56.7195	0.65205	1634.76	2	1.23066	S1/2	C1/2	0.287417	21.4101	2.33695e+07	1.7224e+07	2.49829e+07	2.49737e+07	2.15426e+07	6.23383e+06	2.49829e+07	2.20025e+07	85548272	30274918	108856608	106628360	57.0644	57.3757	56.7195	56.6125	114.37	-0.00179787	-1.09977	Q6PB66	AGDMENAENILTVMK		RecName: Full=Leucine-rich PPR motif-containing protein, mitochondrial; AltName: Full=130 kDa leucine-rich protein; Short=LRP 130; Short=mLRP130; Flags: Precursor;
913	638.326	38.434	0.743317	1274.64	2	1.00143	S1/2	C1/2	0.976921	14.5078	2.49919e+07	3.07056e+07	2.99028e+07	2.58745e+07	2.30382e+07	1.11132e+07	2.99028e+07	2.27961e+07	126523472	72497912	171628992	135434864	38.9211	39.2275	38.434	38.3718	100.32	0.00200286	1.57132	P08113	ELISNASDALDK		RecName: Full=Endoplasmin; AltName: Full=94 kDa glucose-regulated protein; Short=GRP-94; AltName: Full=Endoplasmic reticulum resident protein 99; Short=ERp99; AltName: Full=Heat shock protein 90 kDa beta member 1; AltName: Full=Polymorphic tumor rejection antigen 1; AltName: Full=Tumor rejection antigen gp96; Flags: Precursor;
914	530.306	29.2588	0.5754	1058.6	2	1.36607	C1/2	S1/2	0.281569	23.3895	1.12678e+07	8.06957e+06	7.96955e+06	6.18588e+06	1.03869e+07	2.9206e+06	7.96955e+06	5.44991e+06	130372384	40159884	109276264	73843096	29.7279	29.9601	29.2588	29.2201	84.67	-5.95315e-05	-0.0562362	Q61207	LVSDVQTAVK		RecName: Full=Sulfated glycoprotein 1; Short=SGP-1; AltName: Full=Prosaposin; Flags: Precursor;
916	846.35	55.6466	0.47	1690.69	2	1.28932	S1/2	C1/2	0.349904	31.5746	2.52959e+07	1.60621e+07	2.56081e+07	2.77156e+07	2.33184e+07	5.8133e+06	2.56081e+07	2.44181e+07	97514360	24932262	92584528	104763384	56.0362	56.3629	55.6466	55.5547	109.71	-0.00102515	-0.606351	Q99JY0	AMDSDWFAQNYMGR		RecName: Full=Trifunctional enzyme subunit beta, mitochondrial; AltName: Full=TP-beta; Includes: RecName: Full=3-ketoacyl-CoA thiolase; EC=2.3.1.16; AltName: Full=Acetyl-CoA acyltransferase; AltName: Full=Beta-ketothiolase; Flags: Precursor;
917	541.796	34.483	0.48445	1081.58	2	1.1438	C1/2	S1/2	0.564864	23.8687	1.27046e+07	1.78639e+07	1.27165e+07	1.4009e+07	1.17115e+07	6.46544e+06	1.27165e+07	1.23423e+07	136723824	84231320	156045856	139993696	34.975	35.3334	34.483	34.4066	54.16	0.000476403	0.440471	Q8BMK4	DLSDGIHVVK		RecName: Full=Cytoskeleton-associated protein 4; AltName: Full=63-kDa cytoskeleton-linking membrane protein; Short=Climp-63; Short=p63;
918	901.449	41.2537	0.682367	900.442	1	1.01037	C1/2	S1/2	0.966935	22.9927	3.63576e+07	2.63334e+07	2.59798e+07	3.60677e+07	3.35154e+07	9.53079e+06	2.59798e+07	3.17765e+07	172447440	47132124	118200136	152582960	41.7575	42.1399	41.2537	41.1829	42.52	0.000647791	0.719415	P38647	LFEMAYK		RecName: Full=Stress-70 protein, mitochondrial; AltName: Full=75 kDa glucose-regulated protein; Short=GRP-75; AltName: Full=Heat shock 70 kDa protein 9; AltName: Full=Mortalin; AltName: Full=Peptide-binding protein 74; Short=PBP74; AltName: Full=p66 MOT; Flags: Precursor;
919	641.322	55.9721	0.4608	1280.63	2	1.00033	C1/2	S1/2	0.963022	26.3011	2.06692e+07	1.41868e+07	1.93082e+07	1.55361e+07	1.90534e+07	5.13459e+06	1.93082e+07	1.36877e+07	127574096	40565844	134330640	127009432	56.341	56.6245	55.9721	55.8792	90.43	-0.00167136	-1.30511	P29758	IVFADGNFWGR		RecName: Full=Ornithine aminotransferase, mitochondrial; EC=2.6.1.13; AltName: Full=Ornithine--oxo-acid aminotransferase; Flags: Precursor;
921	515.817	22.5693	0.826283	1029.62	2	1.02921	C1/2	S1/2	0.925415	22.2661	7.46839e+06	5.43656e+06	5.91934e+06	6.61933e+06	6.88456e+06	1.96764e+06	5.91934e+06	5.8318e+06	104396736	33441638	102778072	81336136	22.8634	23.2609	22.5693	22.4613	58.75	0.000295047	0.28656	P05202	TQLVSNLKK		RecName: Full=Aspartate aminotransferase, mitochondrial; Short=mAspAT; EC=2.6.1.1; EC=2.6.1.7; AltName: Full=Fatty acid-binding protein; Short=FABP-1; AltName: Full=Glutamate oxaloacetate transaminase 2; AltName: Full=Kynurenine aminotransferase 4; AltName: Full=Kynurenine aminotransferase IV; AltName: Full=Kynurenine--oxoglutarate transaminase 4; AltName: Full=Kynurenine--oxoglutarate transamina…
922	642.317	40.3664	0.623167	1282.62	2	1.11708	S1/2	C1/2	0.334142	11.6967	2.02355e+07	1.94623e+07	2.40068e+07	2.0339e+07	1.86536e+07	7.04393e+06	2.40068e+07	1.79192e+07	75511864	39739352	100140936	82059352	40.8841	41.2363	40.3664	40.2363	36.55	-0.000366791	-0.28597	P51150	NNIPYFETSAK		RecName: Full=Ras-related protein Rab-7a;
923	472.295	25.9553	0.51655	942.575	2	1.00345	S1/2	C1/2	0.986355	18.3883	5.06326e+06	4.42762e+06	4.14265e+06	5.38095e+06	4.66745e+06	1.60248e+06	4.14265e+06	4.74075e+06	73552632	27776240	61284236	63191648	26.3015	26.6375	25.9553	25.8894	55.4	0.000140081	0.148615	P12787	ILEVVKDK		RecName: Full=Cytochrome c oxidase subunit 5A, mitochondrial; AltName: Full=Cytochrome c oxidase polypeptide Va; Flags: Precursor;
924	603.321	56.1497	0.683967	2409.25	4	1.07055	S1/2	C1/2	0.951113	42.5999	3.06855e+07	2.7862e+07	2.18989e+07	4.07792e+07	2.82867e+07	1.0084e+07	2.18989e+07	3.59275e+07	159503552	58861496	107685696	399378880	56.505	56.7718	56.1497	56.0547	113.35	-0.00184664	-0.766478	Q03265	FENAFLSHVISQHQSLLGNIR		RecName: Full=ATP synthase subunit alpha, mitochondrial; Flags: Precursor;
925	544.316	34.9656	0.488817	1086.62	2	1.06531	S1/2	C1/2	0.857837	28.8469	5.81158e+06	5.60459e+06	4.84051e+06	7.32125e+06	5.35727e+06	2.02845e+06	4.84051e+06	6.4502e+06	65357196	23663982	51869860	84217648	35.4281	35.8103	34.9656	34.889	41.56	-0.000405852	-0.3735	P01942	LRVDPVNFK		RecName: Full=Hemoglobin subunit alpha; AltName: Full=Alpha-globin; AltName: Full=Hemoglobin alpha chain;
926	789.116	67.3641	2.76647	2364.33	3	2.64115	C1/2	S1/2	0.0410965	25.3897	7.21433e+07	1.03716e+08	3.04598e+07	3.61245e+07	6.65036e+07	3.75376e+07	3.04598e+07	3.18266e+07	125256816	139116480	66220080	121898656	67.9224	68.2103	67.3641	67.383	145.39	0.000653471	0.276388	P63038	KPLVIIAEDVDGEALSTLVLNR		RecName: Full=60 kDa heat shock protein, mitochondrial; AltName: Full=60 kDa chaperonin; AltName: Full=Chaperonin 60; Short=CPN60; AltName: Full=HSP-65; AltName: Full=Heat shock protein 60; Short=HSP-60; Short=Hsp60; AltName: Full=Mitochondrial matrix protein P1; Flags: Precursor;
927	730.381	36.8064	0.787517	1458.75	2	1.0401	S1/2	C1/2	0.657309	8.16683	4.0133e+07	3.64515e+07	4.21276e+07	3.75277e+07	3.69957e+07	1.31928e+07	4.21276e+07	3.30628e+07	165216448	64298908	171740752	133363288	37.2601	37.5616	36.8064	36.7725	82.94	0.000709145	0.486133	P05202	DDNGKPYVLPSVR		RecName: Full=Aspartate aminotransferase, mitochondrial; Short=mAspAT; EC=2.6.1.1; EC=2.6.1.7; AltName: Full=Fatty acid-binding protein; Short=FABP-1; AltName: Full=Glutamate oxaloacetate transaminase 2; AltName: Full=Kynurenine aminotransferase 4; AltName: Full=Kynurenine aminotransferase IV; AltName: Full=Kynurenine--oxoglutarate transaminase 4; AltName: Full=Kynurenine--oxoglutarate transamina…
930	479.751	20.2409	0.493233	957.488	2	1.00851	S1/2	C1/2	0.938617	9.6939	3.20567e+06	2.82879e+06	3.2515e+06	2.83434e+06	2.95507e+06	1.02382e+06	3.2515e+06	2.49712e+06	44323176	18492852	49305420	47147300	20.5689	20.9153	20.2409	20.1048	72.93	0.00049544	0.517437	P38647	VLENAEGAR		RecName: Full=Stress-70 protein, mitochondrial; AltName: Full=75 kDa glucose-regulated protein; Short=GRP-75; AltName: Full=Heat shock 70 kDa protein 9; AltName: Full=Mortalin; AltName: Full=Peptide-binding protein 74; Short=PBP74; AltName: Full=p66 MOT; Flags: Precursor;
932	758.855	27.6501	0.539467	1515.69	2	1.3901	C1/2	S1/2	0.250892	21.3286	2.11227e+07	2.86256e+07	1.54573e+07	2.03302e+07	1.94715e+07	1.03604e+07	1.54573e+07	1.79114e+07	96633024	78636840	87657376	109384160	28.0984	28.4309	27.6501	27.623	126.41	-0.000417852	-0.275683	P60710	QEYDESGPSIVHR		RecName: Full=Actin, cytoplasmic 1; AltName: Full=Beta-actin; Contains: RecName: Full=Actin, cytoplasmic 1, N-terminally processed;
933	536.286	45.9769	0.660417	1605.84	3	1.13505	C1/2	S1/2	0.565348	30.2056	1.0309e+07	1.09643e+07	7.36957e+06	1.13726e+07	9.5031e+06	3.96829e+06	7.36957e+06	1.00196e+07	65717372	31378772	57504524	66197876	46.5358	46.8894	45.9769	46.0074	94.08	0.00108626	0.676443	P67778	KLEAAEDIAYQLSR		RecName: Full=Prohibitin; AltName: Full=B-cell receptor-associated protein 32; Short=BAP 32;
934	764.417	32.2031	0.454517	1526.82	2	1.002	S1/2	C1/2	0.982308	6.50081	1.68437e+07	1.59016e+07	1.56513e+07	1.71596e+07	1.5527e+07	5.75521e+06	1.56513e+07	1.5118e+07	57757444	26483110	58454848	75912032	32.7362	33.0273	32.2031	32.201	103.83	-0.000605846	-0.396802	Q8CAQ8	VVSQYHELVVQAR		RecName: Full=Mitochondrial inner membrane protein; AltName: Full=Mitofilin;
935	499.747	55.9721	0.9189	997.479	2	1.48004	C1/2	S1/2	0.0596446	10.5866	1.56122e+07	1.36594e+07	1.06291e+07	9.14853e+06	1.43918e+07	4.9437e+06	1.06291e+07	8.06009e+06	170766032	60800480	112051640	133002368	56.341	56.6245	55.9721	55.8792	47.45	-0.000421297	-0.422362	Q8BFZ3	DLTDYLMK		RecName: Full=Beta-actin-like protein 2; AltName: Full=Kappa-actin;
937	903.721	72.2188	0.146217	3610.85	4	982.573	S1/2	C1/2	0.00189995	39.8027	20307.8	36216.4	2.53275e+07	3.02116e+07	18720.3	13107.7	2.53275e+07	2.66172e+07	94015.3	37441.3	197186400	126683616	72.7037	72.9098	72.2188	72.234	212.62	0.00236576	0.655182	Q8BMS1	KLDALTTGFGFPVGAATLADEVGVDVAQHVAEDLGK		RecName: Full=Trifunctional enzyme subunit alpha, mitochondrial; AltName: Full=TP-alpha; Includes: RecName: Full=Long-chain enoyl-CoA hydratase; EC=4.2.1.17; Includes: RecName: Full=Long chain 3-hydroxyacyl-CoA dehydrogenase; EC=1.1.1.211; Flags: Precursor;
938	805.413	36.9041	0.541433	804.406	1	1.25273	S1/2	C1/2	0.130326	12.5139	1.81242e+07	1.83092e+07	2.48399e+07	2.08013e+07	1.67073e+07	6.62659e+06	2.48399e+07	1.83265e+07	100453816	43499720	145998448	106026368	37.353	37.7103	36.9041	36.8603	29.9	0.000634536	0.788826	P63038	DDAMLLK		RecName: Full=60 kDa heat shock protein, mitochondrial; AltName: Full=60 kDa chaperonin; AltName: Full=Chaperonin 60; Short=CPN60; AltName: Full=HSP-65; AltName: Full=Heat shock protein 60; Short=HSP-60; Short=Hsp60; AltName: Full=Mitochondrial matrix protein P1; Flags: Precursor;
939	473.77	22.1502	0.533567	945.525	2	1.18148	S1/2	C1/2	0.352393	16.0854	3.14141e+06	2.71496e+06	3.85307e+06	3.06608e+06	2.89583e+06	982619	3.85307e+06	2.7013e+06	59119524	21967284	72766040	56371112	22.4346	22.8216	22.1502	22.0106	60.02	0.000417958	0.442038	Q9DB20	SLNDITKR		RecName: Full=ATP synthase subunit O, mitochondrial; AltName: Full=Oligomycin sensitivity conferral protein; Short=OSCP; Flags: Precursor;
940	977.528	71.878	0.318933	1953.04	2	5.52142	S1/2	C1/2	0.156622	102.333	1.56237e+07	2.50543e+06	5.83756e+07	4.17227e+07	1.44023e+07	906783	5.83756e+07	3.67587e+07	57502152	5365719	380139584	145958672	72.3437	72.531	71.878	71.8828	99.24	0.00494472	2.53181	Q8BIG7	LLPPEDNPLWQYLLSR		RecName: Full=Catechol O-methyltransferase domain-containing protein 1; EC=2.1.1.-;
941	581.276	28.4516	0.746	1740.81	3	1.50296	C1/2	S1/2	0.165308	25.8602	1.15045e+07	1.31732e+07	6.70847e+06	9.71091e+06	1.06051e+07	4.76774e+06	6.70847e+06	8.55556e+06	86408144	42753344	58132596	71199200	28.8983	29.1255	28.4516	28.3812	97.79	-0.000475671	-0.273248	Q9Z110	GQDHVVSDFSEHGSLK		RecName: Full=Delta-1-pyrroline-5-carboxylate synthase; Short=P5CS; AltName: Full=Aldehyde dehydrogenase family 18 member A1; Includes: RecName: Full=Glutamate 5-kinase; Short=GK; EC=2.7.2.11; AltName: Full=Gamma-glutamyl kinase; Includes: RecName: Full=Gamma-glutamyl phosphate reductase; Short=GPR; EC=1.2.1.41; AltName: Full=Glutamate-5-semialdehyde dehydrogenase; AltName: Full=Glutamyl-gamma-se…
943	1065.07	72.1459	0.268217	2128.13	2	673.024	S1/2	C1/2	0.00942297	76.2357	28138.8	93956.3	3.1239e+07	5.0934e+07	25939.1	34005.4	3.1239e+07	4.48742e+07	297649	58189.4	115092744	160479008	72.6106	72.8376	72.1459	72.159	128.8	0.00152876	0.718358	P63038	ALMLQGVDLLADAVAVTMGPK	[18] Oxidation (M)	RecName: Full=60 kDa heat shock protein, mitochondrial; AltName: Full=60 kDa chaperonin; AltName: Full=Chaperonin 60; Short=CPN60; AltName: Full=HSP-65; AltName: Full=Heat shock protein 60; Short=HSP-60; Short=Hsp60; AltName: Full=Mitochondrial matrix protein P1; Flags: Precursor;
945	796.89	24.099	0.444533	1591.77	2	1.28395	C1/2	S1/2	0.51558	37.5545	1.16063e+07	1.99991e+07	1.25373e+07	1.20784e+07	1.0699e+07	7.23822e+06	1.25373e+07	1.06414e+07	57114960	47632508	70949936	64443288	24.4621	24.8709	24.099	24.0448	110.43	-2.92921e-05	-0.0184023	P38647	MKETAENYLGHTAK		RecName: Full=Stress-70 protein, mitochondrial; AltName: Full=75 kDa glucose-regulated protein; Short=GRP-75; AltName: Full=Heat shock 70 kDa protein 9; AltName: Full=Mortalin; AltName: Full=Peptide-binding protein 74; Short=PBP74; AltName: Full=p66 MOT; Flags: Precursor;
946	789.412	54.7137	0.4879	1576.81	2	1.13414	S1/2	C1/2	0.612897	37.8269	2.0367e+07	3.52407e+07	3.19047e+07	3.11621e+07	1.87748e+07	1.27546e+07	3.19047e+07	2.74546e+07	88687536	81426952	152490544	139578128	55.0996	55.4813	54.7137	54.6241	95.3	0.000166352	0.105499	Q8BMK4	SINDNIAIFTDVQK		RecName: Full=Cytoskeleton-associated protein 4; AltName: Full=63-kDa cytoskeleton-linking membrane protein; Short=Climp-63; Short=p63;
948	575.34	24.1966	0.64085	574.332	1	1.07237	C1/2	S1/2	0.446594	10.9432	4.87737e+06	4.89341e+06	4.90822e+06	4.20318e+06	4.49609e+06	1.77106e+06	4.90822e+06	3.70311e+06	64235012	30751690	75007992	52772636	24.5398	24.9733	24.1966	24.1562	24.72	-0.000314169	-0.547016	P63038	SIDLK		RecName: Full=60 kDa heat shock protein, mitochondrial; AltName: Full=60 kDa chaperonin; AltName: Full=Chaperonin 60; Short=CPN60; AltName: Full=HSP-65; AltName: Full=Heat shock protein 60; Short=HSP-60; Short=Hsp60; AltName: Full=Mitochondrial matrix protein P1; Flags: Precursor;
950	586.768	47.6572	0.495283	1171.52	2	1.1559	S1/2	C1/2	0.462012	19.8485	1.67139e+07	1.50173e+07	1.57651e+07	2.09129e+07	1.54073e+07	5.43517e+06	1.57651e+07	1.84248e+07	118381824	51643380	130013784	138257232	48.2732	48.6527	47.6572	47.6774	50.07	9.53707e-05	0.0814076	P97450	GEMDTFPTFK		RecName: Full=ATP synthase-coupling factor 6, mitochondrial; Short=ATPase subunit F6; Flags: Precursor;
951	480.288	39.9291	0.49785	1437.84	3	1.03557	S1/2	C1/2	0.816627	17.0126	1.05024e+07	8.24692e+06	8.89919e+06	1.05171e+07	9.6814e+06	2.98479e+06	8.89919e+06	9.26587e+06	85939056	27101640	88063304	85096680	40.4524	40.7986	39.9291	39.8465	69.4	0.0002034	0.141462	Q03265	GIRPAINVGLSVSR		RecName: Full=ATP synthase subunit alpha, mitochondrial; Flags: Precursor;
954	837.921	62.7878	0.448467	1673.83	2	1.20762	C1/2	S1/2	0.630448	41.8346	1.91559e+07	1.23848e+07	1.69221e+07	9.19598e+06	1.76585e+07	4.4824e+06	1.69221e+07	8.10189e+06	107044416	28218126	109730472	45374000	63.2205	63.5152	62.7878	62.8361	123.6	-0.00138262	-0.826021	Q9WVK4	LLDTVDDMLANDIAR		RecName: Full=EH domain-containing protein 1; AltName: Full=PAST homolog 1; Short=mPAST1;
955	707.052	71.2512	0.948767	2118.14	3	1.50422	C1/2	S1/2	0.217584	30.4009	5.66348e+07	4.63474e+07	2.68725e+07	4.15895e+07	5.22074e+07	1.67744e+07	2.68725e+07	3.66414e+07	308059008	154962576	153718080	331833248	71.7166	71.9339	71.2512	71.2837	156.45	-0.000486559	-0.229711	P67778	AATFGLILDDVSLTHLTFGK		RecName: Full=Prohibitin; AltName: Full=B-cell receptor-associated protein 32; Short=BAP 32;
956	498.271	31.2374	0.61085	994.527	2	1.13726	C1/2	S1/2	0.500204	20.0397	5.98917e+06	4.50249e+06	4.74987e+06	4.4755e+06	5.52098e+06	1.62957e+06	4.74987e+06	3.94303e+06	77618336	19746360	61941660	51792612	31.6984	31.9964	31.2374	31.1953	43.78	0.000150527	0.151355	P26443	RFTMELAK		RecName: Full=Glutamate dehydrogenase 1, mitochondrial; Short=GDH 1; EC=1.4.1.3; Flags: Precursor;
957	899.915	59.5351	0.907467	3595.63	4	1.63611	C1/2	S1/2	0.101129	22.7162	4.28017e+07	5.91833e+07	3.22017e+07	3.01323e+07	3.94558e+07	2.14201e+07	3.22017e+07	2.65473e+07	9.78273e+07	43383900	6.81529e+07	6.53932e+07	59.953	60.2159	59.5351	59.5554	158.38	-0.00425314	-1.18286	Q9CQX2	FLSEHPGGEEVLLEQAGADATESFEDVGHSPDAR		RecName: Full=Cytochrome b5 type B; AltName: Full=Cytochrome b5 outer mitochondrial membrane isoform; Flags: Precursor;
959	953.46	41.5115	0.453433	1904.9	2	1.30723	C1/2	S1/2	0.0429553	6.39366	4.82745e+07	5.18215e+07	3.65548e+07	4.00165e+07	4.45008e+07	1.87556e+07	3.65548e+07	3.52556e+07	145384192	65821680	114864120	120819512	42.0022	42.3809	41.5115	41.4245	120.48	-0.000204667	-0.107442	Q8QZT1	EVYMGNVIQGGEGQAPTR		RecName: Full=Acetyl-CoA acetyltransferase, mitochondrial; EC=2.3.1.9; AltName: Full=Acetoacetyl-CoA thiolase; Flags: Precursor;
962	609.299	28.9609	0.644017	1216.58	2	1.81363	C1/2	S1/2	0.352537	82.3486	1.47639e+07	1.36203e+07	1.23818e+07	3.26866e+06	1.36097e+07	4.92954e+06	1.23818e+07	2.87977e+06	72199560	43178212	85322464	20033002	29.4259	29.6547	28.9609	28.8857	95.82	3.62386e-05	0.0297872	O35129	ESVFTVEGGHR		RecName: Full=Prohibitin-2; AltName: Full=B-cell receptor-associated protein BAP37; AltName: Full=Repressor of estrogen receptor activity;
965	812.899	40.4648	0.5633	1623.78	2	1.14687	C1/2	S1/2	0.190316	7.51542	1.93258e+07	2.14951e+07	1.69862e+07	1.8607e+07	1.78151e+07	7.77968e+06	1.69862e+07	1.63933e+07	75220072	37602880	74874144	68102344	40.9716	41.328	40.4648	40.3349	97.36	-2.70099e-05	-0.016634	Q6PB66	TSQVTSSDLESTLEK		RecName: Full=Leucine-rich PPR motif-containing protein, mitochondrial; AltName: Full=130 kDa leucine-rich protein; Short=LRP 130; Short=mLRP130; Flags: Precursor;
967	879.422	62.5964	1.77177	1756.83	2	1.28341	C1/2	S1/2	0.484	35.2573	5.3438e+07	3.21103e+07	3.26532e+07	3.40036e+07	4.92606e+07	1.16216e+07	3.26532e+07	2.9958e+07	104146024	26932126	71171656	91136408	63.0187	63.3456	62.5964	62.6508	109.63	-0.00182661	-1.03972	Q9CZU6	TVVGQITVDMMYGGMR		RecName: Full=Citrate synthase, mitochondrial; EC=2.3.3.1; Flags: Precursor;
968	561.625	43.1258	0.4944	1681.85	3	1.07148	C1/2	S1/2	0.786173	28.3265	2.35457e+07	1.74261e+07	2.29488e+07	1.52897e+07	2.17051e+07	6.30697e+06	2.29488e+07	1.34706e+07	137915136	37273992	131650840	70432872	43.6045	43.9757	43.1258	42.9558	60.66	0.00177245	1.05387	P20152	ETNLESLPLVDTHSK		RecName: Full=Vimentin;
970	481.246	17.3315	0.957133	960.478	2	1.34668	S1/2	C1/2	0.378287	27.0479	2.07173e+06	1.45364e+06	2.82777e+06	1.91977e+06	1.90978e+06	526112	2.82777e+06	1.69137e+06	40901172	14719931	58138032	36575448	17.6923	18.0567	17.3315	17.2288	47.52	0.000108914	0.113396	P63038	APGFGDNRK		RecName: Full=60 kDa heat shock protein, mitochondrial; AltName: Full=60 kDa chaperonin; AltName: Full=Chaperonin 60; Short=CPN60; AltName: Full=HSP-65; AltName: Full=Heat shock protein 60; Short=HSP-60; Short=Hsp60; AltName: Full=Mitochondrial matrix protein P1; Flags: Precursor;
972	833.374	45.4335	1.1039	1664.73	2	1.0176	S1/2	C1/2	0.953505	18.9738	2.60619e+07	2.38408e+07	2.1984e+07	2.8797e+07	2.40246e+07	8.62864e+06	2.1984e+07	2.53709e+07	61344936	26199526	60401656	63357588	45.9644	46.3743	45.4335	45.3907	121.95	-0.000923321	-0.554635	O35658	MSGDWELEVNGTEAK		RecName: Full=Complement component 1 Q subcomponent-binding protein, mitochondrial; AltName: Full=GC1q-R protein; AltName: Full=Glycoprotein gC1qBP; Short=C1qBP; Flags: Precursor;
974	536.804	36.1024	0.522617	1071.59	2	1.1774	S1/2	C1/2	0.147687	8.16751	1.43378e+07	1.27721e+07	1.66228e+07	1.52964e+07	1.32169e+07	4.62257e+06	1.66228e+07	1.34765e+07	116687952	40358020	141554608	106477600	36.5493	36.9182	36.1024	36.0814	58.54	0.000807961	0.753982	P29758	LPSDVVTSVR		RecName: Full=Ornithine aminotransferase, mitochondrial; EC=2.6.1.13; AltName: Full=Ornithine--oxo-acid aminotransferase; Flags: Precursor;
976	961.979	61.4773	0.807083	1921.94	2	1.16273	C1/2	S1/2	0.538945	28.0669	2.70828e+06	3.32053e+06	3.10705e+06	2.07801e+06	2.49657e+06	1.20179e+06	3.10705e+06	1.83078e+06	3.54722e+06	1676773	4.80986e+06	3.68634e+06	61.8743	62.2836	61.4773	61.5321	111.07	-0.00201295	-1.04735	P63038	TLNDELEIIEGMKFDR		RecName: Full=60 kDa heat shock protein, mitochondrial; AltName: Full=60 kDa chaperonin; AltName: Full=Chaperonin 60; Short=CPN60; AltName: Full=HSP-65; AltName: Full=Heat shock protein 60; Short=HSP-60; Short=Hsp60; AltName: Full=Mitochondrial matrix protein P1; Flags: Precursor;
978	657.375	39.2832	0.553583	1312.74	2	1.19139	C1/2	S1/2	0.584771	50.6141	1.22214e+07	1.13336e+07	6.34753e+06	1.34235e+07	1.1266e+07	4.10192e+06	6.34753e+06	1.18264e+07	81973272	31538538	47707448	88945752	39.8528	40.1728	39.2832	39.2055	94.29	0.000333017	0.253682	O54724	KLEVNEAELLR		RecName: Full=Polymerase I and transcript release factor; AltName: Full=Cav-p60; AltName: Full=Cavin-1;
979	411.721	19.2759	1.05612	821.428	2	1.17125	S1/2	C1/2	0.746647	41.5303	1.10925e+06	914589	1.53326e+06	837156	1.02253e+06	331015	1.53326e+06	737556	30163462	11619107	47147216	23280808	19.6121	19.9487	19.2759	19.1589	48.16	-5.56041e-05	-0.067692	P08249	KGEDFVK		RecName: Full=Malate dehydrogenase, mitochondrial; EC=1.1.1.37; Flags: Precursor;
980	862.909	40.0787	0.4979	1723.8	2	1.23689	C1/2	S1/2	0.610246	39.326	1.44441e+07	2.55715e+07	1.7005e+07	1.53469e+07	1.33149e+07	9.25502e+06	1.7005e+07	1.3521e+07	47865644	40077804	73663488	63996004	40.5974	40.9501	40.0787	39.9616	142.95	0.0013316	0.77248	Q8BMK4	ERDFTSLENTVEER		RecName: Full=Cytoskeleton-associated protein 4; AltName: Full=63-kDa cytoskeleton-linking membrane protein; Short=Climp-63; Short=p63;
981	611.801	29.6713	0.516933	1221.59	2	1.71769	C1/2	S1/2	0.0105397	7.879	1.54769e+07	1.52788e+07	9.45139e+06	8.45384e+06	1.4267e+07	5.52982e+06	9.45139e+06	7.44805e+06	117224848	47871444	77603232	64599968	30.1444	30.3835	29.6713	29.6155	88.39	0.000533263	0.436533	P07356	TPAQYDASELK		RecName: Full=Annexin A2; AltName: Full=Annexin II; AltName: Full=Annexin-2; AltName: Full=Calpactin I heavy chain; AltName: Full=Calpactin-1 heavy chain; AltName: Full=Chromobindin-8; AltName: Full=Lipocortin II; AltName: Full=Placental anticoagulant protein IV; Short=PAP-IV; AltName: Full=Protein I; AltName: Full=p36;
982	761.401	63.4942	0.59255	1520.79	2	1.48646	C1/2	S1/2	0.0182223	6.18691	3.13462e+07	3.34281e+07	2.27414e+07	2.0835e+07	2.88958e+07	1.20985e+07	2.27414e+07	1.83561e+07	111647976	56107436	99119304	81810728	63.9999	64.3176	63.4942	63.5373	78.96	-0.000176136	-0.115819	Q69ZN7	NLVDPFVEVSFAGK		RecName: Full=Myoferlin; AltName: Full=Fer-1-like protein 3;
983	691.395	57.1583	0.50785	1380.78	2	1.0314	C1/2	S1/2	0.777969	10.9988	1.71322e+07	2.00218e+07	1.88078e+07	1.72151e+07	1.57929e+07	7.24643e+06	1.88078e+07	1.5167e+07	113520784	47108800	115222584	99539040	57.5203	57.8587	57.1583	57.1349	100.61	-0.000996268	-0.721527	Q69ZN7	IPANQLAEVWLK		RecName: Full=Myoferlin; AltName: Full=Fer-1-like protein 3;
985	1014.21	71.9503	0.3425	3039.61	3	4.58709	S1/2	C1/2	0.162576	97.0935	2.0342e+06	378056	6.09845e+06	4.96682e+06	1.87518e+06	136829	6.09845e+06	4.37589e+06	13402919	5.12538e+06	45967592	27071862	72.3952	72.6454	71.9503	71.9587	151.52	-0.000990364	-0.32582	P67778	AAIISAEGDSKAAELIANSLATAGDGLIELR		RecName: Full=Prohibitin; AltName: Full=B-cell receptor-associated protein 32; Short=BAP 32;
986	595.825	35.4388	0.299533	1189.63	2	1.24873	C1/2	S1/2	0.0968399	7.94571	1.27772e+07	1.42985e+07	1.03115e+07	1.1371e+07	1.17784e+07	5.17501e+06	1.03115e+07	1.00182e+07	101923456	48499144	85941960	97631152	35.8957	36.2908	35.4388	35.3823	70.43	0.000181452	0.152527	P10852	SHLEYLSTLK		RecName: Full=4F2 cell-surface antigen heavy chain; Short=4F2hc; AltName: Full=Solute carrier family 3 member 2; AltName: CD_antigen=CD98;
987	514.791	42.0129	0.46035	1027.57	2	1.14024	S1/2	C1/2	0.807728	42.2682	7.71891e+06	9.84493e+06	7.02065e+06	1.30063e+07	7.11549e+06	3.56315e+06	7.02065e+06	1.14589e+07	81563720	49385300	77839264	144943136	42.4997	42.9081	42.0129	41.8976	71.37	0.00192429	1.87266	P48678	LADALQELR		RecName: Full=Prelamin-A/C; Contains: RecName: Full=Lamin-A/C; Flags: Precursor;
988	521.762	35.4972	0.633683	2083.02	4	1.16962	S1/2	C1/2	0.228502	10.1974	1.58853e+07	1.37485e+07	1.63454e+07	1.83148e+07	1.46435e+07	4.97595e+06	1.63454e+07	1.61358e+07	108437248	32412276	92192640	102430640	35.9497	36.3557	35.4972	35.4468	51.14	0.00157511	0.75617	P51174	KFFQEEVIPHHTEWEK		RecName: Full=Long-chain specific acyl-CoA dehydrogenase, mitochondrial; Short=LCAD; EC=1.3.8.8; Flags: Precursor;
989	830.451	53.7143	0.4503	1658.89	2	1.07451	S1/2	C1/2	0.661813	17.6381	3.3318e+07	3.23851e+07	3.97017e+07	3.08967e+07	3.07134e+07	1.17211e+07	3.97017e+07	2.72208e+07	116038152	56133896	132182320	115579896	54.155	54.5367	53.7143	53.6245	101.93	-0.000590047	-0.355688	P20029	IINEPTAAAIAYGLDK		RecName: Full=78 kDa glucose-regulated protein; Short=GRP-78; AltName: Full=Heat shock 70 kDa protein 5; AltName: Full=Immunoglobulin heavy chain-binding protein; Short=BiP; Flags: Precursor;
990	478.799	43.1865	0.399067	955.582	2	1.02555	S1/2	C1/2	0.819532	12.7865	7.70352e+06	6.42601e+06	7.65503e+06	6.83555e+06	7.10131e+06	2.32575e+06	7.65503e+06	6.0223e+06	88853080	34543400	99944640	83081408	43.6703	44.0449	43.1865	43.0265	76.36	0.00108467	1.13509	Q9Z110	LNSLAIGLR		RecName: Full=Delta-1-pyrroline-5-carboxylate synthase; Short=P5CS; AltName: Full=Aldehyde dehydrogenase family 18 member A1; Includes: RecName: Full=Glutamate 5-kinase; Short=GK; EC=2.7.2.11; AltName: Full=Gamma-glutamyl kinase; Includes: RecName: Full=Gamma-glutamyl phosphate reductase; Short=GPR; EC=1.2.1.41; AltName: Full=Glutamate-5-semialdehyde dehydrogenase; AltName: Full=Glutamyl-gamma-se…
992	774.756	52.6276	0.592683	2321.25	3	1.73319	S1/2	C1/2	0.0734476	19.0908	1.57664e+07	1.35184e+07	2.19521e+07	2.88038e+07	1.45339e+07	4.89266e+06	2.19521e+07	2.53768e+07	60086240	16422878	81394440	68821584	53.1486	53.5322	52.6276	52.4948	164.96	-0.001581	-0.6811	P05202	ISVAGVTSGNVGYLAHAIHQVTK		RecName: Full=Aspartate aminotransferase, mitochondrial; Short=mAspAT; EC=2.6.1.1; EC=2.6.1.7; AltName: Full=Fatty acid-binding protein; Short=FABP-1; AltName: Full=Glutamate oxaloacetate transaminase 2; AltName: Full=Kynurenine aminotransferase 4; AltName: Full=Kynurenine aminotransferase IV; AltName: Full=Kynurenine--oxoglutarate transaminase 4; AltName: Full=Kynurenine--oxoglutarate transamina…
995	834.75	65.795	0.8625	2501.23	3	1.48517	C1/2	S1/2	0.407239	47.7943	7.30298e+07	4.69981e+07	2.67525e+07	5.40654e+07	6.73208e+07	1.70099e+07	2.67525e+07	4.7633e+07	222682544	45957276	83981760	191978528	66.3067	66.6701	65.795	65.7601	135.27	-0.000867141	-0.346686	Q9D6R2	ENTEGEYSGIEHVIVDGVVQSIK		RecName: Full=Isocitrate dehydrogenase [NAD] subunit alpha, mitochondrial; EC=1.1.1.41; AltName: Full=Isocitric dehydrogenase subunit alpha; AltName: Full=NAD(+)-specific ICDH subunit alpha; Flags: Precursor;
997	922.492	71.8293	0.196083	2764.45	3	11.5037	S1/2	C1/2	0.18786	134.124	8.54108e+06	226204	5.68903e+07	4.39659e+07	7.87339e+06	81869.5	5.68903e+07	3.87351e+07	109601600	1664223	281660096	199260448	72.3002	72.4587	71.8293	71.8323	104.03	-1.2561e-05	-0.00454374	Q922R8	ALDLFSDNAPPPELLEIINEDIAKK		RecName: Full=Protein disulfide-isomerase A6; EC=5.3.4.1; AltName: Full=Thioredoxin domain-containing protein 7; Flags: Precursor;
999	613.342	38.5202	0.592467	1837.01	3	1.05739	S1/2	C1/2	0.744458	21.4552	5.66788e+06	4.17465e+06	5.61385e+06	4.79351e+06	5.2248e+06	1.51092e+06	5.61385e+06	4.2232e+06	25918412	7.48233e+06	30058298	21554414	39.0172	39.3632	38.5202	38.4618	109.12	-0.000451151	-0.24559	P63017	LDKSQIHDIVLVGGSTR		RecName: Full=Heat shock cognate 71 kDa protein; AltName: Full=Heat shock 70 kDa protein 8;
1000	917.78	48.677	0.599383	2750.32	3	1.08237	S1/2	C1/2	0.804485	28.7162	2.76252e+07	2.85139e+07	2.42125e+07	3.65508e+07	2.54656e+07	1.03199e+07	2.42125e+07	3.22022e+07	59443536	30355258	57392896	74030552	49.2174	49.632	48.677	48.6201	148.36	4.38499e-05	0.0159436	Q9CZR8	LGQHVVGMAPLSVGSLDDEPGGETETR		RecName: Full=Elongation factor Ts, mitochondrial; Short=EF-Ts; Short=EF-TsMt; Flags: Precursor;
1003	1131.57	62.8272	0.9796	2261.13	2	1.09948	C1/2	S1/2	0.711813	25.6534	5.75001e+07	3.98425e+07	4.46153e+07	4.39196e+07	5.30051e+07	1.44201e+07	4.46153e+07	3.86943e+07	108521888	26346096	87497456	80877640	63.2626	63.5484	62.8272	62.8722	142.33	0.000736336	0.32565	Q8BMD8	MQAQATVEGAPQLSMVGLFQR		RecName: Full=Calcium-binding mitochondrial carrier protein SCaMC-1; AltName: Full=Small calcium-binding mitochondrial carrier protein 1; AltName: Full=Solute carrier family 25 member 24;
1005	438.732	32.5915	0.5473	875.45	2	1.21927	S1/2	C1/2	0.362323	19.8618	4.39341e+06	5.18277e+06	6.65791e+06	5.01808e+06	4.04996e+06	1.87579e+06	6.65791e+06	4.42106e+06	61851148	29802886	101968688	64528388	33.1197	33.413	32.5915	32.5908	44	6.68973e-05	0.0764147	P08113	TFEINPR		RecName: Full=Endoplasmin; AltName: Full=94 kDa glucose-regulated protein; Short=GRP-94; AltName: Full=Endoplasmic reticulum resident protein 99; Short=ERp99; AltName: Full=Heat shock protein 90 kDa beta member 1; AltName: Full=Polymorphic tumor rejection antigen 1; AltName: Full=Tumor rejection antigen gp96; Flags: Precursor;
1007	452.241	27.5796	0.4701	902.468	2	1.32284	C1/2	S1/2	0.13365	14.6448	8.51652e+06	6.91819e+06	5.58715e+06	6.08072e+06	7.85075e+06	2.50388e+06	5.58715e+06	5.35727e+06	104672408	43712584	104785504	80346488	28.0517	28.3676	27.5796	27.5588	29.28	-0.00028621	-0.317141	P20029	VMEHFIK		RecName: Full=78 kDa glucose-regulated protein; Short=GRP-78; AltName: Full=Heat shock 70 kDa protein 5; AltName: Full=Immunoglobulin heavy chain-binding protein; Short=BiP; Flags: Precursor;
1008	700.904	71.9503	0.318017	1399.79	2	68.5358	S1/2	C1/2	0.114131	137.136	417492	6423.21	1.48158e+07	1.42376e+07	384855	2324.74	1.48158e+07	1.25437e+07	1.99525e+07	99131.1	203735344	124934472	72.3952	72.6454	71.9503	71.9587	89.2	0.000332043	0.237209	P17710	LSDEILIDILTR		RecName: Full=Hexokinase-1; EC=2.7.1.1; AltName: Full=Hexokinase type I; Short=HK I; AltName: Full=Hexokinase, tumor isozyme;
1009	618.318	39.1458	0.67485	1234.62	2	1.01185	S1/2	C1/2	0.899524	33.206	1.89998e+07	1.1774e+07	1.42188e+07	1.69196e+07	1.75145e+07	4.26134e+06	1.42188e+07	1.49066e+07	102247760	23858292	85006400	82418696	39.7042	40.0427	39.1458	39.0674	59.42	0.00362099	2.93289	P63017	MVNHFIAEFK		RecName: Full=Heat shock cognate 71 kDa protein; AltName: Full=Heat shock 70 kDa protein 8;
1010	641.564	50.8639	0.497417	2562.23	4	1.0943	S1/2	C1/2	0.523046	14.8335	1.9292e+07	1.79783e+07	2.25314e+07	1.82535e+07	1.77839e+07	6.50685e+06	2.25314e+07	1.60818e+07	85259424	38148644	109604848	78533520	51.3074	51.7804	50.8639	50.736	125.41	-0.00559138	-2.18223	Q69ZN7	NLMALDKDSFSDPYAHVSFLHR		RecName: Full=Myoferlin; AltName: Full=Fer-1-like protein 3;
1011	518.787	37.1038	0.392017	1035.56	2	1.20569	S1/2	C1/2	0.129909	9.62775	7.27636e+06	6.34878e+06	8.48271e+06	7.94493e+06	6.70754e+06	2.2978e+06	8.48271e+06	6.99969e+06	83523752	31375268	108150944	89241000	37.6118	38.0397	37.1038	37.056	56.12	0.000390386	0.376981	Q8K2B3	ISQLYGDLK		RecName: Full=Succinate dehydrogenase [ubiquinone] flavoprotein subunit, mitochondrial; EC=1.3.5.1; AltName: Full=Flavoprotein subunit of complex II; Short=Fp; Flags: Precursor;
1014	611.79	38.5838	0.5211	1221.57	2	1.05287	S1/2	C1/2	0.701545	13.2748	9.25237e+06	1.11693e+07	1.15527e+07	9.94873e+06	8.52908e+06	4.04247e+06	1.15527e+07	8.76508e+06	59342072	31744088	85526456	65275352	39.0738	39.4477	38.5838	38.5246	67.21	-0.000161602	-0.13229	P09055	WDTGENPIYK		RecName: Full=Integrin beta-1; AltName: Full=Fibronectin receptor subunit beta; AltName: Full=VLA-4 subunit beta; AltName: CD_antigen=CD29; Flags: Precursor;
1015	1021.49	66.4888	1.14655	3061.44	3	1.68711	C1/2	S1/2	0.0705922	21.0104	5.82195e+07	5.71244e+07	3.92624e+07	2.91053e+07	5.36683e+07	2.06749e+07	3.92624e+07	2.56425e+07	108134408	44752820	76669496	61393972	67.0316	67.3966	66.4888	66.5654	116.7	0.00261011	0.852574	Q6PB66	TSNQEVPFDVPELWFGDDRPSLSPSSR		RecName: Full=Leucine-rich PPR motif-containing protein, mitochondrial; AltName: Full=130 kDa leucine-rich protein; Short=LRP 130; Short=mLRP130; Flags: Precursor;
1016	682.371	53.0638	0.756367	1362.73	2	1.25944	S1/2	C1/2	0.263875	16.9109	1.16593e+07	1.38438e+07	1.41393e+07	1.79801e+07	1.07478e+07	5.01044e+06	1.41393e+07	1.58409e+07	74309960	35333464	95508136	95743120	53.5379	53.8125	53.0638	52.9551	99.49	-0.00220127	-1.61534	P15379	YGFIEGNVVIPR		RecName: Full=CD44 antigen; AltName: Full=Extracellular matrix receptor III; Short=ECMR-III; AltName: Full=GP90 lymphocyte homing/adhesion receptor; AltName: Full=HUTCH-I; AltName: Full=Hermes antigen; AltName: Full=Hyaluronate receptor; AltName: Full=Lymphocyte antigen 24; Short=Ly-24; AltName: Full=Phagocytic glycoprotein 1; Short=PGP-1; AltName: Full=Phagocytic glycoprotein I; Short=PGP-I; Alt…
1017	1117.55	71.325	0.260433	3349.63	3	29.2257	C1/2	S1/2	0.182686	122.587	2.31102e+07	3.23952e+08	3.95822e+06	7.91701e+06	2.13036e+07	1.17247e+08	3.95822e+06	6.97509e+06	66799000	307910464	7.63768e+06	23902250	71.7879	72.0003	71.325	71.3488	87.94	-0.00459445	-1.37163	P56480	GFQQILAGEYDHLPEQAFYMVGPIEEAVAK		RecName: Full=ATP synthase subunit beta, mitochondrial; EC=3.6.3.14; Flags: Precursor;
1024	715.406	71.7804	0.2727	2143.2	3	3.79046	S1/2	C1/2	0.335668	139.052	1.55887e+07	131710	3.6043e+07	2.35448e+07	1.43701e+07	47669.4	3.6043e+07	2.07435e+07	321797600	1.47836e+06	283911616	143164096	72.2479	72.4062	71.7804	71.7776	100.79	0.00655853	3.06017	Q8R2Y8	TVLGIGPGPVELIDEVTGHLK		RecName: Full=Peptidyl-tRNA hydrolase 2, mitochondrial; Short=PTH 2; EC=3.1.1.29; Flags: Precursor;
1026	965.5	60.0043	0.665733	1928.99	2	1.06556	S1/2	C1/2	0.646956	13.1909	3.3447e+07	3.82327e+07	4.17515e+07	3.46273e+07	3.08324e+07	1.38375e+07	4.17515e+07	3.05076e+07	83482872	37768388	112666856	68572744	60.3805	60.6952	60.0043	60.0238	102.63	-0.00179054	-0.928227	Q8CAQ8	TSSAEMPTIPLGSAVEAIR		RecName: Full=Mitochondrial inner membrane protein; AltName: Full=Mitofilin;
1027	1136.19	71.325	0.372317	2270.36	2	23.48	C1/2	S1/2	0.487923	137.131	3.56011e+06	2.31167e+08	4.00492e+06	5.99198e+06	3.2818e+06	8.36656e+07	4.00492e+06	5.27909e+06	12305915	385713952	22384898	41085788	71.7879	72.0003	71.325	71.3488	88.17	-0.00849431	-3.74137	Q64522	LLGGVTIAQGGVLPNIQAVLLPK		RecName: Full=Histone H2A type 2-B; AltName: Full=H2a-613A;
1028	451.277	26.3962	0.5409	900.54	2	1.0268	C1/2	S1/2	0.8735	14.9573	6.96338e+06	5.63132e+06	5.63296e+06	6.63297e+06	6.41903e+06	2.03813e+06	5.63296e+06	5.84381e+06	122413040	39204160	107601336	118180672	26.8014	27.1463	26.3962	26.3825	59.1	0.00032079	0.356219	P51174	KLTDVGIR		RecName: Full=Long-chain specific acyl-CoA dehydrogenase, mitochondrial; Short=LCAD; EC=1.3.8.8; Flags: Precursor;
1029	689.845	64.217	0.749517	1377.68	2	1.00508	S1/2	C1/2	0.959774	24.9227	1.52938e+07	1.62213e+07	1.86286e+07	1.30465e+07	1.40982e+07	5.87092e+06	1.86286e+07	1.14943e+07	70754136	29155624	98439824	60843396	64.7615	65.1251	64.217	64.2553	65.55	0.000761673	0.552868	Q9CPQ3	LWGLTEMFPER		RecName: Full=Mitochondrial import receptor subunit TOM22 homolog; AltName: Full=Translocase of outer membrane 22 kDa subunit homolog;
1030	647.794	43.3656	0.423933	1293.57	2	1.15646	C1/2	S1/2	0.498864	22.6116	1.09026e+07	1.50526e+07	1.10777e+07	1.1366e+07	1.00504e+07	5.44794e+06	1.10777e+07	1.00138e+07	75869136	42933364	82273912	74073544	43.8613	44.2594	43.3656	43.224	83.06	0.00051364	0.39707	Q69ZN7	SLDGEGNFNWR		RecName: Full=Myoferlin; AltName: Full=Fer-1-like protein 3;
1032	688.999	46.8699	1.15188	2063.98	3	1.25194	C1/2	S1/2	0.0568612	7.61675	2.09133e+07	2.02418e+07	1.73217e+07	1.55512e+07	1.92784e+07	7.32606e+06	1.73217e+07	1.3701e+07	100501592	35162624	83184360	55447168	47.4542	47.8592	46.8699	46.9318	106.87	4.22225e-05	0.0204569	P07356	RAEDGSVIDYELIDQDAR		RecName: Full=Annexin A2; AltName: Full=Annexin II; AltName: Full=Annexin-2; AltName: Full=Calpactin I heavy chain; AltName: Full=Calpactin-1 heavy chain; AltName: Full=Chromobindin-8; AltName: Full=Lipocortin II; AltName: Full=Placental anticoagulant protein IV; Short=PAP-IV; AltName: Full=Protein I; AltName: Full=p36;
1033	1063.52	53.5581	0.516917	2125.03	2	1.03474	C1/2	S1/2	0.76739	14.1332	3.19784e+07	3.53478e+07	3.57843e+07	2.92818e+07	2.94786e+07	1.27933e+07	3.57843e+07	2.5798e+07	70798608	35355460	81456216	66318312	54.0009	54.2809	53.5581	53.4594	136.31	-0.000912011	-0.429175	Q9CQN1	YESSALPAGQLTSLPDYASR		RecName: Full=Heat shock protein 75 kDa, mitochondrial; Short=HSP 75; AltName: Full=TNFR-associated protein 1; AltName: Full=Tumor necrosis factor type 1 receptor-associated protein; Short=TRAP-1; Flags: Precursor;
1036	614.332	32.2696	0.51445	1226.65	2	1.26585	S1/2	C1/2	0.0433327	6.47291	1.08389e+07	9.89012e+06	1.28284e+07	1.34115e+07	9.99158e+06	3.5795e+06	1.28284e+07	1.18159e+07	72078680	28880144	95977792	80495960	32.8076	33.0935	32.2696	32.2688	69.41	-0.000603439	-0.49194	Q9D051	VLEDNSVPQVK		RecName: Full=Pyruvate dehydrogenase E1 component subunit beta, mitochondrial; Short=PDHE1-B; EC=1.2.4.1; Flags: Precursor;
1038	1249.66	53.6195	0.775133	4994.61	4	1.11799	C1/2	S1/2	0.650669	22.8656	9.05119e+07	1.25426e+08	1.07459e+08	8.56888e+07	8.34363e+07	4.5395e+07	1.07459e+08	7.5494e+07	64847016	41482620	83183608	53906396	54.0598	54.3423	53.6195	53.5301	53.33	0.00628392	1.25814	Q99P72	SPAASAPSLPPAAAVLPSKLPEDDEPPARPPAPAGASPLAEPAAPPSTPAAPK		RecName: Full=Reticulon-4; AltName: Full=Neurite outgrowth inhibitor; Short=Nogo protein;
1039	579.826	49.6445	0.792217	1157.64	2	1.06324	S1/2	C1/2	0.725042	26.1034	1.00726e+07	6.9336e+06	9.44509e+06	8.63661e+06	9.28518e+06	2.50946e+06	9.44509e+06	7.60907e+06	80663064	24899960	88519256	65018156	50.1418	50.5752	49.6445	49.5865	45.19	0.000898403	0.776066	Q99LC5	VVPEMTEILK		RecName: Full=Electron transfer flavoprotein subunit alpha, mitochondrial; Short=Alpha-ETF; Flags: Precursor;
1040	720.907	42.2298	0.47095	1439.8	2	1.37478	S1/2	C1/2	0.180682	21.0601	1.91676e+07	1.41988e+07	2.43423e+07	2.15291e+07	1.76692e+07	5.13893e+06	2.43423e+07	1.89677e+07	92196568	38124620	127550808	102255600	42.7223	43.1324	42.2298	42.1055	89.96	0.000787741	0.547119	P09671	GDVTTQVALQPALK		RecName: Full=Superoxide dismutase [Mn], mitochondrial; EC=1.15.1.1; Flags: Precursor;
1043	510.583	30.2479	0.506583	1528.73	3	1.05543	C1/2	S1/2	0.893171	35.006	4.47743e+06	7.4077e+06	4.23676e+06	7.02417e+06	4.12742e+06	2.68105e+06	4.23676e+06	6.18847e+06	42711860	26726772	45167124	63927568	30.7163	30.9736	30.2479	30.1914	80.47	0.00094197	0.616179	P01942	IGGHGAEYGAEALER		RecName: Full=Hemoglobin subunit alpha; AltName: Full=Alpha-globin; AltName: Full=Hemoglobin alpha chain;
1044	435.722	30.8457	0.456033	869.429	2	1.17827	C1/2	S1/2	0.738978	41.691	9.94571e+06	5.41683e+06	7.56219e+06	5.47606e+06	9.16822e+06	1.9605e+06	7.56219e+06	4.82455e+06	164257840	37341596	141628016	92089168	31.3023	31.5766	30.8457	30.7915	42.34	0.000329295	0.378749	P20152	FANYIDK		RecName: Full=Vimentin;
1045	622.838	26.2281	0.820767	1243.66	2	1.53298	S1/2	C1/2	0.0302905	7.85105	880625	984148	1.35503e+06	1.50363e+06	811783	356190	1.35503e+06	1.32474e+06	2665405	1.54089e+06	6.51773e+06	6607264	26.6132	26.9513	26.2281	26.2155	67.69	0.00878959	7.06757	Q9CXT8	IDAVDAETVRR		RecName: Full=Mitochondrial-processing peptidase subunit beta; EC=3.4.24.64; AltName: Full=Beta-MPP; AltName: Full=P-52; Flags: Precursor;
1046	882.466	45.6781	0.717933	1762.92	2	1.34511	C1/2	S1/2	0.0276571	6.95999	3.01762e+07	3.33002e+07	2.38188e+07	2.33716e+07	2.78173e+07	1.20523e+07	2.38188e+07	2.05909e+07	101423608	47463604	82835152	70356720	46.2129	46.599	45.6781	45.709	127.82	-0.0033034	-1.87382	P97807	IYELAAGGTAVGTGLNTR		RecName: Full=Fumarate hydratase, mitochondrial; Short=Fumarase; EC=4.2.1.2; AltName: Full=EF-3; Flags: Precursor;
1047	463.759	23.4869	0.60805	925.503	2	1.05963	C1/2	S1/2	0.691606	20.9256	4.72073e+06	4.55576e+06	3.72956e+06	5.02494e+06	4.3517e+06	1.64885e+06	3.72956e+06	4.4271e+06	80087920	33340604	63567024	79041304	23.7838	24.1315	23.4869	23.4113	63.37	0.000511196	0.552344	Q06185	YSYLKPR		RecName: Full=ATP synthase subunit e, mitochondrial; Short=ATPase subunit e;
1048	753.893	45.1384	0.489033	1505.77	2	1.05334	C1/2	S1/2	0.71357	20.3407	1.452e+07	1.52543e+07	1.21005e+07	1.61661e+07	1.33849e+07	5.52096e+06	1.21005e+07	1.42427e+07	58300164	34359572	54465672	62728972	45.6832	46.117	45.1384	45.1077	95.05	-0.000511038	-0.339386	P62242	ISSLLEEQFQQGK		RecName: Full=40S ribosomal protein S8;
1049	529.804	28.8572	0.40615	1057.59	2	1.97926	C1/2	S1/2	0.20594	55.5089	7.42079e+06	7.32448e+06	5.18701e+06	2.26288e+06	6.84068e+06	2.65093e+06	5.18701e+06	1.99365e+06	84956928	35605924	63465680	30094792	29.3159	29.5454	28.8572	28.7732	59.91	0.000500717	0.47345	P05202	KQWLQEVK		RecName: Full=Aspartate aminotransferase, mitochondrial; Short=mAspAT; EC=2.6.1.1; EC=2.6.1.7; AltName: Full=Fatty acid-binding protein; Short=FABP-1; AltName: Full=Glutamate oxaloacetate transaminase 2; AltName: Full=Kynurenine aminotransferase 4; AltName: Full=Kynurenine aminotransferase IV; AltName: Full=Kynurenine--oxoglutarate transaminase 4; AltName: Full=Kynurenine--oxoglutarate transamina…
1051	540.806	31.3646	0.60895	1079.6	2	1.12422	C1/2	S1/2	0.550647	25.1278	8.40071e+06	9.22668e+06	6.44685e+06	9.23281e+06	7.744e+06	3.33939e+06	6.44685e+06	8.13434e+06	81206000	39835792	59524452	88634560	31.8399	32.1316	31.3646	31.3354	69.15	0.00022689	0.210162	Q8CAQ8	QHIELALEK		RecName: Full=Mitochondrial inner membrane protein; AltName: Full=Mitofilin;
1053	722.379	51.9267	0.57285	1442.74	2	1.18756	S1/2	C1/2	0.643269	38.6523	1.58908e+07	9.06896e+06	1.78782e+07	1.17631e+07	1.46485e+07	3.2823e+06	1.78782e+07	1.03635e+07	86554592	18718940	87193680	46611080	52.4329	52.8011	51.9267	51.7732	47.86	-0.00838361	-5.81085	Q8BHL4	TNVNVFSELPAPR		RecName: Full=Retinoic acid-induced protein 3; AltName: Full=G-protein coupled receptor family C group 5 member A; AltName: Full=Retinoic acid-induced gene 1 protein; Short=RAIG-1;
1054	562.79	47.7476	0.6199	1123.57	2	1.15605	S1/2	C1/2	0.0752158	5.88216	9.90543e+06	9.80304e+06	1.09182e+07	1.18658e+07	9.13109e+06	3.54799e+06	1.09182e+07	1.04541e+07	64343648	26460308	81067280	70995888	48.3571	48.7395	47.7476	47.759	71.54	-0.000149532	-0.133087	Q9CQA3	LQDPFSVYR		RecName: Full=Succinate dehydrogenase [ubiquinone] iron-sulfur subunit, mitochondrial; EC=1.3.5.1; AltName: Full=Iron-sulfur subunit of complex II; Short=Ip; Flags: Precursor;
1055	849.741	52.1675	0.703767	2546.2	3	1.22606	S1/2	C1/2	0.599542	35.5316	2.93362e+07	4.90239e+07	3.73847e+07	5.86898e+07	2.70429e+07	1.77431e+07	3.73847e+07	5.17072e+07	97356856	56745096	103621584	187345712	52.6981	53.0495	52.1675	52.0162	104.36	-0.00179324	-0.704281	Q8BMD8	HSTGIDIGDSLTIPDEFTEDEKK		RecName: Full=Calcium-binding mitochondrial carrier protein SCaMC-1; AltName: Full=Small calcium-binding mitochondrial carrier protein 1; AltName: Full=Solute carrier family 25 member 24;
1059	580.304	41.5447	0.671867	1158.59	2	1.03588	S1/2	C1/2	0.455654	4.43209	8.54443e+06	8.02515e+06	8.38782e+06	8.77623e+06	7.87649e+06	2.90452e+06	8.38782e+06	7.73208e+06	58964192	22706592	65223744	61953600	42.0362	42.4145	41.5447	41.4549	69	-0.00134076	-1.15723	Q9Z0X1	VMGLGLSPEEK		RecName: Full=Apoptosis-inducing factor 1, mitochondrial; EC=1.1.1.-; AltName: Full=Programmed cell death protein 8; Flags: Precursor;
1062	531.757	25.915	0.449983	1061.5	2	1.05482	C1/2	S1/2	0.688768	12.2286	1.51094e+06	1.79697e+06	1.45515e+06	1.68083e+06	1.39282e+06	650372	1.45515e+06	1.48085e+06	14333292	7.40432e+06	13369726	15872269	26.2597	26.5982	25.915	25.8498	54.2	0.000609068	0.573781	P67778	QVSDDLTER		RecName: Full=Prohibitin; AltName: Full=B-cell receptor-associated protein 32; Short=BAP 32;
1063	390.212	40.2081	0.5669	1167.62	3	1.04194	S1/2	C1/2	0.188347	2.8456	6.9854e+06	7.06005e+06	7.17006e+06	7.46453e+06	6.43932e+06	2.55523e+06	7.17006e+06	6.57644e+06	103068296	45903440	109232536	105056664	40.7226	41.0818	40.2081	40.0653	71.69	0.000382394	0.3275	P62897	TGPNLHGLFGR		RecName: Full=Cytochrome c, somatic;
1064	715.831	29.9103	0.543817	1429.65	2	1.28437	C1/2	S1/2	0.447168	28.6675	1.43281e+07	2.16138e+07	1.18501e+07	1.61339e+07	1.3208e+07	7.82264e+06	1.18501e+07	1.42144e+07	83503672	56097336	79574360	91180768	30.3818	30.6256	29.9103	29.8434	102.49	0.000438367	0.306626	P62897	TGQAAGFSYTDANK		RecName: Full=Cytochrome c, somatic;
1065	432.899	40.7714	0.451833	1295.67	3	1.66628	S1/2	C1/2	0.0698826	15.5167	8.92331e+06	7.15878e+06	1.46188e+07	1.21785e+07	8.22574e+06	2.59096e+06	1.46188e+07	1.07296e+07	99931688	32492606	177953136	116386640	41.2817	41.647	40.7714	40.6667	53.6	0.000967933	0.74705	P19324	LQMVEMPLAHK		RecName: Full=Serpin H1; AltName: Full=47 kDa heat shock protein; AltName: Full=Collagen-binding protein; Short=Colligin; AltName: Full=Serine protease inhibitor J6; Flags: Precursor;
1066	678.831	47.2888	0.82865	1355.65	2	1.05124	S1/2	C1/2	0.805389	19.392	1.20245e+07	1.35896e+07	1.16172e+07	1.53095e+07	1.10845e+07	4.91846e+06	1.16172e+07	1.3488e+07	69173488	32382732	62131412	77292512	47.9172	48.3021	47.2888	47.3409	63.53	2.81662e-05	0.0207769	Q9CZW5	NVDLSTFYQNR		RecName: Full=Mitochondrial import receptor subunit TOM70; AltName: Full=Mitochondrial precursor proteins import receptor; AltName: Full=Translocase of outer membrane 70 kDa subunit;
1067	631.335	40.4648	0.557533	1260.65	2	1.07788	S1/2	C1/2	0.711634	31.5321	1.33537e+07	8.48452e+06	1.11541e+07	1.23848e+07	1.23098e+07	3.07078e+06	1.11541e+07	1.09113e+07	73951168	19720100	80422392	68525568	40.9716	41.328	40.4648	40.3349	61.75	0.000784855	0.622578	Q8BFR5	TVVTGIEMFHK		RecName: Full=Elongation factor Tu, mitochondrial; Flags: Precursor;
1069	561.799	44.3351	0.5173	1121.58	2	1.12073	S1/2	C1/2	0.259971	7.54842	6.76057e+06	6.07544e+06	6.83161e+06	7.55411e+06	6.23207e+06	2.19887e+06	6.83161e+06	6.65536e+06	68580800	27038600	85445296	71962280	44.8739	45.2324	44.3351	44.2824	82.45	0.000844898	0.753308	Q9D880	QGLSFGSLASR		RecName: Full=Mitochondrial import inner membrane translocase subunit TIM50; Flags: Precursor;
1071	715.031	42.8712	1.35087	2142.07	3	1.15718	C1/2	S1/2	0.310855	11.9466	2.28493e+07	1.98919e+07	2.00278e+07	1.69077e+07	2.10631e+07	7.19941e+06	2.00278e+07	1.48961e+07	94006240	31513426	91476272	74790368	43.3347	43.6696	42.8712	42.7062	120.37	0.000828683	0.386861	P58252	ARPFPDGLAEDIDKGEVSAR		RecName: Full=Elongation factor 2; Short=EF-2;
1072	631.343	43.1258	0.6546	1260.67	2	1.36862	S1/2	C1/2	0.0274756	7.41524	1.23298e+07	1.36943e+07	1.76387e+07	1.79784e+07	1.13659e+07	4.95635e+06	1.76387e+07	1.58394e+07	82578240	36625488	114263352	95616232	43.6045	43.9757	43.1258	42.9558	61.8	0.000650835	0.516261	Q8VDN2	IVEIPFNSTNK		RecName: Full=Sodium/potassium-transporting ATPase subunit alpha-1; Short=Na(+)/K(+) ATPase alpha-1 subunit; EC=3.6.3.9; AltName: Full=Sodium pump subunit alpha-1; Flags: Precursor;
1073	677.361	54.1115	0.638533	1352.71	2	1.15323	S1/2	C1/2	0.444506	20.7025	1.84726e+07	2.48084e+07	2.33903e+07	2.65227e+07	1.70285e+07	8.97884e+06	2.33903e+07	2.33672e+07	70401888	35660716	93927952	92315680	54.5327	54.8358	54.1115	54.0073	87.67	-0.000633972	-0.468669	Q9WVA2	FIDTSQFILNR		RecName: Full=Mitochondrial import inner membrane translocase subunit Tim8 A; AltName: Full=Deafness dystonia protein 1 homolog;
1074	1038.98	59.7203	0.464233	2075.94	2	1.36585	C1/2	S1/2	0.151431	14.2064	4.85639e+07	5.85961e+07	4.31691e+07	3.52877e+07	4.47675e+07	2.12075e+07	4.31691e+07	3.10894e+07	144546448	61338040	109274128	101216248	60.1183	60.3962	59.7203	59.739	120.97	-0.00147679	-0.711385	P08752	EYQLNDSAAYYLNDLER		RecName: Full=Guanine nucleotide-binding protein G(i) subunit alpha-2; AltName: Full=Adenylate cyclase-inhibiting G alpha protein;
1075	599.765	22.6072	0.5046	1197.52	2	1.12958	C1/2	S1/2	0.4784	19.3993	1.81248e+06	2.03756e+06	1.93795e+06	1.47042e+06	1.67079e+06	737448	1.93795e+06	1.29547e+06	19093980	8772014	23552528	13920730	22.9007	23.2999	22.6072	22.5004	65.33	0.000160972	0.134422	P68134	DSYVGDEAQSK		RecName: Full=Actin, alpha skeletal muscle; AltName: Full=Alpha-actin-1; Flags: Precursor;
1076	774.032	51.9656	0.569517	2319.07	3	1.12748	S1/2	C1/2	0.184816	7.89005	1.00776e+07	1.12686e+07	1.17411e+07	1.23263e+07	9.28982e+06	4.0784e+06	1.17411e+07	1.08598e+07	43193880	17877310	34840316	37161504	52.4703	52.8394	51.9656	51.8081	105.37	-0.0026276	-1.13304	P08752	SREYQLNDSAAYYLNDLER		RecName: Full=Guanine nucleotide-binding protein G(i) subunit alpha-2; AltName: Full=Adenylate cyclase-inhibiting G alpha protein;
1078	677.814	53.0638	0.588833	1353.61	2	1.20711	S1/2	C1/2	0.202121	13.0665	1.46829e+07	1.21991e+07	1.55201e+07	1.69296e+07	1.35351e+07	4.4152e+06	1.55201e+07	1.49154e+07	85039512	29335032	99930768	90551480	53.5379	53.8125	53.0638	52.9551	94.09	-0.000647376	-0.478257	Q6PB66	NSSQFDWALMR		RecName: Full=Leucine-rich PPR motif-containing protein, mitochondrial; AltName: Full=130 kDa leucine-rich protein; Short=LRP 130; Short=mLRP130; Flags: Precursor;
1079	613.344	53.3232	0.616633	1224.67	2	1.23266	S1/2	C1/2	0.222193	16.274	1.86133e+07	1.88171e+07	2.04147e+07	2.57241e+07	1.71582e+07	6.81042e+06	2.04147e+07	2.26636e+07	118797048	50768784	137562368	148294992	53.7836	54.0645	53.3232	53.2175	62.95	-0.00289942	-2.3675	Q99JY0	IPFLLSGTSYK		RecName: Full=Trifunctional enzyme subunit beta, mitochondrial; AltName: Full=TP-beta; Includes: RecName: Full=3-ketoacyl-CoA thiolase; EC=2.3.1.16; AltName: Full=Acetyl-CoA acyltransferase; AltName: Full=Beta-ketothiolase; Flags: Precursor;
1080	764.41	43.5256	0.467117	1526.81	2	1.05009	C1/2	S1/2	0.480611	7.05221	1.65148e+07	1.82483e+07	1.61406e+07	1.69644e+07	1.52238e+07	6.60457e+06	1.61406e+07	1.49461e+07	65428444	34375500	74569136	60001464	44.0355	44.4354	43.5256	43.4019	93.17	0.000617229	0.404262	Q99JR1	NILLTNEQLENAR		RecName: Full=Sideroflexin-1;
1082	795.401	68.1812	0.710933	1588.79	2	1.43615	S1/2	C1/2	0.615443	59.4355	1.6237e+07	1.40048e+07	3.08426e+07	1.25893e+07	1.49677e+07	5.06873e+06	3.08426e+07	1.10915e+07	80977256	21254972	162544496	52930268	68.7285	68.9904	68.1812	68.2561	113.77	-0.00094942	-0.597575	Q8BMS1	SLNSEMDNILANLR		RecName: Full=Trifunctional enzyme subunit alpha, mitochondrial; AltName: Full=TP-alpha; Includes: RecName: Full=Long-chain enoyl-CoA hydratase; EC=4.2.1.17; Includes: RecName: Full=Long chain 3-hydroxyacyl-CoA dehydrogenase; EC=1.1.1.211; Flags: Precursor;
1083	725.846	50.8977	0.440433	1449.68	2	1.03319	S1/2	C1/2	0.831941	20.5037	1.00752e+07	1.34921e+07	1.31427e+07	1.12068e+07	9.28761e+06	4.88316e+06	1.31427e+07	9.87348e+06	60607032	28811692	68416720	54836232	51.3402	51.8117	50.8977	50.7707	50.12	-0.00111372	-0.768251	Q9Z0X1	ELWFSDDPNVTK		RecName: Full=Apoptosis-inducing factor 1, mitochondrial; EC=1.1.1.-; AltName: Full=Programmed cell death protein 8; Flags: Precursor;
1087	1059.29	71.9262	0.4152	4233.14	4	5.32301	S1/2	C1/2	0.0636087	59.6757	1.09245e+07	4.44081e+06	4.59701e+07	3.58198e+07	1.00705e+07	1.60725e+06	4.59701e+07	3.15582e+07	165971968	36275900	121155688	121600752	72.3779	72.6061	71.9262	71.9339	92.53	0.01356	3.20332	Q3V3R1	GGAAGGGYAQVIPMEEFNLHLTGDIHAITAANNLLAAAIDTR		RecName: Full=Monofunctional C1-tetrahydrofolate synthase, mitochondrial; EC=6.3.4.3; AltName: Full=Formyltetrahydrofolate synthetase; Flags: Precursor;
1088	796.98	65.7179	2.70517	1591.95	2	1.47697	C1/2	S1/2	0.226174	28.2667	2.21507e+08	1.47709e+08	1.34146e+08	1.15835e+08	2.04191e+08	5.34601e+07	1.34146e+08	1.02054e+08	185849072	40377784	103412064	116464320	66.233	66.5637	65.7179	65.6853	105.18	7.81468e-05	0.0490889	P38647	LLGQFTLIGIPPAPR		RecName: Full=Stress-70 protein, mitochondrial; AltName: Full=75 kDa glucose-regulated protein; Short=GRP-75; AltName: Full=Heat shock 70 kDa protein 9; AltName: Full=Mortalin; AltName: Full=Peptide-binding protein 74; Short=PBP74; AltName: Full=p66 MOT; Flags: Precursor;
1089	538.298	48.1135	0.477883	1074.58	2	1.1561	C1/2	S1/2	0.555272	30.757	8.71709e+06	1.02948e+07	6.43417e+06	1.00107e+07	8.03564e+06	3.72596e+06	6.43417e+06	8.81965e+06	79446192	46837568	68954024	97254448	48.7093	49.1066	48.1135	48.0866	100.22	3.73321e-06	0.0034741	P10852	IGDLQAFVGR		RecName: Full=4F2 cell-surface antigen heavy chain; Short=4F2hc; AltName: Full=Solute carrier family 3 member 2; AltName: CD_antigen=CD98;
1094	661.802	49.4509	0.4907	1321.59	2	1.48528	S1/2	C1/2	0.036485	10.9917	7.2511e+06	6.20523e+06	9.91266e+06	1.00738e+07	6.68425e+06	2.24584e+06	9.91266e+06	8.87529e+06	46010604	19290890	65243616	60667292	49.9636	50.3908	49.4509	49.4053	81.54	-0.000305579	-0.231221	Q9WTP6	QAEMLDDLMEK		RecName: Full=Adenylate kinase 2, mitochondrial; Short=AK 2; EC=2.7.4.3; AltName: Full=ATP-AMP transphosphorylase 2; AltName: Full=ATP:AMP phosphotransferase; AltName: Full=Adenylate monophosphate kinase; Contains: RecName: Full=Adenylate kinase 2, mitochondrial, N-terminally processed;
1095	600.818	50.2756	0.725183	1199.62	2	1.63347	S1/2	C1/2	0.0700857	19.4865	1.66013e+07	1.25804e+07	2.33997e+07	2.42678e+07	1.53035e+07	4.55317e+06	2.33997e+07	2.13805e+07	93488480	28795594	133671696	119868600	50.7362	51.1841	50.2756	50.1746	69.4	-9.6948e-05	-0.0808155	P62075	LDPGAIMEQVK		RecName: Full=Mitochondrial import inner membrane translocase subunit Tim13;
1096	500.794	33.8512	0.505217	999.573	2	1.03958	S1/2	C1/2	0.825758	15.7919	9.43158e+06	7.73735e+06	7.92768e+06	9.92074e+06	8.69429e+06	2.80036e+06	7.92768e+06	8.74042e+06	52901284	16962952	51007184	58163420	34.3591	34.7019	33.8512	33.7707	54.56	-0.0022607	-2.26166	P03930	VKTPWELK		RecName: Full=ATP synthase protein 8; AltName: Full=A6L; AltName: Full=F-ATPase subunit 8;
1097	970.042	71.8538	0.246617	1938.07	2	1.90442	S1/2	C1/2	0.359379	84.2385	1.74313e+07	4.41713e+06	2.49061e+07	1.67025e+07	1.60686e+07	1.59868e+06	2.49061e+07	1.47153e+07	238176000	13319129	203662384	87296624	72.3245	72.4941	71.8538	71.8579	127.73	0.00209635	1.08167	Q9QYR9	DGLLDVVEALQSPLVDKK		RecName: Full=Acyl-coenzyme A thioesterase 2, mitochondrial; Short=Acyl-CoA thioesterase 2; EC=3.1.2.2; AltName: Full=Acyl coenzyme A thioester hydrolase; AltName: Full=MTE-I; AltName: Full=Very-long-chain acyl-CoA thioesterase; Flags: Precursor;
1098	573.318	37.7472	0.679617	1144.62	2	1.86256	C1/2	S1/2	0.322078	77.1438	1.59155e+07	1.53635e+07	3.81644e+06	1.29771e+07	1.46713e+07	5.56047e+06	3.81644e+06	1.14332e+07	129952680	55646664	37750380	103987680	38.2994	38.6628	37.7472	37.6693	80.73	-0.00176437	-1.54144	Q9DCN2	GPNGLLVYQGK		RecName: Full=NADH-cytochrome b5 reductase 3; Short=B5R; Short=Cytochrome b5 reductase; EC=1.6.2.2; AltName: Full=Diaphorase-1; Contains: RecName: Full=NADH-cytochrome b5 reductase 3 membrane-bound form; Contains: RecName: Full=NADH-cytochrome b5 reductase 3 soluble form;
1102	575.298	41.4778	0.5487	1722.87	3	1.13845	C1/2	S1/2	0.357367	14.2643	1.57174e+07	1.73482e+07	1.30574e+07	1.59869e+07	1.44887e+07	6.27879e+06	1.30574e+07	1.40849e+07	80057480	42239388	66372124	78340584	41.9714	42.3491	41.4778	41.3914	55.82	0.0043953	2.55115	P26443	HGGTIPVVPTAEFQDR		RecName: Full=Glutamate dehydrogenase 1, mitochondrial; Short=GDH 1; EC=1.4.1.3; Flags: Precursor;
1103	1009.52	71.0066	0.4797	3025.55	3	98.4526	C1/2	S1/2	0.00180783	20.1783	9.27596e+07	1.20919e+08	930348	1.24002e+06	8.55083e+07	4.37638e+07	930348	1.09249e+06	496038304	210576272	2.38287e+06	3414998	71.4823	71.7252	71.0066	71.0566	108.46	-0.00106724	-0.352744	P56480	QFAPIHAEAPEFIEMSVEQEILVTGIK		RecName: Full=ATP synthase subunit beta, mitochondrial; EC=3.6.3.14; Flags: Precursor;
1104	578.645	47.7216	0.48565	1732.91	3	1.03836	C1/2	S1/2	0.0487278	0.951338	6.38322e+06	6.31459e+06	6.07323e+06	6.1555e+06	5.88422e+06	2.28542e+06	6.07323e+06	5.42315e+06	42160048	17915140	33761996	37839428	48.3348	48.7133	47.7216	47.7358	85.5	0.00149854	0.864751	Q8BMK4	SINDNIAIFTDVQKR		RecName: Full=Cytoskeleton-associated protein 4; AltName: Full=63-kDa cytoskeleton-linking membrane protein; Short=Climp-63; Short=p63;
1105	604.992	55.9021	0.4642	1811.95	3	1.31133	C1/2	S1/2	0.10423	13.4905	1.54775e+07	1.50551e+07	1.27524e+07	1.05313e+07	1.42676e+07	5.44886e+06	1.27524e+07	9.27835e+06	88946712	37815548	72166328	51700260	56.2739	56.5711	55.9021	55.8028	120.21	0.00051183	0.282474	Q99LC5	LLYDLADQLHAAVGASR		RecName: Full=Electron transfer flavoprotein subunit alpha, mitochondrial; Short=Alpha-ETF; Flags: Precursor;
1107	760.356	43.157	0.53055	1518.7	2	1.24476	S1/2	C1/2	0.382323	30.3283	1.46902e+07	2.2711e+07	2.3583e+07	2.29724e+07	1.35418e+07	8.21971e+06	2.3583e+07	2.02392e+07	41919464	26419466	70801200	63080524	43.6385	44.0161	43.157	42.9906	117.56	0.00212602	1.3999	Q8VDN2	SPDFTNENPLETR		RecName: Full=Sodium/potassium-transporting ATPase subunit alpha-1; Short=Na(+)/K(+) ATPase alpha-1 subunit; EC=3.6.3.9; AltName: Full=Sodium pump subunit alpha-1; Flags: Precursor;
1109	636.328	62.5547	0.90545	2541.28	4	1.27327	C1/2	S1/2	0.677746	48.895	5.6721e+07	2.75761e+07	3.90156e+07	2.71898e+07	5.22869e+07	9.98055e+06	3.90156e+07	2.39549e+07	209001344	31290274	148753712	112270592	62.9822	63.3124	62.5547	62.614	107.06	0.000840423	0.330708	P08113	TVWDWELMNDIKPIWQRPSK		RecName: Full=Endoplasmin; AltName: Full=94 kDa glucose-regulated protein; Short=GRP-94; AltName: Full=Endoplasmic reticulum resident protein 99; Short=ERp99; AltName: Full=Heat shock protein 90 kDa beta member 1; AltName: Full=Polymorphic tumor rejection antigen 1; AltName: Full=Tumor rejection antigen gp96; Flags: Precursor;
1110	522.797	38.1224	0.515767	1043.58	2	1.30955	C1/2	S1/2	0.342624	25.8204	7.88223e+06	6.08318e+06	4.35861e+06	6.30566e+06	7.26605e+06	2.20167e+06	4.35861e+06	5.55545e+06	85218392	29808678	62008324	67316528	38.6183	38.9395	38.1224	38.0365	55.88	0.000488576	0.468173	Q91WS0	AMVNLQIQK		RecName: Full=CDGSH iron-sulfur domain-containing protein 1; AltName: Full=MitoNEET;
1112	515.306	24.1687	0.810117	1028.6	2	1.04083	C1/2	S1/2	0.687209	10.7505	4.12071e+06	4.53082e+06	4.47202e+06	3.84015e+06	3.79858e+06	1.63983e+06	4.47202e+06	3.38327e+06	49296892	22845492	59518572	44271984	24.5168	24.9417	24.1687	24.1221	70.9	0.000383466	0.372805	O35143	TKEQLAALR		RecName: Full=ATPase inhibitor, mitochondrial; AltName: Full=Inhibitor of F(1)F(o)-ATPase; Short=IF(1); Short=IF1; Flags: Precursor;
1114	1080.08	71.4907	0.278367	2158.14	2	23.6614	C1/2	S1/2	0.0979316	103.588	2.15737e+07	1.39712e+08	3.85179e+06	2.96461e+06	1.98872e+07	5.05655e+07	3.85179e+06	2.6119e+06	143481440	412024768	15613549	16514402	71.9574	72.1534	71.4907	71.5134	168.17	0.00267343	1.23877	Q9D0K2	DLTAVSNNAGVDNFGLGLLLR		RecName: Full=Succinyl-CoA:3-ketoacid coenzyme A transferase 1, mitochondrial; EC=2.8.3.5; AltName: Full=3-oxoacid CoA-transferase 1; AltName: Full=Somatic-type succinyl-CoA:3-oxoacid CoA-transferase; Short=SCOT-s; Flags: Precursor;
1115	737.422	71.6796	0.173767	1472.83	2	23.2878	C1/2	S1/2	0.723448	140.247	4.21553e+07	175744	1.09516e+06	722575	3.88599e+07	63606.7	1.09516e+06	636607	593761088	1.46469e+06	11753765	10437471	72.1425	72.3128	71.6796	71.682	140.84	-0.00481456	-3.26891	Q8K2B3	LGANSLLDLVVFGR		RecName: Full=Succinate dehydrogenase [ubiquinone] flavoprotein subunit, mitochondrial; EC=1.3.5.1; AltName: Full=Flavoprotein subunit of complex II; Short=Fp; Flags: Precursor;
1120	742.904	47.4243	0.4554	1483.79	2	1.94287	C1/2	S1/2	0.135912	31.2042	2.25509e+07	3.532e+07	1.2734e+07	1.70523e+07	2.07881e+07	1.27833e+07	1.2734e+07	1.50235e+07	207159328	116070104	70418616	104017536	48.0515	48.4262	47.4243	47.4659	112.94	0.000744602	0.501823	P53026	KYDAFLASESLIK		RecName: Full=60S ribosomal protein L10a; AltName: Full=CSA-19; AltName: Full=Neural precursor cell expressed developmentally down-regulated protein 6; Short=NEDD-6;
1121	764.886	36.1328	0.491817	1527.76	2	1.29285	S1/2	C1/2	0.135396	10.642	1.63844e+07	1.40911e+07	2.11538e+07	1.82464e+07	1.51036e+07	5.09996e+06	2.11538e+07	1.60755e+07	65025380	23370370	86204376	71800224	36.5839	36.9437	36.1328	36.1091	106.37	0.000668949	0.437863	Q60932	LTFDSSFSPNTGKK		RecName: Full=Voltage-dependent anion-selective channel protein 1; Short=VDAC-1; Short=mVDAC1; AltName: Full=Outer mitochondrial membrane protein porin 1; AltName: Full=Plasmalemmal porin; AltName: Full=Voltage-dependent anion-selective channel protein 5; Short=VDAC-5; Short=mVDAC5;
1122	1079.09	71.8538	0.318017	2156.17	2	6.68561	S1/2	C1/2	0.0467417	58.7379	7.20787e+06	2.97749e+06	3.18823e+07	3.6213e+07	6.6444e+06	1.07763e+06	3.18823e+07	3.19045e+07	22673778	7208977	201653264	139021104	72.3245	72.4941	71.8538	71.8579	136.83	-0.00252597	-1.17151	Q9D0K2	NGLTLIELWEGLTVDDIKK		RecName: Full=Succinyl-CoA:3-ketoacid coenzyme A transferase 1, mitochondrial; EC=2.8.3.5; AltName: Full=3-oxoacid CoA-transferase 1; AltName: Full=Somatic-type succinyl-CoA:3-oxoacid CoA-transferase; Short=SCOT-s; Flags: Precursor;
1124	588.871	44.7766	1.02707	1175.73	2	1.19885	S1/2	C1/2	0.312433	14.5876	1.93698e+07	1.63309e+07	1.91925e+07	2.36073e+07	1.78556e+07	5.91061e+06	1.91925e+07	2.07986e+07	59775808	21893460	65252196	71303088	45.3293	45.6709	44.7766	44.7654	64.23	-9.18749e-05	-0.078143	Q06185	VPPVQVSPLIK		RecName: Full=ATP synthase subunit e, mitochondrial; Short=ATPase subunit e;
1125	551.949	39.7075	1.06498	1652.82	3	1.12363	S1/2	C1/2	0.618955	34.1945	3.80082e+07	2.32069e+07	3.29576e+07	3.58256e+07	3.50369e+07	8.3992e+06	3.29576e+07	3.15633e+07	98067320	24876734	98433488	83825312	40.2466	40.5748	39.7075	39.6253	85.47	0.000346822	0.209836	P63017	HWPFMVVNDAGRPK		RecName: Full=Heat shock cognate 71 kDa protein; AltName: Full=Heat shock 70 kDa protein 8;
1126	976	44.7088	0.404917	1949.98	2	1.1359	S1/2	C1/2	0.104097	5.54192	2.30022e+07	2.39901e+07	2.56435e+07	2.77352e+07	2.1204e+07	8.68266e+06	2.56435e+07	2.44355e+07	63294152	27734320	73863792	70323264	45.2627	45.6093	44.7088	44.698	119.87	0.000177591	0.0910728	Q91V61	AQIQAQNPSIDVVYYNK		RecName: Full=Sideroflexin-3;
1127	678.83	57.466	0.550083	1355.65	2	1.76574	C1/2	S1/2	0.0812211	17.9273	8.9467e+06	1.13092e+07	6.46294e+06	5.00873e+06	8.2473e+06	4.09312e+06	6.46294e+06	4.41282e+06	41714812	43702672	33883816	22687616	57.8405	58.2019	57.466	57.4402	64.39	-0.00022727	-0.167647	P16858	VVDLMAYMASKE		RecName: Full=Glyceraldehyde-3-phosphate dehydrogenase; Short=GAPDH; EC=1.2.1.12; AltName: Full=Peptidyl-cysteine S-nitrosylase GAPDH; EC=2.6.99.-;
1128	752.868	33.917	0.6204	1503.72	2	1.30338	C1/2	S1/2	0.330513	24.8033	1.14849e+07	1.63704e+07	9.72575e+06	1.16459e+07	1.05871e+07	5.92488e+06	9.72575e+06	1.02603e+07	40310016	27088358	34794048	32902928	34.4224	34.7635	33.917	33.8278	69.09	0.000869554	0.578268	P97807	AAAEVNQEYGLDPK		RecName: Full=Fumarate hydratase, mitochondrial; Short=Fumarase; EC=4.2.1.2; AltName: Full=EF-3; Flags: Precursor;
1129	507.62	29.5632	0.47065	1519.84	3	1.33068	C1/2	S1/2	0.80269	69.4742	2.09468e+07	7.146e+06	8.97053e+06	1.21411e+07	1.93093e+07	2.58633e+06	8.97053e+06	1.06966e+07	176428576	21663196	77781456	91543448	30.0412	30.2777	29.5632	29.5153	85.48	0.00132777	0.87363	P63158	IKGEHPGLSIGDVAK		RecName: Full=High mobility group protein B1; AltName: Full=High mobility group protein 1; Short=HMG-1;
1130	693.881	68.3774	1.17993	1385.75	2	1.30099	C1/2	S1/2	0.801086	66.4228	1.45185e+07	4.02351e+07	2.49184e+07	1.71678e+07	1.33835e+07	1.45622e+07	2.49184e+07	1.51252e+07	57262212	63840156	114659424	82535312	68.9063	69.1881	68.3774	68.443	101.94	-0.00313717	-2.26388	Q922R8	TGEAIVDAALSALR		RecName: Full=Protein disulfide-isomerase A6; EC=5.3.4.1; AltName: Full=Thioredoxin domain-containing protein 7; Flags: Precursor;
1131	622.333	38.2826	1.0389	1242.65	2	1.08503	C1/2	S1/2	0.663867	18.1713	1.60066e+07	1.29505e+07	1.16294e+07	1.50585e+07	1.47554e+07	4.68714e+06	1.16294e+07	1.32669e+07	73714480	25357152	66864640	64405428	38.7743	39.0483	38.2826	38.2229	76.41	-0.00185771	-1.49495	O09167	HGVVPLATYMR		RecName: Full=60S ribosomal protein L21;
1132	741.408	36.414	0.5154	1480.8	2	1.07513	S1/2	C1/2	0.60367	12.5433	1.74449e+07	1.49881e+07	1.89812e+07	1.58885e+07	1.60811e+07	5.42459e+06	1.89812e+07	1.39982e+07	83979568	29749674	108403408	79680072	36.868	37.1894	36.414	36.391	86.6	0.000674068	0.455205	P63017	SQIHDIVLVGGSTR		RecName: Full=Heat shock cognate 71 kDa protein; AltName: Full=Heat shock 70 kDa protein 8;
1133	570.343	49.5487	0.567383	1138.67	2	1.0038	S1/2	C1/2	0.980738	17.4203	1.18106e+07	1.11677e+07	1.29535e+07	1.01122e+07	1.08873e+07	4.04191e+06	1.29535e+07	8.90912e+06	93029496	36318084	118018232	66966664	50.0523	50.4827	49.5487	49.4932	70.83	0.000955425	0.839071	P14115	TGVAPIIDVVR		RecName: Full=60S ribosomal protein L27a; AltName: Full=L29;
1134	403.256	24.4409	0.628017	804.497	2	1.01947	S1/2	C1/2	0.44136	2.87915	5.83893e+06	5.60593e+06	5.82208e+06	5.84562e+06	5.38248e+06	2.02894e+06	5.82208e+06	5.15014e+06	125708760	55773292	126542064	114117144	24.7674	25.2124	24.4409	24.4141	52.32	1.41003e-05	0.0175269	P62874	VHAIPLR		RecName: Full=Guanine nucleotide-binding protein G(I)/G(S)/G(T) subunit beta-1; AltName: Full=Transducin beta chain 1;
1135	580.333	38.4656	0.733683	1158.65	2	1.04224	C1/2	S1/2	0.78251	16.7245	8.72794e+06	1.02488e+07	8.02719e+06	1.01804e+07	8.04564e+06	3.70931e+06	8.02719e+06	8.96921e+06	58158540	30060004	60004604	67451480	38.953	39.2733	38.4656	38.4048	68.24	0.000358666	0.309555	Q8VDD5	RGDLPFVVTR		RecName: Full=Myosin-9; AltName: Full=Cellular myosin heavy chain, type A; AltName: Full=Myosin heavy chain 9; AltName: Full=Myosin heavy chain, non-muscle IIa; AltName: Full=Non-muscle myosin heavy chain A; Short=NMMHC-A; AltName: Full=Non-muscle myosin heavy chain IIa; Short=NMMHC II-a; Short=NMMHC-IIA;
1136	589.957	35.4664	0.486417	1766.85	3	1.07372	S1/2	C1/2	0.0161813	0.997503	1.25034e+07	1.2681e+07	1.35995e+07	1.34415e+07	1.1526e+07	4.58961e+06	1.35995e+07	1.18423e+07	63262208	29877414	68931408	69173496	35.9208	36.3226	35.4664	35.4153	94.53	0.000585718	0.331505	P29758	KTEQGPPSSEYIFER		RecName: Full=Ornithine aminotransferase, mitochondrial; EC=2.6.1.13; AltName: Full=Ornithine--oxo-acid aminotransferase; Flags: Precursor;
1137	462.287	20.3153	0.683033	922.56	2	1.08131	S1/2	C1/2	0.59827	15.8133	4.40222e+06	4.13199e+06	5.12998e+06	4.09812e+06	4.05808e+06	1.49548e+06	5.12998e+06	3.61055e+06	89721776	36027632	101757272	82394256	20.6418	20.9878	20.3153	20.1759	40.89	-0.000109214	-0.118382	Q8BFZ3	IIAPPERK		RecName: Full=Beta-actin-like protein 2; AltName: Full=Kappa-actin;
1139	555.273	45.4027	0.6795	1108.53	2	1.03832	S1/2	C1/2	0.924834	26.6374	1.4963e+07	1.33096e+07	1.19133e+07	1.74427e+07	1.37933e+07	4.8171e+06	1.19133e+07	1.53675e+07	68578520	29301888	54851440	75306176	45.9348	46.3448	45.4027	45.3582	59.24	0.000296566	0.267531	Q76MZ3	LAGGDWFTSR		RecName: Full=Serine/threonine-protein phosphatase 2A 65 kDa regulatory subunit A alpha isoform; AltName: Full=PP2A subunit A isoform PR65-alpha; AltName: Full=PP2A subunit A isoform R1-alpha;
1141	617.328	40.895	0.452417	1232.64	2	1.11481	S1/2	C1/2	0.110079	5.36455	1.92515e+07	1.78444e+07	2.09131e+07	2.04418e+07	1.77466e+07	6.45836e+06	2.09131e+07	1.80097e+07	113195088	44582932	113785400	106312264	41.4049	41.7771	40.895	40.8064	96.27	0.000464435	0.376781	Q99KI0	LTGSLSGWTSPK		RecName: Full=Aconitate hydratase, mitochondrial; Short=Aconitase; EC=4.2.1.3; AltName: Full=Citrate hydro-lyase; Flags: Precursor;
1143	580.334	58.1507	0.833033	579.327	1	1.09757	S1/2	C1/2	0.644167	20.2524	7.42135e+06	6.54389e+06	8.76142e+06	6.56638e+06	6.84119e+06	2.36841e+06	8.76142e+06	5.78515e+06	65394268	28522138	86208008	52184764	58.6429	58.89	58.1507	58.1135	25.38	7.83983e-05	0.135326	P29758	TILSF		RecName: Full=Ornithine aminotransferase, mitochondrial; EC=2.6.1.13; AltName: Full=Ornithine--oxo-acid aminotransferase; Flags: Precursor;
1147	923.984	72.3162	0.1698	1845.95	2	110.369	S1/2	C1/2	0.0869643	118.756	81176	243959	2.87564e+06	3.30092e+07	74830.2	88295.3	2.87564e+06	2.90819e+07	182288	233927	16214760	330382304	72.8032	73.0075	72.3162	72.3343	129.22	0.00277485	1.50321	Q9D6R2	DMANPTALLLSAVMMLR		RecName: Full=Isocitrate dehydrogenase [NAD] subunit alpha, mitochondrial; EC=1.1.1.41; AltName: Full=Isocitric dehydrogenase subunit alpha; AltName: Full=NAD(+)-specific ICDH subunit alpha; Flags: Precursor;
1149	625.812	37.9731	0.499567	1249.61	2	1.19824	C1/2	S1/2	0.632039	79.8393	1.54939e+07	1.20357e+07	5.00224e+06	1.79727e+07	1.42827e+07	4.35607e+06	5.00224e+06	1.58344e+07	89901496	29191086	31773904	96169184	38.4885	38.8487	37.9731	37.8885	76.86	-0.000495681	-0.396669	P51174	IFSSEHDIFR		RecName: Full=Long-chain specific acyl-CoA dehydrogenase, mitochondrial; Short=LCAD; EC=1.3.8.8; Flags: Precursor;
1150	946.156	71.5155	0.2667	2835.44	3	1.37072	S1/2	C1/2	0.138203	13.2915	2.6381e+07	2.19847e+07	3.00325e+07	3.62634e+07	2.43187e+07	7.95687e+06	3.00325e+07	3.19489e+07	94996928	69121560	83697992	87823688	71.9821	72.1753	71.5155	71.5376	77.1	-0.00924363	-3.26002	Q9D0K2	AAGTTVVEVEEIVDIGSFAPEDIHIPK		RecName: Full=Succinyl-CoA:3-ketoacid coenzyme A transferase 1, mitochondrial; EC=2.8.3.5; AltName: Full=3-oxoacid CoA-transferase 1; AltName: Full=Somatic-type succinyl-CoA:3-oxoacid CoA-transferase; Short=SCOT-s; Flags: Precursor;
1153	509.273	39.6046	0.44945	1016.53	2	1.22285	S1/2	C1/2	0.102953	8.98652	7.16797e+06	6.31143e+06	7.98915e+06	8.4942e+06	6.60763e+06	2.28428e+06	7.98915e+06	7.48361e+06	69951616	32499322	97430512	80570344	40.1539	40.4844	39.6046	39.5268	68.21	-0.000294854	-0.290058	P24369	VLEGMDVVR		RecName: Full=Peptidyl-prolyl cis-trans isomerase B; Short=PPIase B; EC=5.2.1.8; AltName: Full=CYP-S1; AltName: Full=Cyclophilin B; AltName: Full=Rotamase B; AltName: Full=S-cyclophilin; Short=SCYLP; Flags: Precursor;
1156	652.648	38.7841	0.5921	1954.92	3	1.18582	S1/2	C1/2	0.237712	14.8815	2.05232e+07	1.66152e+07	2.20903e+07	2.19493e+07	1.89188e+07	6.01349e+06	2.20903e+07	1.93379e+07	86287168	27309960	98160064	82273544	39.2912	39.6695	38.7841	38.7308	67.86	-0.000682591	-0.349165	P51174	FFQEEVIPHHTEWEK		RecName: Full=Long-chain specific acyl-CoA dehydrogenase, mitochondrial; Short=LCAD; EC=1.3.8.8; Flags: Precursor;
1157	918.971	43.3656	0.549417	1835.93	2	1.2957	C1/2	S1/2	0.396387	30.1949	3.69829e+07	5.70626e+07	3.78403e+07	3.47424e+07	3.40919e+07	2.06525e+07	3.78403e+07	3.0609e+07	102910864	61691360	112162336	82070064	43.8613	44.2594	43.3656	43.224	116.84	0.00073902	0.402533	P20029	SQIFSTASDNQPTVTIK		RecName: Full=78 kDa glucose-regulated protein; Short=GRP-78; AltName: Full=Heat shock 70 kDa protein 5; AltName: Full=Immunoglobulin heavy chain-binding protein; Short=BiP; Flags: Precursor;
1159	717.835	37.0237	0.4131	1433.66	2	1.25957	S1/2	C1/2	0.665021	62.2607	1.21829e+07	4.73486e+06	1.3972e+07	7.3372e+06	1.12305e+07	1.71367e+06	1.3972e+07	6.46426e+06	56022728	9889492	70976264	37226476	37.4953	37.9158	37.0237	36.9765	95.01	0.00126207	0.880319	P47962	HIMGQNVADYMR		RecName: Full=60S ribosomal protein L5;
1160	460.271	27.2471	0.606533	918.528	2	1.02187	C1/2	S1/2	0.691517	6.35534	4.95294e+06	4.52693e+06	4.64217e+06	4.63478e+06	4.56575e+06	1.63842e+06	4.64217e+06	4.08336e+06	76969872	31825552	97636720	75440352	27.7225	28.0935	27.2471	27.2395	39.76	-0.000340782	-0.371009	P08113	NKEIFLR		RecName: Full=Endoplasmin; AltName: Full=94 kDa glucose-regulated protein; Short=GRP-94; AltName: Full=Endoplasmic reticulum resident protein 99; Short=ERp99; AltName: Full=Heat shock protein 90 kDa beta member 1; AltName: Full=Polymorphic tumor rejection antigen 1; AltName: Full=Tumor rejection antigen gp96; Flags: Precursor;
1161	690.328	49.8164	0.624117	1378.64	2	1.16524	C1/2	S1/2	0.480967	22.338	1.74777e+07	2.40348e+07	1.70943e+07	1.85314e+07	1.61115e+07	8.69885e+06	1.70943e+07	1.63266e+07	120764944	52549636	103777472	111307752	50.2959	50.7306	49.8164	49.7445	81.13	0.000667774	0.484371	Q69ZN7	ISVYDYDTFTR		RecName: Full=Myoferlin; AltName: Full=Fer-1-like protein 3;
1163	678.026	66.3231	0.7407	2031.06	3	1.67963	C1/2	S1/2	0.114155	20.8	4.71694e+07	3.50733e+07	2.74069e+07	2.15578e+07	4.3482e+07	1.2694e+07	2.74069e+07	1.89929e+07	212287904	54734276	157808432	83036416	66.8562	67.2416	66.3231	66.4171	129.51	0.000465616	0.229248	Q9DB20	LGNTQGIISAFSTIMSVHR		RecName: Full=ATP synthase subunit O, mitochondrial; AltName: Full=Oligomycin sensitivity conferral protein; Short=OSCP; Flags: Precursor;
1166	516.945	36.1963	0.581983	1547.81	3	1.20077	S1/2	C1/2	0.229652	15.3354	1.62126e+07	1.30405e+07	1.72363e+07	1.78901e+07	1.49452e+07	4.71971e+06	1.72363e+07	1.57616e+07	86104504	28091944	90127080	88343920	36.6487	36.9992	36.1963	36.1758	117.39	0.00130985	0.846255	Q9CPQ8	APSMVAAAVTYSKPR		RecName: Full=ATP synthase subunit g, mitochondrial; Short=ATPase subunit g;
1167	453.768	51.2923	0.5158	905.521	2	1.22392	S1/2	C1/2	0.284615	18.9384	5.1873e+06	6.79143e+06	6.94131e+06	7.71974e+06	4.78179e+06	2.458e+06	6.94131e+06	6.80128e+06	69703016	42461384	95610696	111716408	51.7495	52.1213	51.2923	51.165	56.19	-0.000755828	-0.834688	P62897	ADLIAYLK		RecName: Full=Cytochrome c, somatic;
1170	844.917	42.9033	0.482483	1687.82	2	1.10651	S1/2	C1/2	0.78126	47.6201	1.63721e+07	8.12371e+06	1.66883e+07	1.04165e+07	1.50922e+07	2.94019e+06	1.66883e+07	9.17722e+06	60834316	12797535	65923500	36796108	43.3665	43.7034	42.9033	42.736	102.41	0.000294325	0.174381	P20152	VEVERDNLAEDIMR		RecName: Full=Vimentin;
1171	782.824	40.0455	0.599467	1563.63	2	1.12191	S1/2	C1/2	0.372542	13.6517	1.81786e+07	1.8189e+07	1.84313e+07	2.23699e+07	1.67575e+07	6.58311e+06	1.84313e+07	1.97085e+07	71916208	33505838	87409792	94414488	40.5644	40.9164	40.0455	39.942	111.36	0.000447574	0.28624	Q9CPQ1	NYDSMKDFEEMR		RecName: Full=Cytochrome c oxidase subunit 6C; AltName: Full=Cytochrome c oxidase polypeptide VIc;
1172	715.895	48.638	0.440033	1429.78	2	1.19853	S1/2	C1/2	0.837207	58.278	1.26585e+07	2.04553e+07	1.16665e+07	2.80214e+07	1.1669e+07	7.40333e+06	1.16665e+07	2.46876e+07	68440480	54377868	71169568	156635216	49.1176	49.5998	48.638	48.5802	78.61	-0.00136085	-0.95179	P48678	IDSLSAQLSQLQK		RecName: Full=Prelamin-A/C; Contains: RecName: Full=Lamin-A/C; Flags: Precursor;
1173	514.311	45.0045	0.369967	1026.61	2	1.10078	C1/2	S1/2	0.685498	25.8381	1.12279e+07	8.7142e+06	7.40325e+06	1.07132e+07	1.03502e+07	3.15391e+06	7.40325e+06	9.43858e+06	128553720	37597620	92483576	109048344	45.561	45.9695	45.0045	44.9898	70.6	0.000669239	0.651894	Q6PB66	LQDAINILK		RecName: Full=Leucine-rich PPR motif-containing protein, mitochondrial; AltName: Full=130 kDa leucine-rich protein; Short=LRP 130; Short=mLRP130; Flags: Precursor;
1175	808.422	55.796	0.497517	1614.83	2	1.19104	C1/2	S1/2	0.184054	12.6361	1.78286e+07	1.78738e+07	1.63271e+07	1.36487e+07	1.64349e+07	6.46901e+06	1.63271e+07	1.20249e+07	68458088	30404966	65025704	44220648	56.1721	56.4877	55.796	55.6975	85.32	3.14457e-05	0.0194731	Q7TMM9	AILVDLEPGTMDSVR		RecName: Full=Tubulin beta-2A chain;
1176	742.362	53.5242	0.546833	1482.71	2	1.10158	C1/2	S1/2	0.620025	23.9587	2.44826e+07	2.84418e+07	2.80918e+07	1.99524e+07	2.25687e+07	1.02939e+07	2.80918e+07	1.75786e+07	135722480	57385816	133831808	100585664	53.9695	54.249	53.5242	53.4254	103.14	-0.00078219	-0.527541	Q922R8	GSFSEQGINEFLR		RecName: Full=Protein disulfide-isomerase A6; EC=5.3.4.1; AltName: Full=Thioredoxin domain-containing protein 7; Flags: Precursor;
1179	565.61	27.8958	0.775783	1693.81	3	1.31304	C1/2	S1/2	0.321747	30.3619	8.76625e+06	9.82878e+06	5.56071e+06	8.60113e+06	8.08096e+06	3.5573e+06	5.56071e+06	7.57782e+06	64375048	32877568	42648688	62305928	28.3411	28.6508	27.8958	27.8552	79.94	0.00193945	1.14502	Q9WUM5	QGTFHSQQALEYGTK		RecName: Full=Succinyl-CoA ligase [ADP/GDP-forming] subunit alpha, mitochondrial; EC=6.2.1.4; EC=6.2.1.5; AltName: Full=Succinyl-CoA synthetase subunit alpha; Short=SCS-alpha; Flags: Precursor;
1181	645.305	31.6876	0.41835	1288.59	2	1.2769	S1/2	C1/2	0.29732	17.8479	1.12983e+07	1.43518e+07	1.8443e+07	1.43095e+07	1.04151e+07	5.19431e+06	1.8443e+07	1.2607e+07	94089504	47703948	150754368	111631264	32.1904	32.487	31.6876	31.6727	59.77	0.00114698	0.890101	P08113	DISTNYYASQK		RecName: Full=Endoplasmin; AltName: Full=94 kDa glucose-regulated protein; Short=GRP-94; AltName: Full=Endoplasmic reticulum resident protein 99; Short=ERp99; AltName: Full=Heat shock protein 90 kDa beta member 1; AltName: Full=Polymorphic tumor rejection antigen 1; AltName: Full=Tumor rejection antigen gp96; Flags: Precursor;
1183	496.766	34.104	0.689633	991.517	2	1.1595	S1/2	C1/2	0.519619	29.2703	9.61364e+06	6.31653e+06	8.72038e+06	9.75061e+06	8.86211e+06	2.28613e+06	8.72038e+06	8.59054e+06	71757648	20921048	72796320	69542480	34.6018	34.9511	34.104	34.0221	47.07	0.000665635	0.67133	P51174	FIPQMTAGK		RecName: Full=Long-chain specific acyl-CoA dehydrogenase, mitochondrial; Short=LCAD; EC=1.3.8.8; Flags: Precursor;
1185	1078.06	67.1535	0.794167	2154.11	2	1.65457	C1/2	S1/2	0.0642187	16.4982	6.13077e+07	4.84978e+07	3.11091e+07	3.5256e+07	5.6515e+07	1.75527e+07	3.11091e+07	3.10614e+07	207728208	43319468	118691496	76437352	67.7248	68.0154	67.1535	67.1549	137.06	0.000991669	0.460362	P29758	IAIAALEVLEEENLAENADK		RecName: Full=Ornithine aminotransferase, mitochondrial; EC=2.6.1.13; AltName: Full=Ornithine--oxo-acid aminotransferase; Flags: Precursor;
1186	500.27	54.6433	0.585983	998.526	2	1.50023	S1/2	C1/2	0.0171606	7.51746	7.49324e+06	6.73682e+06	1.07734e+07	1.05749e+07	6.90747e+06	2.43824e+06	1.07734e+07	9.31679e+06	82815272	36940744	132855208	105412240	55.0254	55.4266	54.6433	54.5547	72.1	-0.000194347	-0.194634	Q9D2G2	LGFMSAFVK		RecName: Full=Dihydrolipoyllysine-residue succinyltransferase component of 2-oxoglutarate dehydrogenase complex, mitochondrial; EC=2.3.1.61; AltName: Full=2-oxoglutarate dehydrogenase complex component E2; Short=OGDC-E2; AltName: Full=Dihydrolipoamide succinyltransferase component of 2-oxoglutarate dehydrogenase complex; AltName: Full=E2K; Flags: Precursor;
1187	551.791	40.0455	0.588533	1101.57	2	1.10433	C1/2	S1/2	0.24055	7.89754	5.81999e+06	6.50846e+06	5.69201e+06	5.47176e+06	5.36502e+06	2.35559e+06	5.69201e+06	4.82076e+06	44030328	24170444	44030936	47614380	40.5644	40.9164	40.0455	39.942	73.36	0.00150399	1.36532	Q9DCW4	EIDGGLETLR		RecName: Full=Electron transfer flavoprotein subunit beta; Short=Beta-ETF;
1188	493.304	36.565	0.520033	984.594	2	1.00438	C1/2	S1/2	0.964604	8.02805	8.99576e+06	8.0293e+06	8.74651e+06	8.20434e+06	8.29253e+06	2.90602e+06	8.74651e+06	7.22823e+06	91369504	37140296	95664056	85710712	37.0146	37.3272	36.565	36.5414	101.15	-0.00292566	-2.97143	P62835	LVVLGSGGVGK		RecName: Full=Ras-related protein Rap-1A; AltName: Full=Ras-related protein Krev-1; Flags: Precursor;
1189	816.373	42.6099	1.41902	1630.73	2	1.24723	C1/2	S1/2	0.175591	13.0612	3.57344e+07	3.19088e+07	2.46128e+07	2.96217e+07	3.29409e+07	1.15487e+07	2.46128e+07	2.60975e+07	96953496	43093044	70768800	82862808	43.0714	43.3872	42.6099	42.4657	104.04	0.00268773	1.64818	Q9D0K2	MISSYVGENAEFER		RecName: Full=Succinyl-CoA:3-ketoacid coenzyme A transferase 1, mitochondrial; EC=2.8.3.5; AltName: Full=3-oxoacid CoA-transferase 1; AltName: Full=Somatic-type succinyl-CoA:3-oxoacid CoA-transferase; Short=SCOT-s; Flags: Precursor;
1191	792.916	71.7548	0.248633	3167.63	4	16.5516	S1/2	C1/2	0.0670552	93.2927	2.16929e+06	444817	2.71777e+07	1.609e+07	1.99971e+06	160991	2.71777e+07	1.41757e+07	23294478	4456172	194591296	81389336	72.2211	72.3829	71.7548	71.7524	193.88	0.00105741	0.333818	Q6PB66	MANQFALYKPVTDLFLQLVDSGKVDEAR		RecName: Full=Leucine-rich PPR motif-containing protein, mitochondrial; AltName: Full=130 kDa leucine-rich protein; Short=LRP 130; Short=mLRP130; Flags: Precursor;
1192	713.928	71.6796	0.22655	1425.84	2	25.9596	S1/2	C1/2	0.308517	141.421	981410	0	1.32168e+07	1.22601e+07	904690	0	1.32168e+07	1.08015e+07	32274288	0	195092656	146226320	72.1425	72.3128	71.6796	71.682	70.9	-0.000341446	-0.23947	P97807	MPIPVIQAFGILK		RecName: Full=Fumarate hydratase, mitochondrial; Short=Fumarase; EC=4.2.1.2; AltName: Full=EF-3; Flags: Precursor;
1195	529.938	31.2061	0.515183	1586.79	3	1.37359	C1/2	S1/2	0.152379	19.1103	5.20021e+06	4.72717e+06	4.10198e+06	3.12535e+06	4.7937e+06	1.71089e+06	4.10198e+06	2.75351e+06	43712012	16493120	36565492	23739542	31.6625	31.9622	31.2061	31.1614	91.18	0.00076459	0.481847	P31001	TNEKVELQELNDR		RecName: Full=Desmin;
1196	841.947	58.1507	0.549567	1681.88	2	1.12468	C1/2	S1/2	0.394601	11.2814	1.67136e+07	1.96112e+07	1.73385e+07	1.49593e+07	1.5407e+07	7.09784e+06	1.73385e+07	1.31796e+07	61442528	28671446	61495944	48701892	58.6429	58.89	58.1507	58.1135	110.67	-0.000186051	-0.110621	Q99JR1	QGIVPAGLTENELWR		RecName: Full=Sideroflexin-1;
1197	452.246	31.7568	0.542133	1353.72	3	1.20256	S1/2	C1/2	0.277024	14.8289	1.03197e+07	8.36092e+06	1.04413e+07	1.20232e+07	9.51297e+06	3.02604e+06	1.04413e+07	1.05927e+07	104248800	35050740	122802640	111592312	32.2598	32.5587	31.7568	31.7403	88.57	0.000421887	0.311651	Q8K2B3	TGHSLLHTLYGR		RecName: Full=Succinate dehydrogenase [ubiquinone] flavoprotein subunit, mitochondrial; EC=1.3.5.1; AltName: Full=Flavoprotein subunit of complex II; Short=Fp; Flags: Precursor;
1198	580.291	53.3232	0.584533	2317.14	4	1.21404	S1/2	C1/2	0.42902	23.9222	9.39472e+06	1.083e+07	1.02002e+07	1.43535e+07	8.6603e+06	3.91969e+06	1.02002e+07	1.26458e+07	48362116	23582984	47130668	82768824	53.7836	54.0645	53.3232	53.2175	101.79	-0.000488059	-0.21063	P56480	TREGNDLYHEMIESGVINLK		RecName: Full=ATP synthase subunit beta, mitochondrial; EC=3.6.3.14; Flags: Precursor;
1202	509.282	26.57	0.810967	1016.55	2	1.19109	C1/2	S1/2	0.127232	8.30575	8.70684e+06	9.379e+06	7.14623e+06	8.03801e+06	8.0262e+06	3.39451e+06	7.14623e+06	7.08169e+06	101837240	46227624	89121816	89621512	26.9948	27.3452	26.57	26.5623	84.59	-0.00120547	-1.18585	P62874	LLVSASQDGK		RecName: Full=Guanine nucleotide-binding protein G(I)/G(S)/G(T) subunit beta-1; AltName: Full=Transducin beta chain 1;
1203	945.466	72.0231	0.3162	2833.38	3	169.319	S1/2	C1/2	0.0881261	136.913	498703	8077.96	5.04448e+07	3.53629e+07	459718	2923.63	5.04448e+07	3.11556e+07	1.55985e+07	65969.5	264502496	223504960	72.4575	72.7161	72.0231	72.0333	141.65	-0.000898433	-0.317089	Q8VDN2	EQPLDEELKDAFQNAYLELGGLGER		RecName: Full=Sodium/potassium-transporting ATPase subunit alpha-1; Short=Na(+)/K(+) ATPase alpha-1 subunit; EC=3.6.3.9; AltName: Full=Sodium pump subunit alpha-1; Flags: Precursor;
1204	1056.07	59.8255	0.475483	2110.12	2	1.30691	C1/2	S1/2	0.0449263	8.09391	4.20495e+07	3.74969e+07	3.07748e+07	3.00911e+07	3.87624e+07	1.35711e+07	3.07748e+07	2.6511e+07	111536656	41378036	76004384	72239872	60.2079	60.5024	59.8255	59.847	123.86	-0.00106346	-0.503983	Q8BH95	AQFGQPEILLGTIPGAGGTQR		RecName: Full=Enoyl-CoA hydratase, mitochondrial; EC=4.2.1.17; AltName: Full=Enoyl-CoA hydratase 1; AltName: Full=Short-chain enoyl-CoA hydratase; Short=SCEH; Flags: Precursor;
1205	635.327	50.6409	0.49765	1268.64	2	1.07018	C1/2	S1/2	0.985429	55.1222	9.8433e+06	2.24178e+07	1.34549e+07	1.66904e+07	9.07382e+06	8.11361e+06	1.34549e+07	1.47047e+07	60782472	70110936	74868824	108278704	51.088	51.5553	50.6409	50.5225	21.42	-0.00389842	-3.0729	Q6P5H2	MSLSLEVATYR		RecName: Full=Nestin;
1206	801.419	44.049	0.53195	1600.82	2	1.14363	C1/2	S1/2	0.0378214	3.47199	3.32479e+07	3.25229e+07	2.80494e+07	2.94613e+07	3.06488e+07	1.17709e+07	2.80494e+07	2.59561e+07	101219568	45731516	90960128	88627200	44.5933	44.9621	44.049	43.9749	73.84	0.0033651	2.10211	Q922R8	GSTAPVGGGSFPTITPR		RecName: Full=Protein disulfide-isomerase A6; EC=5.3.4.1; AltName: Full=Thioredoxin domain-containing protein 7; Flags: Precursor;
1207	666.362	38.7279	0.550483	1330.71	2	1.03299	C1/2	S1/2	0.99542	34.6688	9.49484e+06	1.56619e+07	1.23936e+07	1.19598e+07	8.75259e+06	5.66847e+06	1.23936e+07	1.05369e+07	45175732	3.881e+07	6.28988e+07	6.88976e+07	39.232	39.609	38.7279	38.6723	102.46	0.000513969	0.386237	P35980	TAVVVGTVTDDVR		RecName: Full=60S ribosomal protein L18;
1211	417.543	37.9731	0.5758	1249.61	3	1.42057	C1/2	S1/2	0.518276	105.473	6.72705e+06	5.55298e+06	1.09868e+06	7.54579e+06	6.20118e+06	2.00977e+06	1.09868e+06	6.64803e+06	85620856	31925058	18668556	94116832	38.4885	38.8487	37.9731	37.8885	77.21	-0.000537404	-0.430057	P51174	IFSSEHDIFR		RecName: Full=Long-chain specific acyl-CoA dehydrogenase, mitochondrial; Short=LCAD; EC=1.3.8.8; Flags: Precursor;
1212	436.263	22.0832	0.61735	870.512	2	1.46014	S1/2	C1/2	0.338446	38.8728	1.82371e+06	1.0373e+06	2.42122e+06	1.75626e+06	1.68115e+06	375427	2.42122e+06	1.54731e+06	34016988	7.93536e+06	47428396	27820410	22.3635	22.7529	22.0832	21.9354	58.92	-0.005336	-6.12968	Q9CZ13	ALSKDLPK		RecName: Full=Cytochrome b-c1 complex subunit 1, mitochondrial; AltName: Full=Complex III subunit 1; AltName: Full=Core protein I; AltName: Full=Ubiquinol-cytochrome-c reductase complex core protein 1; Flags: Precursor;
1213	689.318	32.8436	0.655333	1376.62	2	1.21631	S1/2	C1/2	0.527034	33.2452	1.07234e+07	1.73146e+07	1.45595e+07	1.95432e+07	9.88514e+06	6.26662e+06	1.45595e+07	1.72181e+07	47799060	38006680	68614088	105156152	33.3707	33.6598	32.8436	32.8385	80.01	-0.000868307	-0.630752	O88569	GGGGNFGPGPGSNFR		RecName: Full=Heterogeneous nuclear ribonucleoproteins A2/B1; Short=hnRNP A2/B1;
1216	454.275	31.2689	0.415033	906.536	2	1.04608	S1/2	C1/2	0.829897	18.9155	2.81726e+06	2.15253e+06	2.26361e+06	2.93516e+06	2.59702e+06	779061	2.26361e+06	2.58595e+06	45174800	13340585	35010192	44023028	31.7342	32.0287	31.2689	31.2297	44.37	-2.26578e-05	-0.0249939	P62897	MIFAGIKK		RecName: Full=Cytochrome c, somatic;
1217	545.301	43.5525	0.529417	1088.59	2	1.03788	S1/2	C1/2	0.722256	14.4123	1.17513e+07	9.57766e+06	1.08985e+07	1.12384e+07	1.08327e+07	3.46642e+06	1.08985e+07	9.9013e+06	84163840	31239396	82893472	67345464	44.0642	44.4636	43.5525	43.4347	70.09	0.00153466	1.40978	P99029	LLADPTGAFGK		RecName: Full=Peroxiredoxin-5, mitochondrial; EC=1.11.1.15; AltName: Full=Antioxidant enzyme B166; Short=AOEB166; AltName: Full=Liver tissue 2D-page spot 2D-0014IV; AltName: Full=PLP; AltName: Full=Peroxiredoxin V; Short=Prx-V; AltName: Full=Peroxisomal antioxidant enzyme; AltName: Full=Thioredoxin peroxidase PMP20; AltName: Full=Thioredoxin reductase; Flags: Precursor;
1218	390.228	41.953	0.459933	778.441	2	1.14083	S1/2	C1/2	0.461856	22.0925	4.86746e+06	3.55217e+06	4.68865e+06	4.91673e+06	4.48696e+06	1.28563e+06	4.68865e+06	4.33176e+06	91350200	28528382	92100856	87731664	42.4457	42.8445	41.953	41.8382	33.02	0.00023004	0.295513	P62897	MIFAGIK		RecName: Full=Cytochrome c, somatic;
1220	719.731	71.8538	0.196083	2156.17	3	12.1016	S1/2	C1/2	0.204311	137.354	2.28988e+06	33409.7	1.46288e+07	1.34867e+07	2.11087e+06	12091.9	1.46288e+07	1.18821e+07	28075250	185363	206330592	120405432	72.3245	72.4941	71.8538	71.8579	99.83	-0.000746745	-0.346329	Q9D0K2	NGLTLIELWEGLTVDDIKK		RecName: Full=Succinyl-CoA:3-ketoacid coenzyme A transferase 1, mitochondrial; EC=2.8.3.5; AltName: Full=3-oxoacid CoA-transferase 1; AltName: Full=Somatic-type succinyl-CoA:3-oxoacid CoA-transferase; Short=SCOT-s; Flags: Precursor;
1223	823.406	53.5581	1.14578	1644.8	2	1.15747	C1/2	S1/2	0.435562	18.2123	2.2102e+07	2.86361e+07	2.33326e+07	2.05029e+07	2.03742e+07	1.03642e+07	2.33326e+07	1.80636e+07	65591148	37190924	65915104	63650448	54.0009	54.2809	53.5581	53.4594	110.7	-0.00217696	-1.32354	Q69ZN7	WLLLNDPEDTSSGAK		RecName: Full=Myoferlin; AltName: Full=Fer-1-like protein 3;
1224	765.399	29.1545	0.782017	1528.78	2	1.42819	C1/2	S1/2	0.0971445	12.033	1.24406e+07	1.47545e+07	1.03224e+07	8.71919e+06	1.1468e+07	5.34004e+06	1.03224e+07	7.68183e+06	65289252	30173038	64163740	43180548	29.6246	29.8591	29.1545	29.1222	118.43	-0.000310397	-0.203035	Q9DB77	AVAQGNLSSADVQAAK		RecName: Full=Cytochrome b-c1 complex subunit 2, mitochondrial; AltName: Full=Complex III subunit 2; AltName: Full=Core protein II; AltName: Full=Ubiquinol-cytochrome-c reductase complex core protein 2; Flags: Precursor;
1225	787.889	53.3907	0.87575	1573.76	2	1.11363	S1/2	C1/2	0.208518	8.39257	1.82461e+07	2.05484e+07	2.1732e+07	2.14708e+07	1.68198e+07	7.43702e+06	2.1732e+07	1.89163e+07	64417472	25568396	80019960	62915388	53.8458	54.1228	53.3907	53.2844	88.37	-0.00308484	-1.96017	Q62465	GVDIVMDPLGGSDTAK		RecName: Full=Synaptic vesicle membrane protein VAT-1 homolog; EC=1.-.-.-;
1226	737.848	35.5857	0.423317	1473.68	2	1.37315	S1/2	C1/2	0.246126	19.6489	2.37162e+07	1.80667e+07	3.26729e+07	2.47014e+07	2.18622e+07	6.53885e+06	3.26729e+07	2.17625e+07	96991464	30905930	139440496	94346712	36.0354	36.4485	35.5857	35.5409	129.82	-0.000405843	-0.275393	P24369	HYGPGWVSMANAGK		RecName: Full=Peptidyl-prolyl cis-trans isomerase B; Short=PPIase B; EC=5.2.1.8; AltName: Full=CYP-S1; AltName: Full=Cyclophilin B; AltName: Full=Rotamase B; AltName: Full=S-cyclophilin; Short=SCYLP; Flags: Precursor;
1227	672.834	38.434	0.614483	2687.31	4	1.04202	S1/2	C1/2	0.866936	21.4183	1.23261e+07	1.04141e+07	1.36422e+07	1.00535e+07	1.13625e+07	3.76913e+06	1.36422e+07	8.85735e+06	37576916	13482982	40749224	29403248	38.9211	39.2275	38.434	38.3718	97.26	0.00257585	0.958525	P61358	NIDDGTSDRPYSHALVAGIDRYPR		RecName: Full=60S ribosomal protein L27;
1229	885.92	54.6433	0.654033	1769.83	2	1.07021	S1/2	C1/2	0.744782	41.4984	2.82799e+07	5.17695e+07	4.29955e+07	4.2674e+07	2.60692e+07	1.87368e+07	4.29955e+07	3.75968e+07	83264824	62163580	128721944	107145352	55.0254	55.4266	54.6433	54.5547	106.53	-0.000520232	-0.293945	P35564	APVPTGEVYFADSFDR		RecName: Full=Calnexin; Flags: Precursor;
1230	598.296	37.1371	0.4258	1194.58	2	1.10151	C1/2	S1/2	0.575305	22.216	5.96651e+06	5.50842e+06	6.02699e+06	4.3905e+06	5.50009e+06	1.99365e+06	6.02699e+06	3.86814e+06	33266654	14438465	37615532	30369528	37.6519	38.0731	37.1371	37.0862	25.22	0.00100744	0.843342	Q9WVA2	SKPVFSESLSD		RecName: Full=Mitochondrial import inner membrane translocase subunit Tim8 A; AltName: Full=Deafness dystonia protein 1 homolog;
1231	460.219	33.8189	0.445033	918.424	2	1.18605	S1/2	C1/2	0.0565745	6.02429	5.72926e+06	5.26109e+06	6.52293e+06	6.5122e+06	5.28138e+06	1.90413e+06	6.52293e+06	5.73742e+06	87126056	33911384	100981400	87485768	34.3278	34.6699	33.8189	33.7386	67.92	0.000875892	0.953691	Q9CPQ1	AYAEFYR		RecName: Full=Cytochrome c oxidase subunit 6C; AltName: Full=Cytochrome c oxidase polypeptide VIc;
1233	699.357	60.8907	0.774333	1396.7	2	1.04031	C1/2	S1/2	0.772315	12.5213	1.77383e+07	2.11845e+07	2.01032e+07	1.73113e+07	1.63517e+07	7.66725e+06	2.01032e+07	1.52517e+07	104303736	52762208	130513824	143185840	61.2244	61.6493	60.8907	60.9433	65.1	0.000864303	0.618818	P27773	ELNDFISYLQR		RecName: Full=Protein disulfide-isomerase A3; EC=5.3.4.1; AltName: Full=58 kDa glucose-regulated protein; AltName: Full=58 kDa microsomal protein; Short=p58; AltName: Full=Disulfide isomerase ER-60; AltName: Full=Endoplasmic reticulum resident protein 57; Short=ER protein 57; Short=ERp57; AltName: Full=Endoplasmic reticulum resident protein 60; Short=ER protein 60; Short=ERp60; Flags: Precursor;
1234	626.842	46.8413	0.460317	1251.67	2	1.10368	C1/2	S1/2	0.388439	11.9259	1.51777e+07	1.79733e+07	1.53392e+07	1.46976e+07	1.39912e+07	6.50501e+06	1.53392e+07	1.2949e+07	101269520	67398336	135804528	104707936	47.4221	47.8243	46.8413	46.9042	95.65	-0.00125797	-1.00504	Q8BMK4	TAVDSLVAYSVK		RecName: Full=Cytoskeleton-associated protein 4; AltName: Full=63-kDa cytoskeleton-linking membrane protein; Short=Climp-63; Short=p63;
1236	594.323	32.5626	0.441117	1186.63	2	1.0142	S1/2	C1/2	0.887191	57.9297	8.62494e+06	1.06934e+07	5.78351e+06	1.38092e+07	7.9507e+06	3.87022e+06	5.78351e+06	1.21662e+07	70431280	42702964	52821528	115694608	33.0884	33.3813	32.5626	32.5605	67.22	-5.34328e-05	-0.045029	P48678	LRDLEDSLAR		RecName: Full=Prelamin-A/C; Contains: RecName: Full=Lamin-A/C; Flags: Precursor;
1238	562.778	48.8682	0.632783	1123.54	2	2.1022	S1/2	C1/2	0.254409	63.6868	335545	127169	386817	585899	309314	46025.9	386817	516192	2.98949e+06	634670	2653719	4030980	49.3931	49.815	48.8682	48.8525	41.13	0.000804014	0.715608	Q64433	DSDILGKYVD		RecName: Full=10 kDa heat shock protein, mitochondrial; Short=Hsp10; AltName: Full=10 kDa chaperonin; AltName: Full=Chaperonin 10; Short=CPN10;
1239	752.414	50.2076	1.0085	1502.81	2	1.03148	S1/2	C1/2	0.628526	6.01823	2.63836e+07	2.8729e+07	2.74223e+07	2.9425e+07	2.43211e+07	1.03978e+07	2.74223e+07	2.59242e+07	83104536	36191132	85277104	87395152	50.6752	51.1211	50.2076	50.1151	70.11	-0.00316521	-2.10618	P63001	LTPITYPQGLAMAK		RecName: Full=Ras-related C3 botulinum toxin substrate 1; AltName: Full=p21-Rac1; Flags: Precursor;
1241	729.345	44.6265	0.538033	1456.67	2	1.00285	C1/2	S1/2	0.898712	2.78092	1.18302e+07	1.19997e+07	1.16475e+07	1.21147e+07	1.09054e+07	4.34301e+06	1.16475e+07	1.06734e+07	55778484	25346858	63142092	56231992	45.1678	45.5209	44.6265	44.5923	98.81	-0.00105846	-0.726626	Q69ZN7	SITGEDMSDIYVK		RecName: Full=Myoferlin; AltName: Full=Fer-1-like protein 3;
1242	842.106	49.4221	0.490567	2523.3	3	1.03528	S1/2	C1/2	0.809836	27.374	2.21595e+07	3.27971e+07	2.82382e+07	2.86573e+07	2.04272e+07	1.18702e+07	2.82382e+07	2.52478e+07	65985164	41566984	92087416	77594904	49.9343	50.3616	49.4221	49.3777	120.01	-0.000222976	-0.0883671	Q9DBG6	YHVPVVVVPEGSTSDTQEQAILR		RecName: Full=Dolichyl-diphosphooligosaccharide--protein glycosyltransferase subunit 2; EC=2.4.99.18; AltName: Full=Dolichyl-diphosphooligosaccharide--protein glycosyltransferase 63 kDa subunit; AltName: Full=Ribophorin II; Short=RPN-II; AltName: Full=Ribophorin-2; Flags: Precursor;
1244	880.419	59.6102	0.691617	1758.82	2	1.18043	C1/2	S1/2	0.265473	14.2368	2.51677e+07	2.29555e+07	2.24359e+07	1.83318e+07	2.32003e+07	8.30821e+06	2.24359e+07	1.61508e+07	81627304	25548642	68066208	46218372	60.0221	60.2828	59.6102	59.6275	65.6	-0.0015099	-0.85847	Q9DB77	SMAASGNLGHTPFLDEL		RecName: Full=Cytochrome b-c1 complex subunit 2, mitochondrial; AltName: Full=Complex III subunit 2; AltName: Full=Core protein II; AltName: Full=Ubiquinol-cytochrome-c reductase complex core protein 2; Flags: Precursor;
1246	620.784	42.1119	0.471533	1239.55	2	1.00664	S1/2	C1/2	0.94015	13.7749	5.8699e+06	7.13679e+06	6.93011e+06	6.16293e+06	5.41103e+06	2.583e+06	6.93011e+06	5.42969e+06	47953864	25905984	59964720	50817976	42.5959	43.0055	42.1119	41.9877	89.11	0.000594392	0.479521	Q9Z2I8	INFDDNAEFR		RecName: Full=Succinyl-CoA ligase [GDP-forming] subunit beta, mitochondrial; EC=6.2.1.4; AltName: Full=GTP-specific succinyl-CoA synthetase subunit beta; AltName: Full=Succinyl-CoA synthetase beta-G chain; Short=SCS-betaG; Flags: Precursor;
1247	738.371	50.8639	1.31518	1474.73	2	1.07691	S1/2	C1/2	0.947922	51.3746	3.61378e+07	5.91851e+07	6.99728e+07	3.26813e+07	3.33128e+07	2.14207e+07	6.99728e+07	2.87931e+07	98026152	100693240	289233088	103592720	51.3074	51.7804	50.8639	50.736	85.64	-0.0141563	-9.59915	Q6IFZ6	WELLQQVNTSTR	[8] Deamidated (N)	RecName: Full=Keratin, type II cytoskeletal 1b; AltName: Full=Cytokeratin-1B; Short=CK-1B; AltName: Full=Embryonic type II keratin-1; AltName: Full=Keratin-77; Short=K77; AltName: Full=Type-II keratin Kb39;
1248	574.293	44.5347	0.638567	1719.86	3	1.06786	C1/2	S1/2	0.746179	33.3502	1.23404e+07	1.08695e+07	8.30471e+06	1.34303e+07	1.13757e+07	3.93395e+06	8.30471e+06	1.18324e+07	79723080	34390220	53288016	78242256	45.0735	45.432	44.5347	44.4945	100.73	0.000542115	0.315209	D3Z7P3	YAIAVNDLGTEYVHR		RecName: Full=Glutaminase kidney isoform, mitochondrial; Short=GLS; EC=3.5.1.2; Flags: Precursor;
1249	726.331	46.9328	0.365067	1450.65	2	1.53671	S1/2	C1/2	0.145198	22.6836	1.4025e+07	1.64365e+07	2.71594e+07	1.96511e+07	1.29286e+07	5.94881e+06	2.71594e+07	1.73131e+07	69174448	42646896	135734960	107829160	47.5286	47.9349	46.9328	46.9966	80.92	-0.000496088	-0.341977	P14211	EQFLDGDAWTNR		RecName: Full=Calreticulin; AltName: Full=CRP55; AltName: Full=Calregulin; AltName: Full=Endoplasmic reticulum resident protein 60; Short=ERp60; AltName: Full=HACBP; Flags: Precursor;
1250	670.892	50.6409	1.40277	1339.77	2	1.23317	S1/2	C1/2	0.175085	12.543	7.67375e+06	8.41446e+06	1.07996e+07	9.03994e+06	7.07387e+06	3.04542e+06	1.07996e+07	7.96442e+06	33382438	19847750	43871876	46376684	51.088	51.5553	50.6409	50.5225	82.22	-0.00074525	-0.556252	P18760	LGGSAVISLEGKPL		RecName: Full=Cofilin-1; AltName: Full=Cofilin, non-muscle isoform;
1251	521.299	49.3197	0.483767	1560.87	3	1.22976	S1/2	C1/2	0.32192	23.4612	6.26429e+06	8.7561e+06	9.44765e+06	9.0238e+06	5.77459e+06	3.16907e+06	9.44765e+06	7.9502e+06	53040956	35879124	98453696	87506648	49.8381	50.2608	49.3197	49.2805	80.28	0.000480413	0.307785	Q922Q8	LVNLQHLDLLNNR		RecName: Full=Leucine-rich repeat-containing protein 59;
1254	947.523	72.2676	0.0728833	2839.55	3	454.095	S1/2	C1/2	0.00860864	73.9347	29400.2	93818.7	2.56847e+07	3.02684e+07	27101.9	33955.5	2.56847e+07	2.66672e+07	134228	66064.3	193515872	276729184	72.7488	72.9619	72.2676	72.2838	162.91	0.00495046	1.7434	P63038	TALLDAAGVASLLTTAEAVVTEIPKEEK		RecName: Full=60 kDa heat shock protein, mitochondrial; AltName: Full=60 kDa chaperonin; AltName: Full=Chaperonin 60; Short=CPN60; AltName: Full=HSP-65; AltName: Full=Heat shock protein 60; Short=HSP-60; Short=Hsp60; AltName: Full=Mitochondrial matrix protein P1; Flags: Precursor;
1255	577.761	31.3955	0.446817	1153.51	2	1.01676	C1/2	S1/2	0.668352	3.95087	2.30033e+06	2.43256e+06	2.28678e+06	2.36809e+06	2.12051e+06	880408	2.28678e+06	2.08635e+06	19489724	10179914	20877618	20054530	31.8766	32.1678	31.3955	31.373	57.48	-0.000480229	-0.416321	Q99JY0	MEQDEYALR		RecName: Full=Trifunctional enzyme subunit beta, mitochondrial; AltName: Full=TP-beta; Includes: RecName: Full=3-ketoacyl-CoA thiolase; EC=2.3.1.16; AltName: Full=Acetyl-CoA acyltransferase; AltName: Full=Beta-ketothiolase; Flags: Precursor;
1256	909.476	71.805	0.244317	2725.41	3	7.45632	S1/2	C1/2	0.148978	111.137	7.57096e+06	907820	2.55492e+07	3.76713e+07	6.97911e+06	328565	2.55492e+07	3.31894e+07	22419286	3.52646e+06	144147008	309105184	72.2741	72.4295	71.805	71.8054	104.7	0.00649509	2.38317	Q62470	MDVDENLYPDLLVGSLSDHIVLLR		RecName: Full=Integrin alpha-3; AltName: Full=CD49 antigen-like family member C; AltName: Full=Galactoprotein B3; Short=GAPB3; AltName: Full=VLA-3 subunit alpha; AltName: CD_antigen=CD49c; Contains: RecName: Full=Integrin alpha-3 heavy chain; Contains: RecName: Full=Integrin alpha-3 light chain; Flags: Precursor;
1257	509.904	19.9012	0.5249	1526.69	3	1.02267	S1/2	C1/2	0.837311	62.2478	4.16565e+06	1.61934e+06	3.44003e+06	2.47612e+06	3.84e+06	586083	3.44003e+06	2.18152e+06	51776708	9494141	41100172	27617332	20.2456	20.5838	19.9012	19.7834	71.49	0.000855894	0.560621	P20152	MFGGSGTSSRPSSNR		RecName: Full=Vimentin;
1258	490.753	37.288	0.4957	979.491	2	1.04869	C1/2	S1/2	0.893126	27.0917	1.09244e+07	7.4118e+06	8.10787e+06	9.37701e+06	1.00704e+07	2.68253e+06	8.10787e+06	8.26139e+06	137494448	36499496	115420744	121611752	37.8553	38.2279	37.288	37.2319	54.94	3.6391e-05	0.037153	P05202	MNLGVGAYR		RecName: Full=Aspartate aminotransferase, mitochondrial; Short=mAspAT; EC=2.6.1.1; EC=2.6.1.7; AltName: Full=Fatty acid-binding protein; Short=FABP-1; AltName: Full=Glutamate oxaloacetate transaminase 2; AltName: Full=Kynurenine aminotransferase 4; AltName: Full=Kynurenine aminotransferase IV; AltName: Full=Kynurenine--oxoglutarate transaminase 4; AltName: Full=Kynurenine--oxoglutarate transamina…
1259	696.328	41.1904	0.4613	2085.96	3	1.90909	S1/2	C1/2	0.033364	16.3448	1.34692e+07	1.26764e+07	2.20728e+07	2.78416e+07	1.24163e+07	4.58795e+06	2.20728e+07	2.45292e+07	61727336	26700288	115548952	124019328	41.6992	42.0789	41.1904	41.1237	113.14	0.00188968	0.905904	Q07797	AVDQWSTETIASHEDIER		RecName: Full=Galectin-3-binding protein; AltName: Full=Cyp-C-associated protein; Short=CyCAP; AltName: Full=Lectin galactoside-binding soluble 3-binding protein; AltName: Full=Protein MAMA; Flags: Precursor;
1260	546.296	41.4778	0.516133	1090.58	2	1.29948	C1/2	S1/2	0.0477265	8.44415	6.3343e+06	6.33027e+06	5.1639e+06	4.58198e+06	5.83913e+06	2.2911e+06	5.1639e+06	4.03684e+06	54397628	25271416	44505416	31678326	41.9714	42.3491	41.4778	41.3914	58.66	0.000110328	0.101164	P58252	VNFTVDQIR		RecName: Full=Elongation factor 2; Short=EF-2;
1261	496.782	50.1801	0.6045	1983.1	4	1.41232	S1/2	C1/2	0.116831	16.8512	1.41376e+07	1.79625e+07	2.14215e+07	2.3914e+07	1.30324e+07	6.50111e+06	2.14215e+07	2.10688e+07	70907256	42601448	114036480	117621752	50.6437	51.0878	50.1801	50.0871	93.25	0.000387571	0.195437	P19324	LSSLIILMPHHVEPLER		RecName: Full=Serpin H1; AltName: Full=47 kDa heat shock protein; AltName: Full=Collagen-binding protein; Short=Colligin; AltName: Full=Serine protease inhibitor J6; Flags: Precursor;
1263	866.406	41.5447	0.4194	2596.2	3	1.16926	S1/2	C1/2	0.193903	11.2222	2.67183e+07	2.66335e+07	2.8716e+07	3.36662e+07	2.46296e+07	9.6394e+06	2.8716e+07	2.96608e+07	85257976	38376528	103246680	117207664	42.0362	42.4145	41.5447	41.4549	176.45	-0.000847497	-0.326438	Q3V3R1	LQDGQTFSSHGPGNPEAPGMDSIVR		RecName: Full=Monofunctional C1-tetrahydrofolate synthase, mitochondrial; EC=6.3.4.3; AltName: Full=Formyltetrahydrofolate synthetase; Flags: Precursor;
1264	586.319	41.5115	0.516133	1170.62	2	1.20433	C1/2	S1/2	0.45765	27.0755	8.20782e+06	6.70777e+06	7.37807e+06	5.00693e+06	7.56619e+06	2.42772e+06	7.37807e+06	4.41123e+06	61517604	20714138	58147004	33699800	42.0022	42.3809	41.5115	41.4245	91.82	-0.000348347	-0.297573	P52480	LDIDSAPITAR		RecName: Full=Pyruvate kinase PKM; EC=2.7.1.40; AltName: Full=Pyruvate kinase muscle isozyme;
1265	970.035	62.1198	0.4373	1938.06	2	1.49426	C1/2	S1/2	0.0955207	17.5717	3.00741e+07	2.34266e+07	1.71592e+07	1.86449e+07	2.77231e+07	8.47873e+06	1.71592e+07	1.64266e+07	89180016	29006376	57012312	55845016	62.5172	62.9178	62.1198	62.1774	124.35	-0.00101648	-0.524486	Q8BH59	IAPLAEGALPYNLAELQR		RecName: Full=Calcium-binding mitochondrial carrier protein Aralar1; AltName: Full=Mitochondrial aspartate glutamate carrier 1; AltName: Full=Solute carrier family 25 member 12;
1267	621.33	42.3565	0.9595	1240.65	2	1.03648	C1/2	S1/2	0.993029	69.8277	2.73144e+07	9.25704e+06	2.50493e+07	1.02348e+07	2.51792e+07	3.35038e+06	2.50493e+07	9.01714e+06	82120632	22619992	83295560	48924708	42.837	43.2279	42.3565	42.2257	73.07	0.000897486	0.723402	Q9D8N0	STFVLDEFKR		RecName: Full=Elongation factor 1-gamma; Short=EF-1-gamma; AltName: Full=eEF-1B gamma;
1270	773.927	48.1499	0.71585	1545.84	2	1.00185	C1/2	S1/2	0.997398	9.42476	1.36843e+07	1.56385e+07	1.43988e+07	1.48699e+07	1.26146e+07	5.65999e+06	1.43988e+07	1.31008e+07	73960136	31842550	66937156	61990324	48.7446	49.1418	48.1499	48.1146	85.74	-0.000952492	-0.616165	Q9CXW4	VLEQLTGQTPVFSK		RecName: Full=60S ribosomal protein L11;
1271	628.841	37.5581	0.704033	1255.67	2	1.36876	C1/2	S1/2	0.525692	86.4129	1.48934e+07	1.27579e+07	3.92892e+06	1.62728e+07	1.37292e+07	4.61742e+06	3.92892e+06	1.43368e+07	65600624	27557056	20554422	68110528	38.1354	38.4937	37.5581	37.4906	64.12	-0.000260335	-0.207328	Q9CZ13	RIPLAEWESR		RecName: Full=Cytochrome b-c1 complex subunit 1, mitochondrial; AltName: Full=Complex III subunit 1; AltName: Full=Core protein I; AltName: Full=Ubiquinol-cytochrome-c reductase complex core protein 1; Flags: Precursor;
1272	642.289	33.8799	0.347567	1282.56	2	1.0434	S1/2	C1/2	0.814004	16.436	1.54095e+07	1.94623e+07	1.61807e+07	2.02047e+07	1.42049e+07	7.04394e+06	1.61807e+07	1.78009e+07	95892528	54474244	126599760	134623728	34.3902	34.7305	33.8799	33.7965	49.85	0.000706308	0.550701	P19783	WDYDKNEWK		RecName: Full=Cytochrome c oxidase subunit 4 isoform 1, mitochondrial; AltName: Full=Cytochrome c oxidase polypeptide IV; AltName: Full=Cytochrome c oxidase subunit IV isoform 1; Short=COX IV-1; Flags: Precursor;
1273	976.967	66.0831	0.4882	1951.92	2	1.33694	C1/2	S1/2	0.058301	7.54315	4.99219e+07	4.51375e+07	3.74474e+07	3.36549e+07	4.60193e+07	1.63365e+07	3.74474e+07	2.96508e+07	110482792	49525056	95874504	81659312	66.6	67.0143	66.0831	66.0917	87.95	-0.00149534	-0.766085	P29758	AFYNNVLGEYEEYITK		RecName: Full=Ornithine aminotransferase, mitochondrial; EC=2.6.1.13; AltName: Full=Ornithine--oxo-acid aminotransferase; Flags: Precursor;
1275	468.738	27.4717	0.549	935.462	2	1.08724	C1/2	S1/2	0.553308	14.5489	5.67087e+06	4.96365e+06	4.38747e+06	5.39372e+06	5.22756e+06	1.79648e+06	4.38747e+06	4.752e+06	99398208	32424966	82240400	90754040	27.9447	28.28	27.4717	27.4528	42.89	0.00010749	0.114906	P35486	AHGFTFTR		RecName: Full=Pyruvate dehydrogenase E1 component subunit alpha, somatic form, mitochondrial; EC=1.2.4.1; AltName: Full=PDHE1-A type I; Flags: Precursor;
1276	649.858	42.4225	0.3204	1297.7	2	1.11912	S1/2	C1/2	0.62279	34.4173	1.17352e+07	7.14126e+06	1.05281e+07	1.05969e+07	1.08178e+07	2.58462e+06	1.05281e+07	9.33615e+06	100525192	37921248	106167392	94603584	42.8966	43.2681	42.4225	42.2886	103.67	0.0014608	1.12568	Q9D0M3	GLLSSLDHTSIR		RecName: Full=Cytochrome c1, heme protein, mitochondrial; AltName: Full=Complex III subunit 4; AltName: Full=Complex III subunit IV; AltName: Full=Cytochrome b-c1 complex subunit 4; AltName: Full=Ubiquinol-cytochrome-c reductase complex cytochrome c1 subunit; Short=Cytochrome c-1; Flags: Precursor;
1277	564.807	51.2649	0.6414	1127.6	2	1.14629	S1/2	C1/2	0.295594	13.9663	1.11021e+07	9.10635e+06	1.1788e+07	1.13767e+07	1.02342e+07	3.29583e+06	1.1788e+07	1.00231e+07	67670872	24980574	73740960	74656904	51.7198	52.1003	51.2649	51.1409	58.81	-0.000645775	-0.572698	Q9Z110	EMAIPVLEAR		RecName: Full=Delta-1-pyrroline-5-carboxylate synthase; Short=P5CS; AltName: Full=Aldehyde dehydrogenase family 18 member A1; Includes: RecName: Full=Glutamate 5-kinase; Short=GK; EC=2.7.2.11; AltName: Full=Gamma-glutamyl kinase; Includes: RecName: Full=Gamma-glutamyl phosphate reductase; Short=GPR; EC=1.2.1.41; AltName: Full=Glutamate-5-semialdehyde dehydrogenase; AltName: Full=Glutamyl-gamma-se…
1278	523.768	30.3483	0.5943	1045.52	2	1.13398	C1/2	S1/2	0.284269	11.4902	1.0481e+07	8.90588e+06	8.74592e+06	8.35043e+06	9.66169e+06	3.22328e+06	8.74592e+06	7.35694e+06	136448704	40382552	117992096	91757720	30.8081	31.0733	30.3483	30.2913	42.73	-0.000447634	-0.428144	P20152	LQEEMLQR		RecName: Full=Vimentin;
1279	564.972	31.2061	1.00062	1691.9	3	1.03306	C1/2	S1/2	0.783619	16.2987	4.10604e+06	3.78932e+06	3.38095e+06	4.26176e+06	3.78506e+06	1.37146e+06	3.38095e+06	3.75472e+06	33919344	12294245	35947564	30840702	31.6625	31.9622	31.2061	31.1614	47.69	3.20908e-05	0.0189674	Q8BFU2	HLQLAIRNDEELNK		RecName: Full=Histone H2A type 3;
1281	764.459	71.805	0.198267	1526.9	2	33.7462	S1/2	C1/2	0.00429291	25.4783	426583	614065	2.00568e+07	1.5061e+07	393236	222247	2.00568e+07	1.32692e+07	2.22452e+07	5121620	187321600	117768192	72.2741	72.4295	71.805	71.8054	126.07	-0.000677663	-0.443816	P47911	SSITPGTVLIILTGR		RecName: Full=60S ribosomal protein L6; AltName: Full=TAX-responsive enhancer element-binding protein 107; Short=TAXREB107;
1282	565.287	36.163	1.03557	1128.56	2	1.09147	S1/2	C1/2	0.0525564	2.80725	7.36482e+06	7.45958e+06	8.25081e+06	7.92962e+06	6.78909e+06	2.69983e+06	8.25081e+06	6.9862e+06	44591476	19766368	50819820	39104032	36.6139	36.9698	36.163	36.1443	66.35	0.000233811	0.207176	Q6PB66	MQEENIIPR		RecName: Full=Leucine-rich PPR motif-containing protein, mitochondrial; AltName: Full=130 kDa leucine-rich protein; Short=LRP 130; Short=mLRP130; Flags: Precursor;
1283	719.902	49.5808	0.52785	1437.79	2	1.00317	S1/2	C1/2	0.900179	43.4593	2.6095e+07	2.39096e+07	1.73738e+07	3.27891e+07	2.4055e+07	8.65355e+06	1.73738e+07	2.8888e+07	146067888	52619600	91368680	145877216	50.0805	50.514	49.5808	49.5262	116.09	-0.000140292	-0.0975747	P62806	KTVTAMDVVYALK		RecName: Full=Histone H4;
1284	626.825	34.0444	0.404833	1251.64	2	1.12784	C1/2	S1/2	0.33773	13.0309	6.58552e+06	7.92231e+06	6.49104e+06	6.37237e+06	6.07071e+06	2.8673e+06	6.49104e+06	5.61422e+06	51467844	29295616	48149388	46130276	34.5397	34.8866	34.0444	33.9588	70.45	0.000861584	0.688367	P19253	YQAVTATLEEK		RecName: Full=60S ribosomal protein L13a; AltName: Full=Transplantation antigen P198; AltName: Full=Tum-P198 antigen;
1285	492.926	33.3683	0.513567	1475.76	3	1.12334	C1/2	S1/2	0.314334	9.3614	9.0932e+06	7.96409e+06	7.16685e+06	8.01766e+06	8.38235e+06	2.88242e+06	7.16685e+06	7.06376e+06	94416976	35397072	81230088	89410360	33.8925	34.2139	33.3683	33.3222	92.47	0.000595991	0.403855	Q69ZN7	MLSNKPQDFQIR		RecName: Full=Myoferlin; AltName: Full=Fer-1-like protein 3;
1287	960.98	69.1984	1.13717	1919.94	2	1.54494	C1/2	S1/2	0.0602194	15.8117	3.53228e+07	3.64892e+07	2.06426e+07	2.58395e+07	3.25615e+07	1.32064e+07	2.06426e+07	2.27653e+07	88645256	38280620	58863100	56549928	69.6271	69.9602	69.1984	69.2961	77.29	-0.000345741	-0.180079	Q9DCX2	TIDWVSFVEVMPQNQK		RecName: Full=ATP synthase subunit d, mitochondrial; Short=ATPase subunit d;
1288	932.961	60.0468	0.95095	1863.91	2	1.38155	S1/2	C1/2	0.315352	31.2242	2.51302e+07	2.50164e+07	4.22882e+07	2.6992e+07	2.31657e+07	9.05413e+06	4.22882e+07	2.37806e+07	77511672	28893006	124371752	77601672	60.419	60.7362	60.0468	60.0635	97.02	0.000221583	0.118881	P08113	EATEKEFEPLLNWMK		RecName: Full=Endoplasmin; AltName: Full=94 kDa glucose-regulated protein; Short=GRP-94; AltName: Full=Endoplasmic reticulum resident protein 99; Short=ERp99; AltName: Full=Heat shock protein 90 kDa beta member 1; AltName: Full=Polymorphic tumor rejection antigen 1; AltName: Full=Tumor rejection antigen gp96; Flags: Precursor;
1289	658.403	60.6037	0.626217	1314.79	2	1.09072	C1/2	S1/2	0.74492	30.4735	1.35598e+07	1.00231e+07	1.31402e+07	8.48118e+06	1.24998e+07	3.62763e+06	1.31402e+07	7.47214e+06	106679392	31451834	104488568	63064864	60.9374	61.3317	60.6037	60.641	68.58	-3.75543e-05	-0.0285629	Q922Q8	LVTLPVSFAQLK		RecName: Full=Leucine-rich repeat-containing protein 59;
1290	898.98	71.4658	0.162217	1795.95	2	48.9143	C1/2	S1/2	0.221958	131.327	7.7743e+07	2.8773e+06	1.22876e+06	419439	7.16656e+07	1.04137e+06	1.22876e+06	369536	674010560	7.19434e+06	7744144	4171195	71.9307	72.1301	71.4658	71.4903	110.33	-0.00143092	-0.796752	Q8BMK4	VQSLQATFGTFESLLR		RecName: Full=Cytoskeleton-associated protein 4; AltName: Full=63-kDa cytoskeleton-linking membrane protein; Short=Climp-63; Short=p63;
1291	995.067	61.3723	1.11727	1988.12	2	1.01235	S1/2	C1/2	0.887902	12.7693	6.22823e+07	7.46459e+07	6.66924e+07	7.19265e+07	5.74135e+07	2.70164e+07	6.66924e+07	6.33691e+07	79941344	38284616	85359736	115622640	61.7605	62.1648	61.3723	61.4222	71.81	-0.000449515	-0.226101	Q9CPQ8	VELVPPTPAEIPTAIQSVK		RecName: Full=ATP synthase subunit g, mitochondrial; Short=ATPase subunit g;
1295	616.323	32.3678	0.477133	1230.63	2	1.06542	C1/2	S1/2	0.645765	14.5056	4.99839e+06	4.0684e+06	4.09268e+06	4.41737e+06	4.60765e+06	1.47247e+06	4.09268e+06	3.89182e+06	35204292	13039607	34884104	29492044	32.905	33.1923	32.3678	32.3706	93.33	0.000425356	0.34564	P63038	DRVTDALNATR		RecName: Full=60 kDa heat shock protein, mitochondrial; AltName: Full=60 kDa chaperonin; AltName: Full=Chaperonin 60; Short=CPN60; AltName: Full=HSP-65; AltName: Full=Heat shock protein 60; Short=HSP-60; Short=Hsp60; AltName: Full=Mitochondrial matrix protein P1; Flags: Precursor;
1296	592.96	40.111	0.595333	1775.86	3	1.18628	S1/2	C1/2	0.404072	24.116	1.35331e+07	9.58999e+06	1.32057e+07	1.42248e+07	1.24752e+07	3.47088e+06	1.32057e+07	1.25324e+07	75597480	22345390	83313816	86851960	40.6314	40.9829	40.111	39.9856	82	0.000901803	0.507813	Q9CQQ7	NRLDYHISVQNMMR		RecName: Full=ATP synthase F(0) complex subunit B1, mitochondrial; AltName: Full=ATP synthase subunit b; Short=ATPase subunit b; Flags: Precursor;
1297	978.005	59.4244	1.04977	3907.99	4	3.31245	C1/2	S1/2	0.00961121	14.4159	5.98515e+07	6.74877e+07	1.72619e+07	2.11806e+07	5.51727e+07	2.44256e+07	1.72619e+07	1.86607e+07	150614384	71772688	20006262	43045640	59.8478	60.116	59.4244	59.4524	230.74	-0.00136485	-0.349245	P20152	LHDEEIQELQAQIQEQHVQIDVDVSKPDLTAALR		RecName: Full=Vimentin;
1298	731.394	47.2595	0.700533	1460.77	2	1.03681	C1/2	S1/2	0.913845	24.4484	2.05599e+07	2.91543e+07	2.27949e+07	2.51544e+07	1.89527e+07	1.05518e+07	2.27949e+07	2.21617e+07	116537232	61590824	133616144	122646848	47.8845	48.2749	47.2595	47.3128	105.83	0.000606485	0.415181	Q8BMK4	SLGETQLALSSDLK		RecName: Full=Cytoskeleton-associated protein 4; AltName: Full=63-kDa cytoskeleton-linking membrane protein; Short=Climp-63; Short=p63;
1299	511.767	35.5857	0.36365	1021.52	2	1.18297	S1/2	C1/2	0.317544	17.3348	6.84954e+06	8.76329e+06	9.67539e+06	8.79418e+06	6.31409e+06	3.17167e+06	9.67539e+06	7.7479e+06	69669112	43493080	108874056	87684584	36.0354	36.4485	35.5857	35.5409	86.91	0.000662842	0.648879	P48771	GGASDALLYR		RecName: Full=Cytochrome c oxidase subunit 7A2, mitochondrial; AltName: Full=Cytochrome c oxidase subunit VIIa-liver/heart; Short=Cytochrome c oxidase subunit VIIa-L; Flags: Precursor;
1300	616.301	33.1444	0.5141	1230.59	2	1.17253	S1/2	C1/2	0.226332	12.6449	1.31164e+07	1.32763e+07	1.40897e+07	1.68567e+07	1.2091e+07	4.80507e+06	1.40897e+07	1.48512e+07	68124984	32313858	78630544	87398248	33.6823	33.9961	33.1444	33.1323	76.61	-0.000212355	-0.172564	Q9D051	VVSPWNSEDAK		RecName: Full=Pyruvate dehydrogenase E1 component subunit beta, mitochondrial; Short=PDHE1-B; EC=1.2.4.1; Flags: Precursor;
1302	764.388	40.0185	0.625817	1526.76	2	1.16157	S1/2	C1/2	0.485601	23.5802	2.71606e+07	1.93976e+07	2.47297e+07	2.9351e+07	2.50374e+07	7.02053e+06	2.47297e+07	2.5859e+07	114755728	29470168	89567200	126643744	40.5356	40.8899	40.0185	39.9248	73.52	0.00685544	4.49021	P48771	LFQEDNGMPVHLK		RecName: Full=Cytochrome c oxidase subunit 7A2, mitochondrial; AltName: Full=Cytochrome c oxidase subunit VIIa-liver/heart; Short=Cytochrome c oxidase subunit VIIa-L; Flags: Precursor;
1303	702.365	47.7216	0.48565	2104.07	3	1.13389	S1/2	C1/2	0.33587	13.4516	2.66152e+07	2.73916e+07	2.77064e+07	3.35312e+07	2.45346e+07	9.91376e+06	2.77064e+07	2.95418e+07	104575008	39162680	104607800	131684728	48.3348	48.7133	47.7216	47.7358	113.46	0.00569068	2.70461	P38647	VINEPTAAALAYGLDKSEDK		RecName: Full=Stress-70 protein, mitochondrial; AltName: Full=75 kDa glucose-regulated protein; Short=GRP-75; AltName: Full=Heat shock 70 kDa protein 9; AltName: Full=Mortalin; AltName: Full=Peptide-binding protein 74; Short=PBP74; AltName: Full=p66 MOT; Flags: Precursor;
1304	508.799	36.9907	0.388367	1015.58	2	1.16525	C1/2	S1/2	0.499198	23.4393	1.2587e+07	1.02124e+07	1.14046e+07	8.16164e+06	1.16031e+07	3.69614e+06	1.14046e+07	7.19061e+06	103968400	37427612	96828992	63672608	37.4487	37.8656	36.9907	36.9462	54.03	0.00111506	1.09796	P31996	ILYPIQGGR		RecName: Full=Macrosialin; AltName: CD_antigen=CD68; Flags: Precursor;
1305	742.432	71.3627	0.22645	1482.85	2	441.054	C1/2	S1/2	0.107383	131.706	896477	2.52013e+07	53213.5	5957.95	826396	9.12105e+06	53213.5	5249.1	21584948	197145056	1.13193e+06	445289	71.8232	72.0333	71.3627	71.3869	107.08	-0.00267361	-1.80302	P17710	SANLVAATLGAILNR		RecName: Full=Hexokinase-1; EC=2.7.1.1; AltName: Full=Hexokinase type I; Short=HK I; AltName: Full=Hexokinase, tumor isozyme;
1306	570.3	34.9656	1.03187	1138.59	2	1.19639	C1/2	S1/2	0.0413302	3.84209	8.07584e+06	7.66604e+06	6.75765e+06	6.40018e+06	7.44453e+06	2.77455e+06	6.75765e+06	5.63872e+06	64080776	26647190	49890696	43593884	35.4281	35.8103	34.9656	34.889	75.07	-0.00174409	-1.5318	P17710	TTVGVDGSLYK		RecName: Full=Hexokinase-1; EC=2.7.1.1; AltName: Full=Hexokinase type I; Short=HK I; AltName: Full=Hexokinase, tumor isozyme;
1307	559.316	44.0798	0.624133	1116.62	2	1.06441	C1/2	S1/2	0.740325	23.0582	9.43119e+06	7.84684e+06	6.79292e+06	9.43956e+06	8.69392e+06	2.83999e+06	6.79292e+06	8.31649e+06	57360088	22858710	45412804	62679336	44.6245	44.9881	44.0798	44.0086	50.9	2.62381e-07	0.000234978	D3Z7P3	VADYIPQLAK		RecName: Full=Glutaminase kidney isoform, mitochondrial; Short=GLS; EC=3.5.1.2; Flags: Precursor;
1309	638.344	53.0638	0.91245	1912.01	3	3.45232	S1/2	C1/2	0.00560399	12.0373	9.48059e+06	7.99328e+06	3.13056e+07	2.90197e+07	8.73946e+06	2.89299e+06	3.13056e+07	2.55671e+07	43083796	15591329	144253328	116542072	53.5379	53.8125	53.0638	52.9551	65.33	-0.00368032	-1.92484	Q07797	TMQALEFHTVPVEVLAK		RecName: Full=Galectin-3-binding protein; AltName: Full=Cyp-C-associated protein; Short=CyCAP; AltName: Full=Lectin galactoside-binding soluble 3-binding protein; AltName: Full=Protein MAMA; Flags: Precursor;
1313	468.243	43.2139	0.463033	934.471	2	3.44978	S1/2	C1/2	0.0654229	33.7185	3.27278e+06	2.08044e+06	1.14353e+07	7.03216e+06	3.01694e+06	752969	1.14353e+07	6.19551e+06	36306408	8780833	145033344	80391648	43.7015	44.0779	43.2139	43.0606	52.9	0.00140338	1.50179	Q07797	SLGWMVSR		RecName: Full=Galectin-3-binding protein; AltName: Full=Cyp-C-associated protein; Short=CyCAP; AltName: Full=Lectin galactoside-binding soluble 3-binding protein; AltName: Full=Protein MAMA; Flags: Precursor;
1316	465.786	53.3907	0.48455	929.558	2	1.36403	S1/2	C1/2	0.205024	18.8856	8.11964e+06	6.70065e+06	1.14575e+07	8.75788e+06	7.4849e+06	2.42515e+06	1.14575e+07	7.71591e+06	125130936	33970988	158868528	102128904	53.8458	54.1228	53.3907	53.2844	52.33	-0.000696516	-0.749297	P17047	VPLDVIFK		RecName: Full=Lysosome-associated membrane glycoprotein 2; Short=LAMP-2; Short=Lysosome-associated membrane protein 2; AltName: Full=CD107 antigen-like family member B; AltName: Full=Lysosomal membrane glycoprotein type B; Short=LGP-B; AltName: CD_antigen=CD107b; Flags: Precursor;
1317	423.258	30.3808	0.465833	844.502	2	1.01798	C1/2	S1/2	0.768789	7.40254	4.72312e+06	4.52881e+06	4.3064e+06	4.78212e+06	4.35389e+06	1.6391e+06	4.3064e+06	4.21317e+06	75055760	31836574	102466768	86312832	30.8402	31.1051	30.3808	30.324	42.74	-8.2578e-05	-0.0977831	Q03265	STVAQLVK		RecName: Full=ATP synthase subunit alpha, mitochondrial; Flags: Precursor;
1322	759.892	43.2764	0.919717	1517.77	2	1.33733	S1/2	C1/2	0.0965287	10.6345	1.55495e+07	1.80782e+07	2.10848e+07	2.38867e+07	1.43339e+07	6.543e+06	2.10848e+07	2.10448e+07	50773404	2.56746e+07	69988352	63259016	43.7653	44.156	43.2764	43.129	90.61	0.000854764	0.563171	Q9CQ75	TVSLNNLSADEVTR		RecName: Full=NADH dehydrogenase [ubiquinone] 1 alpha subcomplex subunit 2; AltName: Full=Complex I-B8; Short=CI-B8; AltName: Full=NADH-ubiquinone oxidoreductase B8 subunit;
1323	627.312	53.8066	0.720867	1252.61	2	1.18733	S1/2	C1/2	0.274368	15.1755	1.21852e+07	1.15008e+07	1.55705e+07	1.25527e+07	1.12326e+07	4.16245e+06	1.55705e+07	1.10592e+07	79546552	37442248	122699384	91479192	54.2367	54.5993	53.8066	53.7182	90.57	-0.000295973	-0.236285	P63017	FEELNADLFR		RecName: Full=Heat shock cognate 71 kDa protein; AltName: Full=Heat shock 70 kDa protein 8;
1326	1147.23	72.2676	0.251517	3438.68	3	402.037	S1/2	C1/2	0.00426721	52.2803	113089	115242	2.8931e+07	6.28666e+07	104249	41709.2	2.8931e+07	5.5387e+07	165477	54384.6	85229536	343667520	72.7488	72.9619	72.2676	72.2838	232.45	0.00767325	2.23146	O35658	GVDNTFADELVELSTALEHQEYITFLEDLK		RecName: Full=Complement component 1 Q subcomponent-binding protein, mitochondrial; AltName: Full=GC1q-R protein; AltName: Full=Glycoprotein gC1qBP; Short=C1qBP; Flags: Precursor;
1327	530.79	39.2474	0.523183	1059.56	2	1.01069	S1/2	C1/2	0.974937	26.1346	8.81685e+06	8.57432e+06	7.16439e+06	1.04126e+07	8.1276e+06	3.10328e+06	7.16439e+06	9.17378e+06	78478896	35740284	70031352	88199448	39.8225	40.1401	39.2474	39.1692	48.21	0.00134462	1.26903	Q91VR2	EVMIVGVGEK		RecName: Full=ATP synthase subunit gamma, mitochondrial; AltName: Full=F-ATPase gamma subunit; Flags: Precursor;
1330	501.6	35.7409	0.436217	1501.78	3	1.01783	S1/2	C1/2	0.798318	9.63917	5.80123e+06	6.64989e+06	6.38058e+06	6.29261e+06	5.34773e+06	2.40678e+06	6.38058e+06	5.54395e+06	53927156	25420794	59895340	50735824	36.1797	36.5979	35.7409	35.6985	85.6	0.000879832	0.58586	Q9DCX2	ANVAKPGLVDDFEK		RecName: Full=ATP synthase subunit d, mitochondrial; Short=ATPase subunit d;
1333	873.96	71.9021	0.21805	1745.91	2	44.3182	S1/2	C1/2	0.130412	137.088	670748	10436.5	1.66022e+07	1.35866e+07	618313	3777.26	1.66022e+07	1.19701e+07	7618345	114220	108470416	130371080	72.3608	72.5678	71.9021	71.9083	116.9	0.000431605	0.24721	P10107	GLGTDEDTLIEILTTR		RecName: Full=Annexin A1; AltName: Full=Annexin I; AltName: Full=Annexin-1; AltName: Full=Calpactin II; AltName: Full=Calpactin-2; AltName: Full=Chromobindin-9; AltName: Full=Lipocortin I; AltName: Full=Phospholipase A2 inhibitory protein; AltName: Full=p35;
1334	726.32	42.8712	0.575417	2175.94	3	1.74687	C1/2	S1/2	0.0523303	15.8933	1.48273e+07	1.85819e+07	1.02148e+07	8.91042e+06	1.36682e+07	6.7253e+06	1.02148e+07	7.85031e+06	44144500	26961378	38341332	28472272	43.3347	43.6696	42.8712	42.7062	114.9	-4.28746e-05	-0.019704	P11499	YHTSQSGDEMTSLSEYVSR		RecName: Full=Heat shock protein HSP 90-beta; AltName: Full=Heat shock 84 kDa; Short=HSP 84; Short=HSP84; AltName: Full=Tumor-specific transplantation 84 kDa antigen; Short=TSTA;
1335	488.279	39.0804	0.473383	974.544	2	1.33503	C1/2	S1/2	0.00433679	2.58195	1.33612e+07	1.35118e+07	9.88084e+06	1.02483e+07	1.23167e+07	4.89031e+06	9.88084e+06	9.02905e+06	122660384	53936744	83394232	80114544	39.5949	39.9834	39.0804	39.0046	61.97	0.000399507	0.409943	P10126	LPLQDVYK		RecName: Full=Elongation factor 1-alpha 1; Short=EF-1-alpha-1; AltName: Full=Elongation factor Tu; Short=EF-Tu; AltName: Full=Eukaryotic elongation factor 1 A-1; Short=eEF1A-1;
[truncated: 21,751 more rows]
